# Supplementary material for: Comparison of Fecal Microbiota and Metabolites Between Captive and Grazing Male Reindeer
Source: Animals (Basel). 2024 Dec 14;14(24):3606. doi: 10.3390/ani14243606 (PMC11672574; doi:10.3390/ani14243606)
Supplement: Supplementary file 1 [file animals-14-03606-s001.zip]

Archive with 1 entries (1 files):
- animals-3308718-supplementary.xlsx
