# Supplementary material for: Comparison of Fecal Microbiota and Metabolites Between Captive and Grazing Male Reindeer
Source: Animals (Basel). 2024 Dec 14;14(24):3606. doi: 10.3390/ani14243606 (PMC11672574; doi:10.3390/ani14243606)
Supplement: Supplementary file 1 [file animals-14-03606-s001.zip › animals-3308718-supplementary.xlsx]

## Sheet: Table S1
Table S1. Ingredients and nutrient composition of the diet (%, DM basis)
Ingredient, (g/100 g) DM		Nutrient composition, %DM
Corn silage	35	Crude protein	16.92
Soybean meal	20	Neutral detergent fiber	59.86
Corn fiber	5	Acid detergent fiber	33.55
Corn germ	8	ME, MJ/kg	11.05
Corn grain	20
Alfalfa	10
NaCl	1
Premix1	1
Total	100
DM = Dry Matter
1. Formulated to provide (per kg of DM): 150 g of salt, 200 g of NaHCO3, 75 g of Ca, 20 g of P, 600 mg of Mn, 680 mg of Fe, 960 mg of Zn, 300 mg of Cu, 140,000 IU of vitamin A, 2,000 IU of vitamin D3, 700 IU of vitamin E.

## Sheet: Table S2
Table S2. The metabolites in positive and negative ion mode
Metabolite	Type	Category
Anacine	NEG	Alkaloids
Peganine	NEG	Alkaloids
Jineol	POS	Alkaloids
4-hydroxy-1H-indole-3-carbaldehyde	POS	Alkaloids
Pyridoxal (Vitamin B6)	POS	Alkaloids
N1-Methyl-2-pyridone-5-carboxamide	POS	Alkaloids
3-Hydroxy-2-methylpyridine	POS	Alkaloids
Pyrrole-2-carboxaldehyde	NEG	Alkaloids
Pyropheophorbide-a	POS	Alkaloids
3-Ethyl-1H-indole	POS	Alkaloids
Cyclo(leucylprolyl)	POS	Alkaloids
Rotundine	POS	Alkaloids
1H-Pyrrole-3-carboxylic acid	NEG	Alkaloids
Racanisodamine	POS	Alkaloids
Dihydrocodeine	POS	Alkaloids
Corypalline	POS	Alkaloids
5-Hydroxyindole-3-acetic acid	POS	Alkaloids
3-Hydroxy-3-methyl-2,3-dihydro-1H-indol-2-one	NEG	Alkaloids
(3aS,5S,11bR,E)-12-Ethylidene-1,2,3a,4,5,7-hexahydro-3,5-ethanopyrrolo[2,3-d]carbazole-6-carbaldehyde	POS	Alkaloids
Pseudopelletierine	POS	Alkaloids
Pipecolamide	POS	Alkaloids
Nicotinate	NEG	Alkaloids
2-oxindole-3-acetate	NEG	Alkaloids
Okaramine B	POS	Alkaloids
1-[(4,8-Dimethoxyfuro[2,3-b]quinolin-7-yl)oxy]-3-methylbutane-2,3-diol	POS	Alkaloids
Synephrine	POS	Alkaloids
3-Pyridol	POS	Alkaloids
Retrorsine	POS	Alkaloids
Tuberostemonine	POS	Alkaloids
Heliotrine	POS	Alkaloids
(6R,12aS,12bS,13R)-8,9-Dimethoxy-5,6-dihydro-3H,4H-6,12b,12a-(propane[1,1,3]triyl)-3a,10b-diazabenzo[7,8]cycloocta[1,2,3-cd]inden-11(12H)-one	POS	Alkaloids
(-)-alpha-Kainic acid	POS	Alkaloids
L-Hyoscyamine (sulfate)	POS	Alkaloids
Haplamine	POS	Alkaloids
Pi-Methylimidazoleacetic acid (hydrochloride)	POS	Alkaloids
8-Oxoadenine	POS	Alkaloids
Swainsonine	POS	Alkaloids
6b-Hydroxy-3,14b,14c-trimethyl-5-oxo-2,3,4,5,6b,7,8,8a,9,14,14b,14c,15,16-tetradecahydro-4,16a-epoxy[1]benzoxocino[7',8':6,7]indeno[1,2-b]indol-3-yl acetate	POS	Alkaloids
Tegaserod	POS	Alkaloids
Arcaine	NEG	Alkaloids
(±)-Stylopine	POS	Alkaloids
N-Demethylsambutoxin	NEG	Alkaloids
Psychotrine	POS	Alkaloids
Pterine	POS	Alkaloids
Seneciphylline	POS	Alkaloids
Heliotrine N-oxide	POS	Alkaloids
Palmatine cation	POS	Alkaloids
(7E)-11,12-Dihydroxy-13-methoxy-4,5,8-trimethyl-3-(2-methylpropyl)-3,3a,4,6a,9,10,11,12,13,14-decahydro-1H-cycloundeca[d]isoindole-1,15(2H)-dione	POS	Alkaloids
Schizozygine	POS	Alkaloids
1-Isopropyl-2,3,4,9-tetrahydro-1H-beta-carboline-3-carboxylic acid	NEG	Alkaloids
N-Methyl-14-O-demethylepiporphyroxine	POS	Alkaloids
2-Hydroxycarbamazepine	NEG	Alkaloids
6-Acetylcodeine	POS	Alkaloids
Harmaline	POS	Alkaloids
Reserpine	NEG	Alkaloids
Cytochalasin B	POS	Alkaloids
Ecgonine	POS	Alkaloids
Arecoline	POS	Alkaloids
Harmalol	POS	Alkaloids
Norcodeine	POS	Alkaloids
Dextrorphan	POS	Alkaloids
Valine	POS	Amino acid
S-Allyl-L-Cysteine	POS	Amino acid
L-​Leucyl-​L-​alanine	POS	Amino acid
Leu-Val	POS	Amino acid
2-Aminophenol	POS	Amino acid
Glutamate	POS	Amino acid
L-Azetidine-2-carboxylic acid	POS	Amino acid
N-Acetyl-arginine	POS	Amino acid
4-Guanidinobutyric acid	POS	Amino acid
2-Aminobutyric acid	NEG	Amino acid
Alanine	NEG	Amino acid
Tyr-Ile	POS	Amino acid
Lys-Val	POS	Amino acid
2-Aminopimelate	POS	Amino acid
4-(Methylamino)butanoic acid	NEG	Amino acid
N-Methylglutamic acid	POS	Amino acid
Arginine	POS	Amino acid
Pro-Pro	POS	Amino acid
Cys-Ser	NEG	Amino acid
N6-Acetyllysine	POS	Amino acid
(alphaS,1S,2R)-alpha-Amino-2-carboxycyclopropaneacetic acid	NEG	Amino acid
Phe-Ala	POS	Amino acid
N2-Acetyllysine	NEG	Amino acid
Nopaline	NEG	Amino acid
Alanylalanine (Ala-Ala)	NEG	Amino acid
N,N-Dimethylarginine (ADMA)	POS	Amino acid
3-Amino-3-(4-hydroxyphenyl)propanoic acid	POS	Amino acid
Tyrosine	NEG	Amino acid
beta-Glutamic acid	NEG	Amino acid
1-Aminocyclopentanecarboxylic acid	POS	Amino acid
Cyclo(glycylprolyl)	POS	Amino acid
MeAIB	POS	Amino acid
Decanoic acid, 3-amino-	POS	Amino acid
N6-Carbamimidoyl-N2-((4E,6E,12E,14E)-3-hydroxy-2-(hydroxymethyl)-8,10,16-trimethyloctadeca-4,6,12,14-tetraenoyl)lysine	POS	Amino acid
Leu-Ile	POS	Amino acid
Ile-Leu	POS	Amino acid
1-Amino(cyclohexyl)acetic acid ethyl ester	POS	Amino acid
Lisinopril (dihydrate)	POS	Amino acid
2-[5,7-Dihydroxy-3-oxo-6-[(2E,6E)-3,7,11-trimethyldodeca-2,6,10-trienyl]-1H-isoindol-2-yl]pentanedioic acid	POS	Amino acid
Pro-Leu	POS	Amino acid
Ethyl hydrazinoacetate	POS	Amino acid
D-Tyrosine tert-butyl ester	POS	Amino acid
Gly-Pro-Arg-Pro-amide	POS	Amino acid
5-Aminolevulinic acid hexyl ester	POS	Amino acid
Santinamide cation	POS	Amino acid
Pro-Glu	POS	Amino acid
N-Arachidonoyl-L-serine	POS	Amino acid
Ile-Thr	POS	Amino acid
beta-(2-Thienyl)-D-alanine	NEG	Amino acid
2-Amino-5,5,5-trifluoropentanoic acid	NEG	Amino acid
Hydroxyprolyl-Hydroxyproline	POS	Amino acid
(1S,3R)-1-Aminocyclopentane-1,3-dicarboxylic acid	NEG	Amino acid
Isoleucyl-Hydroxyproline	POS	Amino acid
L-DOPA methyl ester	NEG	Amino acid
D-Valine, N-[[1-(5-fluoropentyl)-1H-indazol-3-yl]carbonyl]-3-methyl-, methyl ester	POS	Amino acid
Amino(4-methoxyphenyl)acetic acid	POS	Amino acid
(2,5-Dioxo-1-pyrrolidinyl)acetic acid	NEG	Amino acid
Glu-Lys	POS	Amino acid
Val-Val	POS	Amino acid
Trp-Gly-Trp	POS	Amino acid
Alanyl-Proline	POS	Amino acid
Gln-Arg	NEG	Amino acid
Gly-Tyr	POS	Amino acid
N-(2-Hydroxy-3-methylbutanoyl)leucine	POS	Amino acid
1H-Indazole-3-carboxamide, N-[1-(aminocarbonyl)-2,2-dimethylpropyl]-1-pentyl-	POS	Amino acid
Lys-Leu	NEG	Amino acid
L-Norvaline	NEG	Amino acid
Ile-Trp	POS	Amino acid
Ala-Glu	POS	Amino acid
(2S)-2-(Methylamino)propanamide	POS	Amino acid
N-Tigloylglycine	NEG	Amino acid
(1R,4R,6R)-4-Amino-2-oxabicyclo[3.1.0]hexane-4,6-dicarboxylic acid	NEG	Amino acid
[(4,6-Dimethyl-2-pyrimidinyl)amino]acetic acid	POS	Amino acid
1,1-Dioxo-1,2-thiazolidine-3-carboxylic acid	NEG	Amino acid
2-(Diethylamino)acetic acid	POS	Amino acid
L-gamma-glutamyl-L-isoleucine	POS	Amino acid
(2R)-6-Oxo-2-piperidinecarboxylic acid	NEG	Amino acid
L-Glycine ether ester	POS	Amino acid
L-Valyl-L-phenylalanine	POS	Amino acid
N,N-Dimethyl-L-valine	POS	Amino acid
5-Amino-2-(3-hexyl-4-methyl-2,5-dioxopyrrol-1-yl)-5-oxopentanoic acid	NEG	Amino acid
2-(3,4'-Dihydroxy-4,4,7,8a-tetramethyl-6'-oxospiro[2,3,4a,5,6,7-hexahydro-1H-naphthalene-8,2'-3,8-dihydrofuro[2,3-e]isoindole]-7'-yl)propanoic acid	NEG	Amino acid
Thr-Ser-Lys	POS	Amino acid
N-alpha-(tert-Butoxycarbonyl)-L-proline	NEG	Amino acid
5,5,5-Trifluoroleucine	NEG	Amino acid
Philanthotoxin 74	NEG	Amino acid
Avibactam	NEG	Amino acid
Methyl morpholine-3-carboxylate	POS	Amino acid
N5-(1-Iminoethyl)-L-ornithine	POS	Amino acid
Phenylalanyl-Arginine	POS	Amino acid
Met-Tyr	NEG	Amino acid
DL-Leucinamide	POS	Amino acid
Leu-Leu-amide	POS	Amino acid
2-Imino-1-imidazolidineacetic acid	POS	Amino acid
5-(Diaminomethylideneamino)-2-(3,4'-dihydroxy-4,4,7,8a-tetramethyl-6'-oxospiro[2,3,4a,5,6,7-hexahydro-1H-naphthalene-8,2'-3,8-dihydrofuro[2,3-e]isoindole]-7'-yl)pentanoic acid	POS	Amino acid
Lysyl-Leucine	POS	Amino acid
L-tyrosine-methyl-ester	POS	Amino acid
N-(2-Hydroxy-3-methylbutanoyl)valine	POS	Amino acid
Pro-Lys	POS	Amino acid
Metalaxyl	POS	Amino acid
N-Methyl-L-alanine	POS	Amino acid
Val-Gly-Val	POS	Amino acid
N-Methylglycine N,N-dimethylamide	POS	Amino acid
2,2'-(2-Hydroxyethylazanediyl)diacetic acid	NEG	Amino acid
(2S,3aS,7aS)-Octahydro-1H-indole-2-carboxylic acid	POS	Amino acid
{[3-Ethoxy-2-(ethoxycarbonyl)-3-oxo-1-propenyl]amino}acetic acid	NEG	Amino acid
4-(Dimethylamino)phenylalanine	POS	Amino acid
Ala-Gly-Ala	NEG	Amino acid
Butanediamide, N4-hydroxy-N1-[(1S)-1-(1H-indol-3-ylmethyl)-2-(methylamino)-2-oxoethyl]-2-(2-methylpropyl)-, (2R)-	NEG	Amino acid
2-(Methylamino)-1-(morpholin-4-yl)ethan-1-one	POS	Amino acid
5-Methyl-2-oxo-1,3-oxazolidine-4-carboxylic acid	NEG	Amino acid
Piperazine-2-carboxylic acid	POS	Amino acid
(2-Oxo-1-pyrrolidinyl)acetic acid	POS	Amino acid
Lys-Pro	POS	Amino acid
N-Palmitoylglycine	POS	Amino acid
N-Methyl-L-asparagine	POS	Amino acid
N-Decanoyl-L-homoserine lactone	POS	Amino acid
Tyr-Met	NEG	Amino acid
Isovaline	POS	Amino acid
1-Acetylpiperidine-2-carboxylic acid	POS	Amino acid
N-(4-Methoxyphenyl)-2-(1-piperazinyl)acetamide	POS	Amino acid
Phe-His	NEG	Amino acid
Leu-Leu	NEG	Amino acid
Threoninyl-Hydroxyproline	POS	Amino acid
Ile-Gly-Ile	POS	Amino acid
2,2'-((2,6-Dihydroxybenzyl)azanediyl)diacetic acid	POS	Amino acid
Sarcosine ethyl ester	POS	Amino acid
1-Amino-1-cyclobutanecarboxylic acid	POS	Amino acid
3-(4-Bromoanilino)-N,N-dimethylpropanamide	POS	Amino acid
Lys-Ala	POS	Amino acid
1H-Indazole-3-carboxamide, N-[(1S)-1-(aminocarbonyl)-2-methylpropyl]-1-pentyl-	POS	Amino acid
Prolylalanine	POS	Amino acid
N-alpha-(tert-Butoxycarbonyl)-L-lysine	POS	Amino acid
Methyl 4-aminobutyrate	POS	Amino acid
Asn-Arg	NEG	Amino acid
(S)-N-(Furan-2-ylmethyl)-1-(1,2,3,4-tetrahydroisoquinoline-3-carbonyl)piperidine-4-carboxamide	POS	Amino acid
6-Benzyl-3-butan-2-yl-9-(7-hydroxy-6-oxooctyl)-1,4,7,10-tetrazabicyclo[10.4.0]hexadecane-2,5,8,11-tetrone	NEG	Amino acid
2-[(2-Fluorophenyl)amino]acetohydrazide	NEG	Amino acid
Arg-Val	POS	Amino acid
N-Acetylleucylalanylserine	POS	Amino acid
(R)-Aminocarnitine	POS	Amino acid
L-Valinamide	POS	Amino acid
4,4-Dimethyl-L-glutamic acid	NEG	Amino acid
3-(2-Aminoethylthio)-2-methylpropionic acid	POS	Amino acid
Calpain Inhibitor II	NEG	Amino acid
Gly-Ala	POS	Amino acid
N-(4-Hydroxybenzoyl)valyl-N-(2-carboxy-6-hydroxyphenyl)prolinamide	NEG	Amino acid
4-Aminopiperidine-4-carboxylic acid	POS	Amino acid
L-Homoserine lactone	POS	Amino acid
N6,N6,N6-Trimethyllysine	POS	Amino acid
Cys-Tyr	NEG	Amino acid
Methyl 2-[(2-hydroxy-3-methylbutanoyl)amino]-3-methylbutanoate	POS	Amino acid
O-t-Butyl-L-threonine methyl ester	POS	Amino acid
Thiazolidine-2-carboxylic acid	POS	Amino acid
Arg-Lys	NEG	Amino acid
Methyl 1-aminocyclopropanecarboxylate	POS	Amino acid
Thr-Met	NEG	Amino acid
Creatine, ethyl ester	POS	Amino acid
Leucyl-Hydroxyproline	POS	Amino acid
2-Amino-2-(2-nitrophenyl)acetic acid	POS	Amino acid
(gamma-Glutamyl-gamma-glutamyl)-S-methylcysteine	POS	Amino acid
N-3-Hydroxyoctanoyl-L-homoserine lactone	POS	Amino acid
D-Pantethine	POS	Amino acid
Threoninyl-Proline	POS	Amino acid
Asparaginyl-Phenylalanine	POS	Amino acid
Imazamox	POS	Amino acid
Lincomycin	POS	Amino acid
Pivagabine	NEG	Amino acid
Prolylhydroxyproline	POS	Amino acid
Glycine	NEG	Amino acid
Tyrosyl-Tyrosine	POS	Amino acid
2-Furoylglycine	NEG	Amino acid
D-Proline	NEG	Amino acid
N-(5-Methyl-3-oxohexyl)alanine	POS	Amino acid
Leucyl-Glycine	POS	Amino acid
Prolyl-Serine	POS	Amino acid
Leucylphenylalanine	POS	Amino acid
Formiminoglutamic acid	POS	Amino acid
Statine	POS	Amino acid
Betonicine	POS	Amino acid
3-AMINO-2-PIPERIDONE	POS	Amino acid
o-Tyrosine	POS	Amino acid
Trandolaprilat	POS	Amino acid
O-Succinyl-L-homoserine	NEG	Amino acid
Dimethylglycine	POS	Amino acid
2-Aminoisobutyric acid	NEG	Amino acid
beta-Alanine	NEG	Amino acid
Sarcosine	NEG	Amino acid
Creatine	POS	Amino acid
N-Acetylvaline	NEG	Amino acid
2-Methylbutyrylglycine	NEG	Amino acid
N-Methylvaline	POS	Amino acid
Tyrosyl-Valine	POS	Amino acid
S-Methylmethionine	POS	Amino acid
Carisoprodol	POS	Amino acid
Isoleucyl-Phenylalanine	POS	Amino acid
DL-Norvaline	POS	Amino acid
Postin	POS	Amino acid
N-Acetylhistidine	POS	Amino acid
Bursin	POS	Amino acid
Lysine	POS	Amino acid
Droxidopa	POS	Amino acid
Cucurbitin	POS	Amino acid
Phenylacetylglycine	NEG	Amino acid
Suberylglycine	NEG	Amino acid
Val-Met	POS	Amino acid
L-Cyclo(alanylglycyl)	POS	Amino acid
N-Hydroxy-L-tyrosine	POS	Amino acid
Thr-Leu	NEG	Amino acid
Creatinine	POS	Amino acid
5-Aminopentanoic acid	POS	Amino acid
Proline	POS	Amino acid
Histidine	NEG	Amino acid
Isobutyrylglycine	NEG	Amino acid
Topaquinone	POS	Amino acid
O-Acetylserine	NEG	Amino acid
Nitrilotriacetic acid	NEG	Amino acid
Phenylalanine	NEG	Amino acid
5-Phenylisoxazol-3-ol	POS	Benzenoids
N-(4-Butylphenyl)-4-methoxybenzamide	POS	Benzenoids
Methyl 3-[3,4-dihydroxy-5-(3-methylbut-2-enyl)phenyl]-2-[[4-hydroxy-3-(3-methylbut-2-enyl)phenyl]methyl]-4-methoxy-5-oxofuran-2-carboxylate	NEG	Benzenoids
4-Ethoxybenzoic acid	NEG	Benzenoids
Ethyl 3-hydroxybenzoate	NEG	Benzenoids
2-Phenyllactic acid	NEG	Benzenoids
5-(Acetylamino)-2-hydroxybenzoic acid	NEG	Benzenoids
lactisol	NEG	Benzenoids
tert-Butyl N-[2-amino-4-(trifluoromethyl)phenyl]carbamate	POS	Benzenoids
4-(3-Fluorophenyl)benzonitrile	POS	Benzenoids
9H-Fluoren-2-amine, N-[1,1'-biphenyl]-4-yl-9,9-dimethyl-	POS	Benzenoids
3-Methyl-6-(4-toluidino)-3H-naphtho[1,2,3-de]quinoline-2,7-dione	POS	Benzenoids
3-{2-[(E)-2-(Phenylamino)ethenyl]-4,5-dihydro-1,3-thiazol-3-ium-3-yl}propane-1-sulfonate	NEG	Benzenoids
4-Allyl-5-[(2,3-dimethylphenoxy)methyl]-4H-1,2,4-triazole-3-thiol	POS	Benzenoids
4,5-Dihydroxybenzene-1,2-dicarboxylic acid	NEG	Benzenoids
Benzeneacetic acid, 3-[3-[[[2-chloro-3-(trifluoromethyl)phenyl]methyl](2,2-diphenylethyl)amino]propoxy]-	POS	Benzenoids
4-Ethynylaniline	POS	Benzenoids
5-[2-(4-Chlorophenyl)hydrazin-1-ylidene]-2,2-dimethyl-1,3-dioxane-4,6-dione	NEG	Benzenoids
2,5-Dimethoxy-4-methylphenethylamine	POS	Benzenoids
Vanillic acid diethylamide	POS	Benzenoids
N-(6-Amino-1-butyl-2,4-dioxo-1,2,3,4-tetrahydro-5-pyrimidinyl)-N-methylbenzamide	NEG	Benzenoids
2-Amino-4-methoxyphenol	POS	Benzenoids
6-(3,4-Dimethoxyphenyl)-1,3,5-triazine-2,4-diamine	POS	Benzenoids
N-(3-Methoxyphenyl)-3-(propanoylamino)benzamide	POS	Benzenoids
5-Nitro-2-toluidine	POS	Benzenoids
1-(5-Fluoropentyl)-N-(naphthalen-1-yl)-1H-pyrrolo[3,2-c]pyridine-3-carboxamide	POS	Benzenoids
[4-(Aminomethyl)phenyl]methanol	POS	Benzenoids
4-{[4-(Acetyloxy)benzoyl]amino}benzoic acid	NEG	Benzenoids
6alpha/beta-Hydroxyoxymorphone	POS	Benzenoids
Tetradecanamide, N-[(1R,2R)-2-hydroxy-1-(hydroxymethyl)-2-(4-nitrophenyl)ethyl]-	POS	Benzenoids
2-Pyridinemethanamine, N-[[4-(1,4,8,11-tetraazacyclotetradec-1-ylmethyl)phenyl]methyl]-	POS	Benzenoids
5-Aminosalicylic Acid	POS	Benzenoids
N,N'-Bis(4-ethoxyphenyl)imidoformamide	POS	Benzenoids
N-(5-Chloro-2-hydroxyphenyl)piperidine-4-carboxamide	NEG	Benzenoids
6beta-Naltrexol	POS	Benzenoids
N-(1-Allylcyclohexyl)-2-ethyl-6-methylaniline	POS	Benzenoids
3-Phenanthrenesulfonic acid	NEG	Benzenoids
2-[(2-Hydroxyphenyl)carbonyl]hydrazinecarboxamide	NEG	Benzenoids
N-(4-Chlorobenzoyl)tryptophan	NEG	Benzenoids
5-Chlorobifeprunox	POS	Benzenoids
N-(3-Fluoro-4-methylphenyl)-N'-(4-methylphenyl)urea	POS	Benzenoids
13-Oxo-8(14)-podocarpen-18-oic acid	NEG	Benzenoids
3-(2,4-Dimethoxyanilino)-3-oxopropanoic acid	NEG	Benzenoids
Bisphenol E	NEG	Benzenoids
N,1-Diethyl-2-oxo-1,2-dihydrobenzo[cd]indole-6-sulfonamide	NEG	Benzenoids
Volinanserin	POS	Benzenoids
4,4,6-Trimethyl-1-(4-methylphenyl)-1,4-dihydro-2-pyrimidinethiol	POS	Benzenoids
N-Benzyloxycarbonylglycine	NEG	Benzenoids
3,3',5,5'-Tetraisopropylbiphenyl-4,4'-diol	POS	Benzenoids
Antibiotic FR 901512	NEG	Benzenoids
Neostigmine cation	POS	Benzenoids
N-(2,3-Dimethylphenyl)-4-methylbenzenesulfonamide	NEG	Benzenoids
6-(Dimethylamino)naphthalene-2-carboxylic acid	NEG	Benzenoids
4-Hydroxy-4'-methyldiphenylamine	POS	Benzenoids
(5E)-5-(2-Naphthylmethylene)-1,3-thiazolidine-2,4-dione	NEG	Benzenoids
N-(2,5-Difluorobenzyl)-1-methoxy-2-propanamine	POS	Benzenoids
4-Methyl-3-nitrobenzoic acid	NEG	Benzenoids
Atropic acid	NEG	Benzenoids
2-[(9,10-Dioxo-9,10-dihydro-1-anthracenyl)amino]benzoic acid	NEG	Benzenoids
4-Chloro-N-methyl-3-nitro-benzenesulfonamide	POS	Benzenoids
3,4-Dimethyl-2,6-dinitrophenol	NEG	Benzenoids
4-Cyano-N-ethylbenzene-1-sulfonamide	NEG	Benzenoids
Mafenide (Acetate)	NEG	Benzenoids
4'-Fluoro[1,1'-biphenyl]-4-carboxylic acid	NEG	Benzenoids
N-(4-Chlorophenyl)-N'-cyclopropylurea	POS	Benzenoids
4,11-Diamino-1H-naphtho[2,3-f]isoindole-1,3,5,10(2H)-tetrone	NEG	Benzenoids
2-Nitroaniline	POS	Benzenoids
N-Benzoyl-N'-(2-pyridinyl)thiourea	NEG	Benzenoids
Mantabegron	POS	Benzenoids
Di(2-nonyl) phthalate	POS	Benzenoids
2,6-Dihydroxy-1,1,7-trimethyl-2,9,10,10a-tetrahydrophenanthren-3-one	NEG	Benzenoids
Benzeneethanamine, 2,5-dimethoxy-N-[(2-methoxyphenyl)methyl]-4-nitro-	POS	Benzenoids
Methanesulfonamide, N-[2-(N-ethyl-4-nitroso-m-toluidino)ethyl]-	POS	Benzenoids
2-(2,3-Dimethylphenyl)-7-methyl-1,2,4-triazaspiro[4.5]decane-3-thione	POS	Benzenoids
N-[4-[[6-Methoxy-7-[3-(4-morpholinyl)propoxy]-4-quinazolinyl]amino]phenyl]benzamide	POS	Benzenoids
3-Isoxazolecarboxamide, 5-(5-chloro-2,4-dihydroxyphenyl)-N-ethyl-4-(4-methoxyphenyl)-	NEG	Benzenoids
Phloroglucinaldehyde	NEG	Benzenoids
Hydroxytyrosol acetate	NEG	Benzenoids
1-Amino-9,10-dioxo-4-(phenylamino)-9,10-dihydroanthracene-2-sulfonic acid	NEG	Benzenoids
4-Hydroxyphenylglycolic acid	NEG	Benzenoids
2,4-Di-tert-butyl-6-[(dimethylamino)methyl]phenol	POS	Benzenoids
4-Methylsalicylic acid	NEG	Benzenoids
1,7,8-Trihydroxy-3-methyl-2,3,4,7-tetrahydro-1H-benzo[a]anthracen-12-one	NEG	Benzenoids
2-[4-(Trifluoromethoxy)phenyl]cyclopropanecarboxylic acid	NEG	Benzenoids
4-Bromo-5-fluoro-2-hydroxybenzoic acid methyl ester	NEG	Benzenoids
2-(Acetyloxy)-3-methylbenzoic acid	NEG	Benzenoids
Isopropylcocaine	POS	Benzenoids
5-Hydroxy-2-(3-hydroxy-2-methoxycarbonyl-5-methylphenoxy)-3-methoxybenzoic acid	NEG	Benzenoids
Benzamide, 3-[[(2E)-3-(1H-indol-3-yl)-1-oxo-2-propen-1-yl]amino]-	NEG	Benzenoids
N-(4-Pyridinylmethyl)[1,1'-biphenyl]-4-carboxamide	POS	Benzenoids
3-(4-Methoxyanilino)-5,5-dimethyl-2-cyclohexen-1-one	POS	Benzenoids
1-(2,5-Dimethylphenoxy)-3-(4-morpholinyl)-2-propanol	POS	Benzenoids
2,2-Dimethyl-N-[3-(trifluoromethyl)phenyl]propanamide	POS	Benzenoids
N-(4-Anilinophenyl)isonicotinamide	POS	Benzenoids
7H-Pyrrolo[2,3-d]pyrimidin-4-amine, 7-cyclopentyl-5-(4-phenoxyphenyl)-	POS	Benzenoids
Oxeladin	POS	Benzenoids
3-Chloro-5-fluoro-4-methoxybenzoic acid	NEG	Benzenoids
2-Propenethioamide, 3-[3,5-bis(1,1-dimethylethyl)-4-hydroxyphenyl]-2-cyano-, (2E)-	POS	Benzenoids
2-(Benzylamino)-2,4,6-cycloheptatriene-1-thione	POS	Benzenoids
2-(4-Nitrophenyl)butyric acid	POS	Benzenoids
Butylated hydroxytoluene	NEG	Benzenoids
Saluamine	NEG	Benzenoids
2,3-Dihydroxy-4-methoxybenzoic acid	NEG	Benzenoids
Dimoxystrobin	POS	Benzenoids
3,4,5-Trimethoxy-N-3-piperidinylbenzamide	POS	Benzenoids
[(1S)-1-Benzyl-2-[[5-(3-methyl-2H-indazol-5-yl)-3-pyridyl]oxy]ethyl]amine	NEG	Benzenoids
(1S)-2-Amino-1-(4-chlorophenyl)-1-[4-(1H-pyrazol-4-yl)phenyl]ethanol	NEG	Benzenoids
2-Amino-4,5-difluorobenzoic acid	NEG	Benzenoids
4-(2-Cyclohexylethoxy)aniline	POS	Benzenoids
N-(2-Methylphenyl)benzenesulfonamide	NEG	Benzenoids
Veratraldehyde, azine	POS	Benzenoids
3-Hydroxyacetaminophen	POS	Benzenoids
3-Ethoxy-2-hydroxy-5-nitrobenzaldehyde	NEG	Benzenoids
2,6-Dimethyl-4-(methylsulfanyl)phenol	POS	Benzenoids
2-Isopropoxyphenyl N-methylcarbamate	POS	Benzenoids
2-[(2-Butoxy-4-pyrimidinyl)amino]benzoic acid	NEG	Benzenoids
(N-Phenylcarbamoyl)methyl acetate	POS	Benzenoids
4-(2-Naphthylamino)-4-oxobutanoic acid	NEG	Benzenoids
N-(4-Nitrophenyl)(phenyl)methanesulfonamide	POS	Benzenoids
4-Methoxy-3-nitrobenzenemethanol	POS	Benzenoids
5-[(Z)-16-(3,5-Dihydroxyphenyl)hexadec-12-enyl]benzene-1,3-diol	NEG	Benzenoids
2-{[(4-Fluorophenyl)amino]methyl}phenol	NEG	Benzenoids
4-(1-Phenylcyclohexyl)phenol	POS	Benzenoids
1-Hydroxy-N-(3-nitrophenyl)-2-naphthamide	NEG	Benzenoids
sec-Butyltriphenylphosphonium cation	POS	Benzenoids
2-Chloro-5-fluorobenzoic acid	POS	Benzenoids
Metaproterenol	POS	Benzenoids
1-Aminoanthraquinone-2-carboxylic acid	NEG	Benzenoids
4-Aminobenzoic acid hydrazide	POS	Benzenoids
4,9-Dihydro-1-(2-methoxyethyl)-2-methyl-4,9-dioxo-3-(2-pyrazinylmethyl)-1H-naphth[2,3-d]imidazolium cation	POS	Benzenoids
3-Hydroxy-3H-benzo[de]isochromen-1-one	NEG	Benzenoids
Benzenepropanoic acid, 4-[[(3-phenoxyphenyl)methyl]amino]-	NEG	Benzenoids
4-Amino-5-(4-methoxybenzyl)-4H-1,2,4-triazol-3-yl hydrosulfide	NEG	Benzenoids
2-(4-Fluorophenyl)-N-(3-pyridinylmethyl)ethanamine	POS	Benzenoids
N-{[(4-Pyridinylmethyl)amino]thioxomethyl}benzamide	NEG	Benzenoids
9H-Fluorene-1-carboxylic acid	NEG	Benzenoids
1-(2,4-Dinitroanilino)-1H-pyrrole-2,5-dione	POS	Benzenoids
3,4-Bis(benzyloxy)benzaldehyde	POS	Benzenoids
N-(Naphthalen-1-yl)benzamide	NEG	Benzenoids
4,4,6-Trimethyl-1-(1-naphthyl)-1,4-dihydro-2-pyrimidinethiol	POS	Benzenoids
2,2'-(3-(Trifluoromethyl)phenylazanediyl)diethanol	POS	Benzenoids
Piperidolate	POS	Benzenoids
5,5'-Methylenebis(2-hydroxy-3-methylbenzoic acid)	POS	Benzenoids
Methyl 4-formyl-3-hydroxy-2-naphthoate	NEG	Benzenoids
(2,4-Difluorophenoxy)acetic acid	NEG	Benzenoids
4-Amino-N-(2,4-difluorophenyl)benzenesulfonamide	POS	Benzenoids
1-(1-Ethylpropyl)-4-(2,3,4-trimethoxybenzyl)piperazine	POS	Benzenoids
(3Z)-3-(4-Chlorobenzylidene)-5-phenylfuran-2(3H)-one	POS	Benzenoids
5-(3-Ethyl[1,2,4]triazolo[3,4-b][1,3,4]thiadiazol-6-yl)-2-methylphenylamine	POS	Benzenoids
Salermide	POS	Benzenoids
5-tert-Butyl-2-hydroxybenzophenone	POS	Benzenoids
3-Methoxy-4-(2-methylpropoxy)benzoic acid	NEG	Benzenoids
Dinex	POS	Benzenoids
2H-Pyrido[3,2-b]-1,4-oxazin-3(4H)-one, 6-[[5-fluoro-2-[(3,4,5-trimethoxyphenyl)amino]-4-pyrimidinyl]amino]-2,2-dimethyl-	NEG	Benzenoids
4-Nitrobenzene-1,3-diol	NEG	Benzenoids
4-(Difluoromethoxy)benzoic acid	NEG	Benzenoids
N-(4-Methoxy-2-nitrophenyl)isonicotinamide	POS	Benzenoids
2-(4-tert-Butylphenoxy)ethanamine	POS	Benzenoids
1-[4-(Trifluoromethoxy)benzyl]piperazine	POS	Benzenoids
N-[(2,6-Dimethoxyphenyl)methyl]acetamide	POS	Benzenoids
(4-Isobutylphenyl)acetic acid	POS	Benzenoids
Methyl 3-[3,4-dihydroxy-2-(3-methylbut-2-enyl)phenyl]-2-[[4-hydroxy-3-(3-methylbut-2-enyl)phenyl]methyl]-4-methoxy-5-oxofuran-2-carboxylate	POS	Benzenoids
Syringaldehyde	NEG	Benzenoids
Methyl vanillate	NEG	Benzenoids
3-Methoxyphenylacetic acid	NEG	Benzenoids
Lapachol	NEG	Benzenoids
3-Hydroxybenzoic acid	NEG	Benzenoids
4-Hydroxybenzoic acid	NEG	Benzenoids
N-acetyldopamine	POS	Benzenoids
Calphostin C	NEG	Benzenoids
CAPSAICIN	POS	Benzenoids
Probenecid	NEG	Benzenoids
Phenacetin	POS	Benzenoids
Ethyl gallate	NEG	Benzenoids
3-Nitrophenylhydrazine	POS	Benzenoids
Esmolol	POS	Benzenoids
2-Chlorophenol	NEG	Benzenoids
N-Desmethyltramadol	POS	Benzenoids
4-Methylcatechol	NEG	Benzenoids
Fesoterodine	POS	Benzenoids
Benzylamine	POS	Benzenoids
3-Hydroxymandelic acid	NEG	Benzenoids
Formoterol	POS	Benzenoids
Rhein	NEG	Benzenoids
Diisooctyl phthalate	POS	Benzenoids
2,4-Dimethylphenol	NEG	Benzenoids
Vanillic acid	NEG	Benzenoids
Carbaryl	POS	Benzenoids
Fluvoxamine	POS	Benzenoids
[2,2-bis(2-methylpropoxy)ethyl]benzene	POS	Benzenoids
PHENACEMIDE	NEG	Benzenoids
2,6-Di-tert-butyl-1,4-benzenediol	POS	Benzenoids
Cinnarizine	POS	Benzenoids
Butenafine	POS	Benzenoids
Oxyphenonium	POS	Benzenoids
2,4-Dihydroxybenzoic acid	NEG	Benzenoids
Phenylephrine	POS	Benzenoids
2,6-Dihydroxybenzoic acid	NEG	Benzenoids
3-Amino-4-hydroxybenzoic acid	POS	Benzenoids
Homoveratric acid	NEG	Benzenoids
Mandelic acid	NEG	Benzenoids
Sultiame	NEG	Benzenoids
Usnic acid	NEG	Benzenoids
4-Hydroxyphenylacetaldehyde	NEG	Benzenoids
Phenylacetic acid	NEG	Benzenoids
Phthalic acid	NEG	Benzenoids
3-Methoxy-4-hydroxyphenylglycol sulfate	NEG	Benzenoids
Tamsulosin	NEG	Benzenoids
4-Hydroxyphenylpyruvic acid	NEG	Benzenoids
Isoxaben	POS	Benzenoids
5-(2-Heptadecenyl)-1,3-benzenediol	POS	Benzenoids
3,5-Di-tert-butyl-4-hydroxybenzoic acid	NEG	Benzenoids
Carbetapentane	POS	Benzenoids
Magnolol	POS	Benzenoids
cyclopentolate	POS	Benzenoids
N,N'-Diphenyl-p-phenylenediamine	POS	Benzenoids
Oxybutynin	POS	Benzenoids
Protriptyline	POS	Benzenoids
4-Chlorophenol	NEG	Benzenoids
Rasagiline	POS	Benzenoids
5-Heptadecyl-1,3-benzenediol	POS	Benzenoids
Metoprolol acid	POS	Benzenoids
2-Hydroxy-3-(3,4-dihydroxyphenyl)propanamide	POS	Benzenoids
Itopride	POS	Benzenoids
2-Naphthalenethiol	NEG	Benzenoids
Duloxetine	POS	Benzenoids
Trimethobenzamide	POS	Benzenoids
Oxycodone	POS	Benzenoids
Halocins	POS	Benzenoids
Tolnaftate	POS	Benzenoids
Bisacodyl	POS	Benzenoids
Methylgingerol	POS	Benzenoids
2-Aminobenzenesulfonic acid	NEG	Benzenoids
Actarit	POS	Benzenoids
Ketoprofen	NEG	Benzenoids
4-Nitrocatechol	NEG	Benzenoids
Voriconazole	POS	Benzenoids
Nadolol	POS	Benzenoids
Naproxen	NEG	Benzenoids
Tebufenpyrad	POS	Benzenoids
Sotalol	NEG	Benzenoids
3,6-Dimethoxy-4-phenanthrenol	POS	Benzenoids
Tropicamide	POS	Benzenoids
Oxatomide	NEG	Benzenoids
Tyramine	POS	Benzenoids
Chloramphenicol	POS	Benzenoids
Phenylglyoxylic acid	NEG	Benzenoids
Eriocitrin	POS	Benzenoids
Phentermine	POS	Benzenoids
Formylanthranilic acid	NEG	Benzenoids
2-Aminonaphthalene	POS	Benzenoids
Norepinephrine	POS	Benzenoids
Imazamethabenz-methyl	POS	Benzenoids
Alizarin	POS	Benzenoids
Italipyrone	POS	Benzenoids
Buprenorphine	POS	Benzenoids
Homogentisic acid	NEG	Benzenoids
Gentisic acid	NEG	Bile acids
Taurohyodeoxycholic acid	NEG	Bile acids
Cholenate	NEG	Bile acids
Dehydrolithocholic acid	NEG	Bile acids
Tauro-gamma-muricholic acid	NEG	Bile acids
Tauro-beta-muricholic acid	NEG	Bile acids
7-Ketolithocholic acid	NEG	Bile acids
3alpha-Hydroxy-6-oxo-5alpha-cholan-24-oic acid	NEG	Bile acids
3beta,7alpha-Dihydroxy-5-cholestenoic acid	NEG	Bile acids
Lithocholic acid 3-sulfate	NEG	Bile acids
Apocholic acid	NEG	Bile acids
Cholic acid/Muricholic acid, alanine-conjugated (1)	NEG	Bile acids
(25S)-7-Dafachronic acid	POS	Bile acids
Glyco-gamma-muricholic acid	NEG	Bile acids
Trihydroxycholestanoic acid	NEG	Bile acids
3,6-Dioxo-5alpha-cholan-24-oic acid	NEG	Bile acids
Glycochenodeoxycholic acid	NEG	Bile acids
3alpha-Hydroxy-12-oxo-5beta-cholan-24-oic acid	POS	Bile acids
3beta-Hydroxy-5-cholestenoic acid (3-HCOA)	NEG	Bile acids
7-Ketodeoxycholic acid	NEG	Bile acids
3-Oxocholic acid	NEG	Bile acids
Tauroursodeoxycholic acid	NEG	Bile acids
Taurodeoxycholic acid	NEG	Bile acids
Allolithocholic acid	NEG	Bile acids
Isolithocholic acid	NEG	Bile acids
Lithocholic acid	NEG	Bile acids
Taurocholic acid	NEG	Bile acids
27-Norcholestanehexol	POS	Bile acids
CRUSTECDYSONE	NEG	Bile acids
Isodeoxycholic acid	NEG	Bile acids
Chenodeoxycholic acid	NEG	Bile acids
Deoxycholic acid	NEG	Bile acids
Ursodeoxycholic acid	NEG	Bile acids
Hyodeoxycholic acid	NEG	Bile acids
Allocholic acid	NEG	Bile acids
Ursocholic acid	NEG	Bile acids
Cholic acid	NEG	Bile acids
Glycoursodeoxycholic acid	POS	Bile acids
Glycohyodeoxycholic acid	POS	Bile acids
Glycocholic acid	POS	Bile acids
Taurochenodeoxycholic acid	NEG	Bile acids
Crotonoside	NEG	Carbohydrate
Ribose	NEG	Carbohydrate
Xylose	NEG	Carbohydrate
Arabinose	NEG	Carbohydrate
3-Hydroxypyruvic acid	NEG	Carbohydrate
Maltose	POS	Carbohydrate
Mannose 1-phosphate	NEG	Carbohydrate
beta-D-Glucopyranoside, phenylmethyl O-D-apio-beta-D-furanosyl-(1->2)-O-[beta-D-glucopyranosyl-(1->6)]-	NEG	Carbohydrate
Sophoraside A	NEG	Carbohydrate
Scopolamine beta-D-glucuronide	POS	Carbohydrate
D-Glucosamine, 6-sulfate	NEG	Carbohydrate
Arabinono-1,4-lactone	NEG	Carbohydrate
N-Acetylglucosamine 1-phosphate	NEG	Carbohydrate
rac-N,N-Didesmethyl-O-desmethylvenlafaxine glucuronide	NEG	Carbohydrate
Nicotinamide riboside (NR)	POS	Carbohydrate
(+)-Muscarine cation	POS	Carbohydrate
(4Z)-2-(4-(Hexopyranosyloxy)phenyl)-4-(4-hydroxybenzylidene)-5-oxotetrahydrofuran-3-carboxylic acid	NEG	Carbohydrate
3alpha,4beta,3alpha-Galactotetraose	NEG	Carbohydrate
N-Acetylmuramic acid	NEG	Carbohydrate
Glucose 6-phosphate	NEG	Carbohydrate
Fructose 1-phosphate	NEG	Carbohydrate
Fructose 6-phosphate	NEG	Carbohydrate
Trehalose	POS	Carbohydrate
Melibiose	POS	Carbohydrate
N-Acetylgalactosamine	POS	Carbohydrate
Rhamnose	NEG	Carbohydrate
b-D-Xylopyranosyl-(1->4)-a-L-rhamnopyranosyl-(1->2)-L-arabinose	POS	Carbohydrate
Linamarin	NEG	Carbohydrate
Glyceric acid	NEG	Carbohydrate
Niazirin	POS	Carbohydrate
Melezitose	POS	Carbohydrate
Isomaltose	NEG	Carbohydrate
Lotaustralin	POS	Carbohydrate
Phenethyl rutinoside	NEG	Carbohydrate
Maltotriose	POS	Carbohydrate
Tri-N-acetylchitotriose	POS	Carbohydrate
ACARBOSE	POS	Carbohydrate
Mannose 6-phosphate	NEG	Carbohydrate
Sucrose	POS	Carbohydrate
N-Acetylmannosamine	POS	Carbohydrate
Coniferin	POS	Carbohydrate
D-Ribose	NEG	Carbohydrate
Erythromycylamine	POS	Carbohydrate
Meglumine	POS	Carbohydrate
1-(beta-D-Ribofuranosyl)-1,4-dihydronicotinamide	POS	Carbohydrate
Adenosine 2',3'-cyclic phosphate	NEG	Carbohydrate
N-Acetylmuramoyl-Ala	NEG	Carbohydrate
N-Acetyl-D-glucosamine	NEG	Carbohydrate
N-Acetylneuraminic acid	NEG	Carbohydrate
Glucosamine	NEG	Carbohydrate
4-Aminobutyric acid (GABA)	POS	Fatty acid
DL-2,3-Diaminopropionic acid	POS	Fatty acid
Laurylsulfuric acid	NEG	Fatty acid
2-Hydroxyethanesulfonic acid	NEG	Fatty acid
3-Methylglutaric acid	NEG	Fatty acid
5-ketocaproate	NEG	Fatty acid
2-Hydroxypalmitic acid	NEG	Fatty acid
16-Hydroxypalmitic acid	NEG	Fatty acid
4-Oxododecanedioic acid	NEG	Fatty acid
9,10-Dihydrojasmonic acid	NEG	Fatty acid
13(S)-HODE	NEG	Fatty acid
cis-7-Hexadecenoic acid	NEG	Fatty acid
2-(6-Hydroxyhexyl)-3-methylidenebutanedioic acid	NEG	Fatty acid
9-Hydroxynonanoic acid	NEG	Fatty acid
9-Oxo-10(E),12(E)-octadecadienoic acid	NEG	Fatty acid
cis-11-Eicosenoic acid	NEG	Fatty acid
(Z)-6-Octadecenoic acid	NEG	Fatty acid
2-Oxoadipic acid	NEG	Fatty acid
(10E,15Z)-9,12,13-Trihydroxyoctadeca-10,15-dienoic acid	NEG	Fatty acid
cis-4,10,13,16-Docosatetraenoic acid	POS	Fatty acid
21-Amino-3,20-dihydroxydocosan-2-yl hexopyranoside	POS	Fatty acid
8,11-Tridecadienoic acid, 13-(3-pentyl-2-oxiranyl)-, methyl ester, (8Z,11Z)-	POS	Fatty acid
2-Hydroxyoctanoic acid	NEG	Fatty acid
(9Z,12Z)-15-Hydroxy-16-methoxyoctadeca-9,12-dienoic acid	POS	Fatty acid
5-PAHSA	NEG	Fatty acid
9-PAHSA	NEG	Fatty acid
Decenedioylcarnitine	POS	Fatty acid
N-Oleoyltaurine	POS	Fatty acid
Undecenedioylcarnitine	POS	Fatty acid
Adipoyl-L-carnitine	POS	Fatty acid
9Z,11E,13E-Octadecatrienoic acid ethyl ester	POS	Fatty acid
(2R)-3-Hydroxyisovaleroylcarnitine	POS	Fatty acid
Oxononanoylcarnitine	POS	Fatty acid
5-(4-Methylpiperazin-1-yl)-5-oxopentanoic acid	POS	Fatty acid
3-(2-Oxocyclohexyl)propanoic acid	NEG	Fatty acid
3-Hydroxybutyrylcarnitine (Car(4:0-O))	POS	Fatty acid
Dilinolenin (9c,12c,15c)	POS	Fatty acid
(3-(Hexopyranosyloxy)-2-((2Z)-pent-2-en-1-yl)cyclopentyl)acetic acid	NEG	Fatty acid
(12Z,15Z)-7,9,10-Trihydroxyoctadeca-12,15-dienoic acid	NEG	Fatty acid
8,11-Tridecadienoic acid, 13-(3-pentyl-2-oxiranyl)-, (8Z,11Z)-	POS	Fatty acid
3-Isobutylpentanedioic acid	NEG	Fatty acid
Butaprost (free acid)	NEG	Fatty acid
11-Deoxyprostaglandin E2	NEG	Fatty acid
Palmitamide	POS	Fatty acid
Ricinoleic acid methyl ester	POS	Fatty acid
3-(beta-D-Glucopyranosyloxy)-15-hydroxy-2,15-dimethylhexadecanoic acid	NEG	Fatty acid
Decadienoylcarnitine	POS	Fatty acid
9-(Methoxycarbonyl)dec-9-enoic acid	NEG	Fatty acid
R-Palmitoyl-(2-methyl) ethanolamide	POS	Fatty acid
omega-3 Arachidonic acid	NEG	Fatty acid
(3E)-4-(1-Hydroxy-2,6,6-trimethyl-4-oxocyclohex-2-en-1-yl)but-3-en-2-yl 2-O-hexopyranosylhexopyranoside	NEG	Fatty acid
Octanoic acid, 2-[[4-chloro-6-[(2,3-dimethylphenyl)amino]-2-pyrimidinyl]thio]-	NEG	Fatty acid
(+)-Fluprostenol methylamide	POS	Fatty acid
Sumithrin	POS	Fatty acid
3',4'-Dihydroinfectopyrone	POS	Fatty acid
15(R),19(R)-Hydroxyprostaglandin F1alpha	NEG	Fatty acid
(4E,6E)-2-(Hydroxymethyl)-3-(3-methoxy-3-oxopropyl)deca-4,6-dienoic acid	NEG	Fatty acid
Leukotriene B3	NEG	Fatty acid
6-[(E)-2,8-Dihydroxy-5,7-dimethylnon-5-enyl]-4-hydroxy-3-methylpyran-2-one	NEG	Fatty acid
Oxotetradecanoylcarnitine	POS	Fatty acid
Car(18:0)	POS	Fatty acid
1H-Benz[e]indene-6-propanoic acid, dodecahydro-2-hydroxy-7-(1-hydroxy-1-methylethyl)-9b-(methoxycarbonyl)-2,3a,6,9a-tetramethyl-4-methylene-1,3-dioxo-	NEG	Fatty acid
Oxooctanoylcarnitine	POS	Fatty acid
15-Deoxy-PGJ2	POS	Fatty acid
Oxopalmitoylcarnitine	POS	Fatty acid
Leptomycin B	NEG	Fatty acid
4-(4-Methyl-1-piperazinyl)butanoic acid	POS	Fatty acid
Lauric diethanolamide	POS	Fatty acid
Hexadecanedioic acid, 3,3,14,14-tetramethyl-	NEG	Fatty acid
3-Hydroxyoleylcarnitine	POS	Fatty acid
13[(2R,3S)-3-Pentyloxiranyl]-8Z-tridecenoic acid	NEG	Fatty acid
2-Oct-7-enylpentanedioic acid	NEG	Fatty acid
11-Deoxyprostaglandin F1alpha	NEG	Fatty acid
(3E,5E)-2-(4-Methoxy-4-oxobutyl)nona-3,5-dienoic acid	NEG	Fatty acid
4-Hydroxyhexyl beta-D-glucopyranoside	NEG	Fatty acid
9S,11R-Dihydroxy-15-oxoprostanoic acid	NEG	Fatty acid
9S,15S-Dihydroxy-5Z,13E-prostadienoic acid	NEG	Fatty acid
(2R)-2,4-Dihydroxy-3,3-dimethylbutanoic acid	NEG	Fatty acid
7-Hydroxycoumarinyl gamma-linolenate	POS	Fatty acid
9-(2,3-Dihydroxypropoxy)-9-oxononanoic acid	NEG	Fatty acid
3-Cyclohexyl-2-hydroxypropanoic acid	NEG	Fatty acid
DHA ethyl ester	POS	Fatty acid
3-(5,6-Dihydroxyheptyl)-4-methyl-2H-furan-5-one	POS	Fatty acid
2-Decyl-3-hydroxypentanedioic acid	NEG	Fatty acid
20-Trifluoroleukotriene B4	NEG	Fatty acid
15-Cyclohexylpentanorprostaglandin F2alpha	NEG	Fatty acid
Acetylcarnitine (Car(2:0))	POS	Fatty acid
Prostaglandin I2 (PGI2)	NEG	Fatty acid
Palmitoylcarnitine (Car(16:0))	POS	Fatty acid
Monensin	NEG	Fatty acid
9-Oxo-11-(3-pentyl-2-oxiranyl)-10E-undecenoic acid	POS	Fatty acid
Prostaglandin F2alpha (PGF2a)	NEG	Fatty acid
8,9-Dihydroxy-5Z,11Z,14Z-eicosatrienoic acid	POS	Fatty acid
Ethyl 4-(4-methylpiperazin-1-yl)butanoate	POS	Fatty acid
5-Heptenoic acid, 7-[(1R,2R,3S,5S)-2-[(1E,3R)-3-(2,3-dihydro-1H-inden-2-yl)-3-hydroxy-1-propen-1-yl]-3-fluoro-5-hydroxycyclopentyl]-, (5Z)-	NEG	Fatty acid
2-Dec-9-enyl-3-hydroxypentanedioic acid	NEG	Fatty acid
9(10)-Epoxy-12Z-octadecenoic acid	POS	Fatty acid
Aleuritic acid	NEG	Fatty acid
5-Oxooctanoic acid	NEG	Fatty acid
Adipic acid	NEG	Fatty acid
2-Methylglutaric acid	NEG	Fatty acid
3-Methyladipic acid	NEG	Fatty acid
Pimelic acid	NEG	Fatty acid
5-Hydroxyvalproic acid	NEG	Fatty acid
12-Methyltridecanoic acid	NEG	Fatty acid
Myristic acid	NEG	Fatty acid
2,2-Dimethylsuccinic acid	NEG	Fatty acid
9,12-Octadecadiynoic acid	POS	Fatty acid
5,8,11,14-Eicosatetraynoic acid	POS	Fatty acid
1,11-Undecanedicarboxylic acid	NEG	Fatty acid
Pelargonic acid	NEG	Fatty acid
Linoleic acid	NEG	Fatty acid
Azelaic acid	NEG	Fatty acid
3,3-Dimethylglutaric acid	NEG	Fatty acid
DG(18:4(6Z,9Z,12Z,15Z)/15:0/0:0)	POS	Fatty acid
Capric acid	NEG	Fatty acid
5-Hydroxyhexanoic acid	NEG	Fatty acid
Suberic acid	NEG	Fatty acid
2-Propylglutaric acid	NEG	Fatty acid
ISOPALMITIC ACID	POS	Fatty acid
3-METHYLGLUTACONIC ACID	NEG	Fatty acid
9-Oxooctadecanoic acid	NEG	Fatty acid
Methylsuccinic acid	NEG	Fatty acid
Ethylmalonic acid	NEG	Fatty acid
3-Hydroxyisovaleric acid	NEG	Fatty acid
3-Hydroxyvaleric acid	NEG	Fatty acid
Itaconic acid	NEG	Fatty acid
Mesaconic acid	NEG	Fatty acid
alpha-Linolenic acid	NEG	Fatty acid
gamma-Linolenic acid	NEG	Fatty acid
2-Ethyl-2-hydroxybutyric acid	NEG	Fatty acid
Hydroxyisocaproic acid	NEG	Fatty acid
Citraconic acid	NEG	Fatty acid
2-Hydroxy-3-methylbutyric acid	NEG	Fatty acid
2-Hydroxy-2-methylbutyric acid	NEG	Fatty acid
Prostaglandin J2	POS	Fatty acid
Turanose	NEG	Fatty acid
SUXIBUZONE	POS	Fatty acid
3-Hydroxyhexadecanoylcarnitine	POS	Fatty acid
Glutarylcarnitine	POS	Fatty acid
Undecanedioic acid	NEG	Fatty acid
5-HpETE	NEG	Fatty acid
Octadecanedioic acid	NEG	Fatty acid
Ricinoleic acid	POS	Fatty acid
Ciprostene	NEG	Fatty acid
5,8,11-Eicosatriynoic acid	POS	Fatty acid
8-iso-15-keto-PGE2	NEG	Fatty acid
Prostaglandin A2	NEG	Fatty acid
Momordol	POS	Fatty acid
Docebenone	NEG	Fatty acid
9-Oxoasimicinone	POS	Fatty acid
N-Stearoyltaurine	NEG	Fatty acid
O-6-deoxy-a-L-galactopyranosyl-(1->2)-O-b-D-galactopyranosyl-(1->3)-2-(acetylamino)-2-deoxy-D-Galactose	POS	Fatty acid
10-Hydroxydecanoic acid	NEG	Fatty acid
Heptanoic acid	NEG	Fatty acid
1-Monolinoleoyl-rac-glycerol	POS	Lipid
1-Stearoyl-sn-glycerol	POS	Lipid
Soyacerebroside II	POS	Lipid
Sph(t18:0)	POS	Lipid
LPE(18:1(9Z)/0:0)	NEG	Lipid
Sph(d18:0)	POS	Lipid
1,2-Di-(9Z,12Z,15Z-octadecatrienoyl)-sn-glycero-3-phosphocholine	POS	Lipid
LysoPC(24:1(15Z))	POS	Lipid
1-Palmitoyl-2-arachidonoyl-sn-glycero-3-phosphoserine	NEG	Lipid
Phytosphingosine 1-phosphate	POS	Lipid
1-Palmitoyl-2-hydroxy-sn-glycero-3-phospho-(1'-rac-glycerol)	NEG	Lipid
lysoPC(26:0)	POS	Lipid
1-Stearoyl-2-arachidonyl-sn-glycero-3-phosphocholine	POS	Lipid
1-Palmitoyl-2-linoleoyl-sn-glycero-3-phosphocholine	POS	Lipid
1,2-Dipalmitoleoyl-sn-glycero-3-phosphocholine	POS	Lipid
LPG(18:1(9Z))	NEG	Lipid
1-Palmitoyl-2-docosahexaenoyl-sn-glycero-3-phosphocholine	POS	Lipid
3,5,9-Trioxa-4-phosphatetracosan-1-aminium, 7-(acetyloxy)-24-carboxy-4-hydroxy-N,N,N-trimethyl-, inner salt, 4-oxide, (R)-	NEG	Lipid
1,2-Dilinoleoyl-sn-glycero-3-phosphoethanolamine	POS	Lipid
LysoPC(14:1(9Z))	POS	Lipid
LPC(13:0)	NEG	Lipid
Glycerophospho-N-palmitoylethanolamine	POS	Lipid
Palmitoyl sphingomyelin	POS	Lipid
1,2-Distearoyl-sn-glycero-3-phospho-L-serine	NEG	Lipid
Glycerophospho-N-oleoylethanolamine	POS	Lipid
LPE(O-18:2)	POS	Lipid
3-((Ethoxy(hydroxy)phosphoryl)oxy)-2-hydroxypropyl (9Z,12Z)-octadeca-9,12-dienoate	POS	Lipid
PC(31:1)	POS	Lipid
PC(18:1(6Z)/18:1(6Z))	POS	Lipid
PC(18:1(9Z)/18:1(9Z))	POS	Lipid
PC(18:1(9E)/18:1(9E))	POS	Lipid
Echinocystic acid	NEG	Lipid
1,24-Dihydroxyvitamin D3	POS	Lipid
Arjunic acid	NEG	Lipid
Farnesylthiosalicylamide	POS	Lipid
LPG(17:1)	NEG	Lipid
Bilobalide	NEG	Lipid
Pentalenolactone E	NEG	Lipid
2,3-Dihydroxy-3-(2-hydroxypropan-2-yl)-8a-methyl-1,2,3a,4,5,8-hexahydroazulene-6-carboxylic acid	NEG	Lipid
2-Hydroxy-3-isopropyl-6-methylbenzoic acid	NEG	Lipid
5-[(1S,2R,4aR)-5-(Hydroxymethyl)-1,2,4a-trimethyl-2,3,4,7,8,8a-hexahydronaphthalen-1-yl]-3-methylpentanoic acid	NEG	Lipid
LPE(P-16:0)	POS	Lipid
N-Lauroyl-D-erythro-sphingosylphosphorylcholine	NEG	Lipid
1-Oleoyl-2-palmitoyl-sn-glycero-3-phosphocholine	POS	Lipid
PG(16:0/18:1)	NEG	Lipid
LPC(22:5)	POS	Lipid
(2R)-3-(((2-Aminoethoxy)(hydroxy)phosphoryl)oxy)propane-1,2-diyl ditetradecanoate	POS	Lipid
4-[1-Methyl-1-(4-methylphenyl)ethyl]benzoic acid	NEG	Lipid
1-Decanoyl-2-hydroxy-sn-glycero-3-phosphocholine	POS	Lipid
14-Deoxy-12-hydroxyandrographolide	POS	Lipid
1-Stearoyl-2-docosahexaenoyl-sn-glycero-3-phospho-(1'-sn-glycerol)	NEG	Lipid
1,2-Dilauroyl-sn-glycero-3-phosphoethanolamine	NEG	Lipid
6,18,19-Trihydroxytrachyloban-2-one	POS	Lipid
LPC(O-18:1)	POS	Lipid
Chenodeoxycholic acid 24-acyl-beta-D-glucuronide	NEG	Lipid
PE(17:0/17:0)	POS	Lipid
1,2-Dipalmitoyl-sn-glycero-3-phosphoethanolamine	POS	Lipid
PC(14:0/14:1(9Z))	POS	Lipid
(3beta,5.Xi.,9.Xi.,18.Xi.)-23,28-Dihydroxy-28-oxoolean-12-en-3-yl beta-D-glucopyranosiduronic acid	NEG	Lipid
1-Lignoceroyl-2-hydroxy-sn-glycero-3-phosphocholine	POS	Lipid
PC(44:10)	POS	Lipid
LPE(14:0)	POS	Lipid
PC(35:1)	POS	Lipid
1-Hydroxy Vitamin D2	POS	Lipid
Cannabidiol dimethyl ether	POS	Lipid
PC(37:1)	POS	Lipid
LPC(18:1)	POS	Lipid
Methyl 6-(acetyloxy)-1,7,11-trihydroxyabieta-8,11,13-trien-18-oate	NEG	Lipid
1,2-Dipalmitoleoyl-sn-glycero-3-phosphoethanolamine	POS	Lipid
N-Oleoyl-D-erythro-sphingosylphosphorylcholine	POS	Lipid
Polyalthic acid	NEG	Lipid
Androsta-1,4-dien-3-one, 4-chloro-6,17-dihydroxy-17-methyl-, (6beta,17beta)-	POS	Lipid
PC(18:0)	POS	Lipid
PC(16:0/16:0)	NEG	Lipid
LPC(17:0/0:0)	POS	Lipid
5-[(1S,2R,4aR)-1,2,4a,5-Tetramethyl-7-oxo-3,4,8,8a-tetrahydro-2H-naphthalen-1-yl]-3-methylpentanoic acid	POS	Lipid
Andrastin A	POS	Lipid
1alpha-Methyl-5alpha-androstan-3alpha-ol-17-one glucuronide	NEG	Lipid
1-Hexadecyl-2-(9Z-octadecenoyl)-sn-glycero-3-phosphocholine	POS	Lipid
Mogroside I E1	NEG	Lipid
1-Methylene-5alpha-androstan-3alpha-ol-17-one glucuronide	NEG	Lipid
LPC(18:2/0:0)	POS	Lipid
Methyl (4aR,4bR,10aR,12aS)-6,10-dihydroxy-3,4b,7,7,10a,12a-hexamethyl-12-methylidene-1,4,5,8-tetraoxo-9,10,10b,11-tetrahydronaphtho[2,1-f]isochromene-4a-carboxylate	NEG	Lipid
LPC(16:0)	POS	Lipid
PC(P-34:0)	POS	Lipid
(E)-3-(Acetyloxymethyl)-5-(2-formyl-4-hydroxy-5,5,8a-trimethyl-1,4,4a,6,7,8-hexahydronaphthalen-1-yl)pent-2-enoic acid	NEG	Lipid
Conessine	POS	Lipid
CE(20:5(5Z,8Z,11Z,14Z,17Z)	POS	Lipid
Chymostatin	POS	Lipid
lysoPC(26:1(5Z))	POS	Lipid
CE(18:3(6Z,9Z,12Z))	POS	Lipid
2-[(7a-Hydroxy-3-oxo-5-propan-2-yl-1,3a,4,5,6,7-hexahydro-2-benzofuran-4-yl)-hydroxymethyl]prop-2-enoic acid	NEG	Lipid
1-Hexadecyl-2-(9Z-octadecenoyl)-sn-glycero-3-phosphoethanolamine	NEG	Lipid
PC(14:0/16:0)	POS	Lipid
2-[3-[(E)-6-Acetyloxy-2-hydroxy-6-methyl-3-oxohept-4-en-2-yl]-6-(carboxymethyl)-2-hydroxy-3a,5a,9b-trimethyl-5-oxo-2,3,4,6,9,9a-hexahydro-1H-cyclopenta[a]naphthalen-7-yl]-2-methylpropanoic acid	NEG	Lipid
3-O-Benzyl-16-O-tert-butoxycarbonyl-16alpha-hydroxyestrone	POS	Lipid
Ergosterol (Provitamin D2)	POS	Lipid
(24E)-3-Oxodammara-1,9(11),12,24-tetraen-26-oic acid	NEG	Lipid
(17Z)-16-(Acetyloxy)-6-hydroxy-4,8,14-trimethyl-3,7-dioxo-18-norcholesta-17,24-dien-21-oic acid	NEG	Lipid
Piericidin C1	NEG	Lipid
Hydroheptelidic acid	NEG	Lipid
5-(4-Acetyloxy-3-hydroxy-2,5,5,8a-tetramethyl-3,4,4a,6,7,8-hexahydronaphthalen-1-yl)-3-methylpentanoic acid	NEG	Lipid
(3S,4S,6aR,6bS,8R,8aR,12aS,14bR)-8-Hydroxy-4,6a,6b,11,11,14b-hexamethyl-3-[(2S,3R,4S,5R)-3,4,5-trihydroxyoxan-2-yl]oxy-1,2,3,4a,5,6,7,8,9,10,12,12a,14,14a-tetradecahydropicene-4,8a-dicarboxylic acid	NEG	Lipid
Prednisolone phosphate	NEG	Lipid
Condelphine	POS	Lipid
16alpha,17,21-Trihydroxypregna-1,4-diene-3,11,20-trione	POS	Lipid
Platanic acid	NEG	Lipid
(24E)-12,15-Dihydroxy-3-(pentopyranosyloxy)-9,19-cyclolanost-24-en-26-oic acid	NEG	Lipid
alpha-Cyperone	POS	Lipid
Norgestrel	POS	Lipid
Trenbolone	POS	Lipid
17beta-Methyl-epi-testosterone	POS	Lipid
3-Hydroxylup-20(29)-ene-23,27,28-trioic acid	NEG	Lipid
Euphohelioscopin A	POS	Lipid
Garcinoic acid	POS	Lipid
Pygenic acid C	POS	Lipid
(3beta,5.Xi.,8alpha,9beta,10alpha,16beta)-16-Hydroxykauran-3-yl beta-D-glucopyranoside	NEG	Lipid
6-Hydroxy-6-(3-hydroxy-2,3-dimethylcyclopentyl)-2-methylheptanoic acid	NEG	Lipid
Pentalenolactone D	NEG	Lipid
2-(6-Hydroxy-3,8-dimethyl-2-oxo-4,5,6,7,8,8a-hexahydro-1H-azulen-5-yl)prop-2-enoic acid	NEG	Lipid
1,3,11,16,20,26-Hexahydroxy-22-oxo-23,25-cyclocholest-5-en-27-yl hexopyranoside	POS	Lipid
(2E,4E)-5-(6-((beta-D-Glucopyranosyloxy)methyl)-1-hydroxy-2,6-dimethyl-4-oxocyclohex-2-en-1-yl)-3-methylpenta-2,4-dienoic acid	NEG	Lipid
Radiclonic acid	POS	Lipid
Platycodigenin	NEG	Lipid
(E)-5-((1S,4R)-3,3-Dimethylbicyclo[2.2.1]heptan-2-yl)pent-3-en-2-one	POS	Lipid
1-Hydroxy-1-(hydroxymethyl)-8,8-dimethyl-2-oxo-4a,6a,7,9-tetrahydro-4H-pentaleno[1,6a-c]pyran-5-carboxylic acid	NEG	Lipid
Hydroxysydonic acid	NEG	Lipid
Deoxyelephantopin	NEG	Lipid
18alpha-Glycyrrhetinic acid	POS	Lipid
Fuziline	POS	Lipid
Hypaconitine	POS	Lipid
(2E,4E)-5-(3,8-Dihydroxy-1,5-dimethyl-7-oxo-6-oxabicyclo[3.2.1]octan-8-yl)-3-methylpenta-2,4-dienoic acid	NEG	Lipid
K-Strophanthin-ss	NEG	Lipid
(4E)-2,6-Dihydroxy-2-(2-hydroxy-4-methylphenyl)-6-methylhept-4-en-3-one	NEG	Lipid
6beta-Testosterone enanthate	POS	Lipid
PE(18:3(9Z,12Z,15Z)/20:4(8Z,11Z,14Z,17Z))	POS	Lipid
SM(d18:1/14:0)	POS	Lipid
PA(20:3(8Z,11Z,14Z)/20:5(5Z,8Z,11Z,14Z,17Z))	POS	Lipid
PG(16:1(9Z)/16:1(9Z))	POS	Lipid
PA(20:5(5Z,8Z,11Z,14Z,17Z)/20:0)	POS	Lipid
Batyl Alcohol	POS	Lipid
PC(18:2(9Z,12Z)/15:0)	POS	Lipid
PC(38:3)	POS	Lipid
PC(34:3)	POS	Lipid
PC(18:0/18:3(6Z,9Z,12Z))	POS	Lipid
PC(18:4(6Z,9Z,12Z,15Z)/18:0)	POS	Lipid
MG(22:2(13Z,16Z)/0:0/0:0)	POS	Lipid
PC(36:5)	POS	Lipid
DG(15:0/20:0/0:0)	POS	Lipid
PC(20:3(8Z,11Z,14Z)/15:0)	POS	Lipid
DG(15:0/22:6(4Z,7Z,10Z,13Z,16Z,19Z)/0:0)	POS	Lipid
DG(20:3(5Z,8Z,11Z)/18:3(6Z,9Z,12Z)/0:0)	POS	Lipid
PC(14:0/P-18:1(11Z))	POS	Lipid
CerP(d18:1/22:0)	POS	Lipid
PC(20:2(11Z,14Z)/18:3(9Z,12Z,15Z))	POS	Lipid
PE(22:2(13Z,16Z)/P-16:0)	POS	Lipid
PC(16:0/P-16:0)	POS	Lipid
PE(14:0/22:5(7Z,10Z,13Z,16Z,19Z))	POS	Lipid
PC(18:0/16:0)	NEG	Lipid
PE(20:1(11Z)/14:1(9Z))	POS	Lipid
LysoPE(16:1(9Z)/0:0)	POS	Lipid
PS(16:0/15:0)	POS	Lipid
PE(18:2(9Z,12Z)/22:0)	POS	Lipid
PE(20:2(11Z,14Z)/14:1(9Z))	POS	Lipid
PC(15:0/14:1(9Z))	POS	Lipid
PC(16:1(9Z)/14:0)	POS	Lipid
PE(14:0/16:0)	POS	Lipid
PC(14:0/14:0)	POS	Lipid
PS(16:0/16:0)	POS	Lipid
PE(16:0/18:3(9Z,12Z,15Z))	POS	Lipid
PE(14:0/15:0)	POS	Lipid
PC(18:4(6Z,9Z,12Z,15Z)/18:2(9Z,12Z))	POS	Lipid
PE(22:2(13Z,16Z)/22:4(7Z,10Z,13Z,16Z))	POS	Lipid
PC(22:5(7Z,10Z,13Z,16Z,19Z)/20:1(11Z))	POS	Lipid
PA(18:3(9Z,12Z,15Z)/15:0)	POS	Lipid
PA(15:0/18:3(9Z,12Z,15Z))	POS	Lipid
Pomolic acid	NEG	Lipid
Euscaphic acid	NEG	Lipid
PC(40:6)	POS	Lipid
all-trans-5,6-Epoxyretinoic acid	POS	Lipid
Suillin	POS	Lipid
Ergostane-3,6-dione	POS	Lipid
3-(4-Isopropylphenyl)propanal	POS	Lipid
DG(18:1(9Z)/22:5(4Z,7Z,10Z,13Z,16Z)/0:0)	POS	Lipid
Lupenone	POS	Lipid
PE(P-16:0/18:2(9Z,12Z))	POS	Lipid
PC(15:0/P-18:0)	POS	Lipid
UVAOL	POS	Lipid
Brassinolide	POS	Lipid
PE(22:2(13Z,16Z)/P-18:0)	POS	Lipid
3,11,12-Trihydroxy-1(10)-spirovetiven-2-one	POS	Lipid
PE(14:0/P-16:0)	POS	Lipid
LysoPE(20:4(8Z,11Z,14Z,17Z)/0:0)	POS	Lipid
Araliacerebroside	POS	Lipid
PE(14:0/16:1(9Z))	POS	Lipid
(6S,6'S)-epsilon,epsilon-Carotene-3,3'-dione	POS	Lipid
Norethindrone	POS	Lipid
Canthaxanthin	POS	Lipid
3-Demethylubiquinone-9	POS	Lipid
Eplerenone	POS	Lipid
PA(20:2(11Z,14Z)/22:0)	POS	Lipid
(3S,3'R,5R,6R)-7',8'-Didehydro-3,6-epoxy-5,6-dihydro-beta,beta-carotene-3',5-diol	POS	Lipid
PC(18:4(6Z,9Z,12Z,15Z)/20:3(8Z,11Z,14Z))	POS	Lipid
Ginsenoside Rg6	NEG	Lipid
Tanabalin	POS	Lipid
Glaucarubin	POS	Lipid
Sphinganine 1-phosphate	POS	Lipid
Testosterone decanoate	POS	Lipid
(1(10)E,4a,5E)-1(10),5-Germacradiene-12-acetoxy-4,11-diol	POS	Lipid
Cepagenin	POS	Lipid
(17alpha,23S)-17,23-Epoxy-29-hydroxy-27-norlanosta-1,8-diene-3,15,24-trione	POS	Lipid
adrenosterone	POS	Lipid
Ceanothic acid	NEG	Lipid
Cryptocapsone	POS	Lipid
Idoxanthin	POS	Lipid
2-Acetoxy-3-geranylgeranyl-1,4-dihydroxybenzene	POS	Lipid
10'-apo-beta-carotenal	POS	Lipid
PC(20:2(11Z,14Z)/15:0)	POS	Lipid
PG(20:4(5Z,8Z,11Z,14Z)/20:4(5Z,8Z,11Z,14Z))	POS	Lipid
(3beta,5alpha,9alpha,22E,24R)-3,5,9-Trihydroxy-23-methylergosta-7,22-dien-6-one	POS	Lipid
Scutigeral	POS	Lipid
Acoric acid	NEG	Lipid
Glycerophosphocholine	POS	Lipid
PC(38:1)	POS	Lipid
PC(18:1(9Z)/P-16:0)	POS	Lipid
Diflorasone	POS	Lipid
2-Hexaprenyl-6-methoxyphenol	POS	Lipid
3-Hydroxy-8'-apo-epsilon-caroten-8'-al	POS	Lipid
7',8'-Dihydro-8'-hydroxyreticulataxanthin	POS	Lipid
Rosmaricine	POS	Lipid
ursolic acid	POS	Lipid
2-Hexaprenyl-6-methoxy-1,4-benzoquinol	POS	Lipid
11-Dehydrocorticosterone	NEG	Lipid
cis-Geranylgeranylbixin	POS	Lipid
20-Deoxynarasin	POS	Lipid
Corosolic acid	POS	Lipid
Soyasaponin I	NEG	Lipid
Pubesenolide	POS	Lipid
Sambutoxin	POS	Lipid
beta-Citraurinene	POS	Lipid
Crocin 3	NEG	Lipid
Camelledionol	POS	Lipid
Carindone	POS	Lipid
5,8-Epoxy-5,8-dihydro-10'-apo-b,y-carotene-3,10'-diol	POS	Lipid
3-Hydroxy-10'-apo-b,y-carotenal	POS	Lipid
2,6-Cyclolycopene-1,5-diol	POS	Lipid
Phytanic acid	NEG	Lipid
2''-Methoxy-(S)-oleuropein	POS	Lipid
Canrenone	NEG	Lipid
Medicagenic acid	NEG	Lipid
beta-Citraurol	POS	Lipid
Panaxatriol	POS	Lipid
Methylprednisolone	POS	Lipid
Nandrolone	POS	Lipid
Dehydrocostus lactone	POS	Lipid
Manglupenone	POS	Lipid
Withaferin A	NEG	Lipid
3-cis-Hydroxy-b,e-Caroten-3'-one	POS	Lipid
Betulin	POS	Lipid
Atractylenolide III	POS	Lipid
beta-Cryptoxanthin	POS	Lipid
Withanolide B	POS	Lipid
Astaxanthin	POS	Lipid
Flumethasone pivalate	POS	Lipid
Tetrahydrocorticosterone	NEG	Lipid
Phorbol 12-myristate 13-acetate	NEG	Lipid
delta-Tocotrienol	POS	Lipid
Betulafolienetriol	POS	Lipid
Sph(d18:2)	POS	Lipid
Tetradecyl sulfate (sodium)	NEG	Organic acids
1,3-Cyclohexanedicarboxylic acid	NEG	Organic acids
Octyl alpha-ketoglutarate	NEG	Organic acids
3-Hydroxy-5-methoxy-3-(methoxycarbonyl)-5-oxopentanoic acid	NEG	Organic acids
(2,5-Dioxotetrahydrofuran-3-yl)acetic acid	NEG	Organic acids
6-Dimethylamino-4-ketohexanoic acid	POS	Organic acids
beta-Alanylglycine	POS	Organic acids
Butyllactate	NEG	Organic acids
beta-Alanylleucine	POS	Organic acids
11-Hydroxyundecanoic acid	NEG	Organic acids
N-n-Butylpropionamide	POS	Organic acids
N-(2-Phosphate-1R-methylethyl)-5Z,8Z,11Z,14Z-eicosatetraenamide	NEG	Organic acids
Tapentadol O-sulfate	POS	Organic acids
4-(2-Furyl)-2,4-dioxobutanoic acid	NEG	Organic acids
(6E,8E)-3-Hydroxy-10-methoxy-4,9-dimethyl-10-oxodeca-6,8-dienoic acid	NEG	Organic acids
(-)-Camphoric acid	NEG	Organic acids
3-Hydroxydecanoic acid	NEG	Organic acids
4-Oxohexanoic acid	NEG	Organic acids
Triglochinic acid	NEG	Organic acids
(3E)-4-Hydroxy-3-[hydroxy-[2-[(1E,3E)-6-hydroxyhepta-1,3-dienyl]-1,3,6-trimethyl-4a,5,6,7,8,8a-hexahydro-2H-naphthalen-1-yl]methylidene]-5-(hydroxymethyl)-1H-pyrrol-2-one	NEG	Organic acids
3-[Hexadecyl(dimethyl)ammonio]-1-propanesulfonate	POS	Organic acids
3-Hydroxy-2-octylpentanedioic acid	NEG	Organic acids
6-Hydrazino-3-pyridazinecarboxamide	POS	Organic acids
Methanesulfonic acid	NEG	Organic acids
(7E)-4-Hydroxy-7-(1-hydroxypropan-2-ylidene)octahydro-3,9a-methanocyclopenta[c]oxocine-4(1H)-carboxylic acid	NEG	Organic acids
N-[5-(2,5-Dioxopyrrolidin-1-yl)pentyl]-N-hydroxyacetamide	POS	Organic acids
4-Ketopimelic acid	NEG	Organic acids
Royal jelly acid	NEG	Organic acids
1-(4-Aminobutyl)urea	POS	Organic acids
N-(3-Aminopropyl)acetamide	POS	Organic acids
2-(3-Methylbutoxy)acetic acid	NEG	Organic acids
Aspterric acid	NEG	Organic acids
Butylphosphonic acid	NEG	Organic acids
2-(5,6-Dihydroxy-3-methoxycarbonylcyclohex-3-en-1-yl)oxypropanoic acid	NEG	Organic acids
N-Methyltrimethylacetamide	POS	Organic acids
1,3-Oxazinan-2-imine	POS	Organic acids
Glutaric acid	NEG	Organic acids
Dimethylmalonic acid	NEG	Organic acids
Malonic acid	NEG	Organic acids
3-Methyl-2-oxovaleric acid	NEG	Organic acids
Ketoleucine	NEG	Organic acids
3-Succinoylpyridine	POS	Organic acids
Ethephon	POS	Organic acids
Pravastatin	POS	Organic acids
Malic acid	NEG	Organic acids
Maleic acid	NEG	Organic acids
3-Oxo-1,8-octanedicarboxylic acid	NEG	Organic acids
3-Hydroxybutyric acid	NEG	Organic acids
Ethanesulfonic acid	NEG	Organic acids
N1,N8-Diacetylspermidine	POS	Organic acids
Dihydro-3-(2-octenyl)-2,5-furandione	POS	Organic acids
N-Acetylhistamine	POS	Organic acids
N-Acetylputrescine	POS	Organic acids
alpha-Ketoisovaleric acid	NEG	Organic acids
2-Hydroxybutyric acid	NEG	Organic acids
3-Oxopentanoic acid	NEG	Organic acids
Diethylphosphate	NEG	Organic acids
N-Acetylcadaverine	POS	Organic acids
Amastatin	POS	Organic acids
Trifluoroacetic acid	NEG	Organic acids
Zanamivir	POS	Organic acids
8-Oxononanoic acid	NEG	Organic acids
Dihydroceramide	POS	Organic acids
2-Keto-6-acetamidocaproate	POS	Organic acids
Pehanorm	POS	Organic nitrogen
1,2-Diacetylhydrazine	POS	Organic nitrogen
beta-Guanidinopropionic acid	POS	Organic nitrogen
Thioetheramidephosphatidylcholine	POS	Organic nitrogen
Thiomiltefosine	POS	Organic nitrogen
Ethyldiethanolamine	POS	Organic nitrogen
2,8,9-Trimethyl-2,5,8,9-tetraaza-1-phosphabicyclo[3.3.3]undecane	POS	Organic nitrogen
Lauramine oxide	POS	Organic nitrogen
Carnitine	POS	Organic nitrogen
Tetraethylammonium cation	POS	Organic nitrogen
2-(Ethylamino)-2-(hydroxymethyl)propane-1,3-diol	POS	Organic nitrogen
2-(Dipentylamino)-2-(hydroxymethyl)-1,3-propanediol	POS	Organic nitrogen
Cyclohexylaminopropanesulfonic acid	POS	Organic nitrogen
2-(Cyclohexylcarbonyl)-N-ethylhydrazinecarbothioamide	POS	Organic nitrogen
Triphenylamine	POS	Organic nitrogen
1-Aminopropan-2-ol	POS	Organic nitrogen
Fenaminosulf	NEG	Organic nitrogen
N,N'-Hexane-1,6-diylbis(N'-cyanoguanidine)	POS	Organic nitrogen
2-(Hydroxymethyl)-2-(octylamino)-1,3-propanediol	POS	Organic nitrogen
4-(3-Hydroxyisoxazol-5-yl)piperidine	POS	Organic nitrogen
D-erythro-Sphingosine C-20	POS	Organic nitrogen
Heptadecasphinganine	POS	Organic nitrogen
1,7-Dioxa-4,10-diazacyclododecane	POS	Organic nitrogen
(2R)-3-(tert-Butylamino)propane-1,2-diol	POS	Organic nitrogen
Pentadecylamine	POS	Organic nitrogen
2-(5-Methyl-2-furanyl)pyrrolidine	POS	Organic nitrogen
Methylguanidine	POS	Organic nitrogen
3-[(3-Methylbutyl)nitrosoamino]-2-butanone	POS	Organic nitrogen
Choline	POS	Organic nitrogen
Betaine aldehyde	POS	Organic nitrogen
Bethanechol	POS	Organic nitrogen
Diethanolamine	POS	Organic nitrogen
2-Methylbutylamine	POS	Organic nitrogen
Phenformin	POS	Organic nitrogen
Dimethylethanolamine	POS	Organic nitrogen
Trimethylamine N-oxide	POS	Organic nitrogen
2-Amino-2-methyl-1,3-propanediol	POS	Organic nitrogen
Triethanolamine	POS	Organic nitrogen
Guanidine	NEG	Organic nitrogen
Tetradecylamine	POS	Organic nitrogen
Pirimicarb	POS	Organic nitrogen
Histamine	POS	Organic nitrogen
Alexidine	POS	Organic nitrogen
Sphingosine	POS	Organic nitrogen
Alcophosphamide	POS	Organic nitrogen
Nevirapine	NEG	Organic nitrogen
2-(4-Amino-1-piperidinyl)cyclohexanol	POS	Organic oxygen
1-Heptanone, 1-(4-methoxyphenyl)-2-(1-pyrrolidinyl)-	POS	Organic oxygen
1-(Bromoethynyl)cyclohexanol	POS	Organic oxygen
3-(2-Ethylhexoxy)propan-1-amine	POS	Organic oxygen
1-[4-(4-Quinazolinylamino)phenyl]ethanone	POS	Organic oxygen
(1S,2S,3R,4R)-4-Amino-1,2,3-cyclopentanetriol	POS	Organic oxygen
Dikegulac acid	NEG	Organic oxygen
Ethyl 2-methyl-4-oxo-6-pentylcyclohex-2-enecarboxylate	POS	Organic oxygen
2-Formyl-3-thienylboronic acid	NEG	Organic oxygen
3-Methyl-1H-pyrazole-4-carbaldehyde	POS	Organic oxygen
DHAP(18:0e)	POS	Organic oxygen
Methanone, (4-fluorophenyl)[2-(4-methoxyphenyl)-1H-imidazol-5-yl]-	POS	Organic oxygen
2,4,6-Trimethoxypyrimidine	POS	Organic oxygen
2-(2-Methoxyethoxy)ethanamine	POS	Organic oxygen
1-(4-Hydroxy-3-nitrophenyl)ethanone	NEG	Organic oxygen
2-Furyl(oxo)acetic acid	NEG	Organic oxygen
(1-Hydroxycyclohexyl)acetic acid	NEG	Organic oxygen
5-Acetyluracil	NEG	Organic oxygen
2'-Hydroxy-4'-methylacetophenone	NEG	Organic oxygen
3,5-Dihydroxyacetophenone	NEG	Organic oxygen
2,5-Dihydroxyacetophenone	NEG	Organic oxygen
3-Hydroxyacetophenone	NEG	Organic oxygen
5-Hexyl-2,4-dihydroxybenzaldehyde	NEG	Organic oxygen
cis-Hydroxyperhexiline	POS	Organic oxygen
N,N'-Bis(4-hydroxycyclohexyl)urea	POS	Organic oxygen
Ethcathinone	POS	Organic oxygen
Acetildenafil	POS	Organic oxygen
Alloxydim	POS	Organic oxygen
cis-Pinonic acid	NEG	Organic oxygen
1,3-Cyclohexanedione, 4-(3-azidopropyl)-	POS	Organic oxygen
1-Phenylicosane-1,3-dione	POS	Organic oxygen
5-Methoxy-4-methyl-2,4-dihydro-3H-1,2,4-triazol-3-one	POS	Organic oxygen
2-((2R)-2-Hydroxycyclohexyl)acetic acid	NEG	Organic oxygen
4-Fluoro-alpha-pyrrolidinopentiophenone	POS	Organic oxygen
3'-Fluoro-alpha-pyrrolidinopropiophenone	POS	Organic oxygen
4-(2,5-Dimethylphenyl)-4-oxobutanoic acid	POS	Organic oxygen
2-Amino-1,9-dihydro-8-[[2-(4-methoxyphenyl)-2-oxoethyl]thio]-6H-purin-6-one	NEG	Organic oxygen
4'-Methyl-alpha-pyrrolidinohexanophenone	POS	Organic oxygen
Clethodim	POS	Organic oxygen
4-Fluoro-alpha-pyrrolidinobutiophenone	POS	Organic oxygen
1-(2,4-Dihydroxyphenyl)-2-(4-fluorophenoxy)ethanone	NEG	Organic oxygen
N-Ethyl-N-methylcathinone	POS	Organic oxygen
[(3-Benzoyl-1-benzofuran-5-yl)oxy]acetic acid	NEG	Organic oxygen
2-Furyl methyl ketone	POS	Organic oxygen
Embelin	NEG	Organic oxygen
1-Cyano-2-hydroxy-3-butene	POS	Organic oxygen
Dronedarone	NEG	Organic oxygen
Pirenperone	POS	Organic oxygen
(2R)-2-Hydroxy-2-methylbutanenitrile	POS	Organic oxygen
Acetophenone	POS	Organic oxygen
Jasmolone	POS	Organic oxygen
Trimethylaminoacetone	POS	Organic oxygen
Acetoin	NEG	Organic oxygen
5-O-Methylembelin	POS	Organic oxygen
Pyruvaldehyde	NEG	Organic oxygen
Tetraethylene glycol	POS	Organic oxygen
Glutaral	NEG	Organic oxygen
4-Hydroxybenzaldehyde	NEG	Organic oxygen
Xanthoxylin	NEG	Organic oxygen
2'-Hydroxy-5'-methylacetophenone	NEG	Organic oxygen
2',4',6'-Trihydroxyacetophenone	NEG	Organic oxygen
3',4'-Dihydroxyacetophenone	NEG	Organic oxygen
2',4'-Dihydroxyacetophenone	NEG	Organic oxygen
2',6'-Dihydroxyacetophenone	NEG	Organic oxygen
Paeonol	POS	Organic oxygen
5,6-Isopropylidene-L-ascorbic acid	NEG	Organic oxygen
Voglibose	POS	Organic oxygen
Cadabicine	POS	Organic oxygen
Buflomedil	POS	Organic oxygen
Fenbufen	POS	Organic oxygen
Mangiferdesmethylursanone	POS	Organic oxygen
Heptaminol	POS	Organic oxygen
Mesotrione	POS	Organic oxygen
Quinic acid	NEG	Organic oxygen
1-(3-Aminopropyl)-4-aminobutanal	POS	Organic oxygen
[1,2,4]Triazolo[1,5-a]pyrimidine-2-carboxylic acid, 1,7-dihydro-5-methyl-7-oxo-, ethyl ester	NEG	Organoheterocyclic compounds
2-((4-Methylpiperazin-1-yl)methyl)-5,6,7,8-tetrahydrobenzo[4,5]thieno[2,3-d]pyrimidin-4-ol	NEG	Organoheterocyclic compounds
2-sulfanylthieno[3,2-d]pyrimidin-4(1H)-one	POS	Organoheterocyclic compounds
3-Amino-3,5-dihydro-4H-pyrimido[5,4-b]indol-4-one	NEG	Organoheterocyclic compounds
N-Pentyl-5,6,7,8-tetrahydro[1]benzothieno[2,3-d]pyrimidin-4-amine	POS	Organoheterocyclic compounds
7-Methylimidazo[1,2-a]pyrimidin-5(1H)-one	POS	Organoheterocyclic compounds
N-Benzylthieno[2,3-d]pyrimidin-4-amine	NEG	Organoheterocyclic compounds
8-Hydroxycarbostyril	POS	Organoheterocyclic compounds
3-Benzylpiperidine	POS	Organoheterocyclic compounds
Caprolactam	POS	Organoheterocyclic compounds
DMPO	POS	Organoheterocyclic compounds
Acridine Orange	POS	Organoheterocyclic compounds
9-Benzyl-9-azabicyclo[3.3.1]nonan-3-one	POS	Organoheterocyclic compounds
1,3-Dihydrobenzimidazol-2-one	POS	Organoheterocyclic compounds
Methyl 1-(2-Methoxyethyl)-2-oxopyrrolidine-4-carboxylate	POS	Organoheterocyclic compounds
3-{[(1Z)-4-(4-Hydroxyphenyl)phthalazin-1(2H)-ylidene]amino}phenol	POS	Organoheterocyclic compounds
2-Amino-4-(4-chlorophenyl)-5,6,7,8-tetrahydro-3-quinolinecarbonitrile	POS	Organoheterocyclic compounds
Isocarbamid	POS	Organoheterocyclic compounds
4-Palmitoylmorpholine	POS	Organoheterocyclic compounds
(6aR,12bR)-4,6,6a,7,8,12b-Hexahydro-7-methylindolo[4,3-ab]phenanthridine	POS	Organoheterocyclic compounds
4-Hydroxymephenytoin	NEG	Organoheterocyclic compounds
N,N-Diethyl-4-piperidinamine	POS	Organoheterocyclic compounds
1-(2-Fluorobenzyl)-4-piperidinecarboxylic acid	NEG	Organoheterocyclic compounds
5-Isopropyl-3-isoxazolecarboxylic acid	POS	Organoheterocyclic compounds
Emetamine	POS	Organoheterocyclic compounds
2-(4-Pyridinyl)malonaldehyde	POS	Organoheterocyclic compounds
5-Chloro-2-(trifluoromethyl)-3H-imidazo[4,5-b]pyridine	POS	Organoheterocyclic compounds
1-Methyl-3-(trifluoromethyl)benzo[c][1,8]naphthyridin-6(5H)-one	NEG	Organoheterocyclic compounds
5-Nitro-2-(1-piperidinyl)benzoic acid	POS	Organoheterocyclic compounds
5,6-Difluoro-1H-indole-3-acetic acid	NEG	Organoheterocyclic compounds
2-Methyl-1-(4-methylphenyl)-3-nitro-1H-indol-6-ol	NEG	Organoheterocyclic compounds
2-Piperidone	POS	Organoheterocyclic compounds
N-[2-(5,6-Dimethyl-1H-benzimidazol-2-yl)ethyl]-4-(4H-1,2,4-triazol-4-yl)benzamide	POS	Organoheterocyclic compounds
Ethanone, 2-(4-methylphenyl)-1-(1-pentyl-1H-indol-3-yl)-	POS	Organoheterocyclic compounds
N-(3-Piperidinyl)propanamide	POS	Organoheterocyclic compounds
4-Chloro-5-methyl-1H-pyrazole-3-carboxylic acid	NEG	Organoheterocyclic compounds
N-Cyclohexyl-N'-(3,5-dimethyl-1H-pyrazol-4-yl)thiourea	NEG	Organoheterocyclic compounds
Ethyl 4-amino-1-piperidinecarboxylate	POS	Organoheterocyclic compounds
Safranine cation	POS	Organoheterocyclic compounds
5-(4-Fluorophenyl)-1H-pyrazol-3-amine	POS	Organoheterocyclic compounds
6-Phenyl-1-(4-pyridinylmethyl)-1H-pyrazolo[3,4-b]pyridine-4-carboxylic acid	NEG	Organoheterocyclic compounds
Methanone, (1-naphthalenyl)(9-pentyl-9H-carbazol-3-yl)-	POS	Organoheterocyclic compounds
4-(Difluoromethyl)piperidine	POS	Organoheterocyclic compounds
1-Benzyl-2-methyl-1H-imidazole	POS	Organoheterocyclic compounds
2,3,4a-Trihydroxy-4,4,6a,9,12b-pentamethyl-3,4,4a,6,6a,12,12a,12b-octahydro-2H,9H-benzo[f]pyrano[2,3-b]chromene-1,11(5H,10H)-dione	POS	Organoheterocyclic compounds
1-Methylhexahydroazepin-4-one	POS	Organoheterocyclic compounds
4-Oxo-1,4-dihydro-3-quinolinecarboxylic acid	POS	Organoheterocyclic compounds
3-Cyclopropyl-1-methyl-1H-pyrazol-5-amine	POS	Organoheterocyclic compounds
4-Methoxypyridine-2-carboxamide	POS	Organoheterocyclic compounds
2-[(E)-2-(4-Hydroxyphenyl)ethenyl]quinolin-8-ol	POS	Organoheterocyclic compounds
Methanone, [1-(5-chloropentyl)-1H-indol-3-yl](4-methyl-1-naphthalenyl)-	POS	Organoheterocyclic compounds
1,2,3,4-Tetrahydroisoquinoline-6-carboxylic acid	POS	Organoheterocyclic compounds
2-[4-[4-(4-Amidinophenyl)piperazino]piperidino]acetic acid	POS	Organoheterocyclic compounds
1-(3-Chlorophenyl)-6,6-dimethyl-1,6-dihydro-1,3,5-triazine-2,4-diamine	POS	Organoheterocyclic compounds
1-(2-Hydroxyethyl)pyrazole	POS	Organoheterocyclic compounds
3,4-Dihydro-3-oxo-2H-(1,4)-benzoxazin-2-ylacetic acid	NEG	Organoheterocyclic compounds
1,6-Dihydroxy-3-methoxy-8-methylxanthen-9-one	NEG	Organoheterocyclic compounds
2-Hydroxy-1,3-dimethyl-9H-thioxanthen-9-one	POS	Organoheterocyclic compounds
Galactono-1,4-lactone	NEG	Organoheterocyclic compounds
2-(4-Methyl-1-piperazinyl)-5,6,7,8-tetrahydro-4-quinazolinol	NEG	Organoheterocyclic compounds
1-(2-Hydroxyethyl)-2,2,6,6-tetramethyl-4-piperidinol	POS	Organoheterocyclic compounds
N-Methylparoxetine	POS	Organoheterocyclic compounds
3-Methoxy-4-(1,3-oxazol-5-yl)aniline	POS	Organoheterocyclic compounds
(6-Thien-2-ylimidazo[2,1-b][1,3]thiazol-3-yl)acetic acid	POS	Organoheterocyclic compounds
11-(1-Piperazinyl)dibenzo[b,f][1,4]oxazepine	POS	Organoheterocyclic compounds
1,3-Dimethylpyrazole	POS	Organoheterocyclic compounds
Obatoclax	POS	Organoheterocyclic compounds
N-[6,6-Dimethyl-5-(1-methylisonipecotoyl)-1,4-dihydropyrrolo[3,4-c]pyrazol-3-yl]-3-methylbutyramide	NEG	Organoheterocyclic compounds
Methanone, [1-(5-fluoropentyl)-2-methyl-1H-indol-3-yl](2,2,3,3-tetramethylcyclopropyl)-	POS	Organoheterocyclic compounds
2-(1-Piperidyl)propan-2-ol	POS	Organoheterocyclic compounds
N,N-Diethylisonicotinamide	POS	Organoheterocyclic compounds
Pentylenetetrazole	POS	Organoheterocyclic compounds
2-(3-Phenyl-1H-1,2,4-triazol-5-yl)pyridine	NEG	Organoheterocyclic compounds
Kendomycin	POS	Organoheterocyclic compounds
4,4-Difluoropiperidine	POS	Organoheterocyclic compounds
4,5-Dimethoxy-2,3-dihydro-1H-isoindole-1,3-dione	NEG	Organoheterocyclic compounds
N-(2-Ethylphenyl)-2,3-dihydro-1H-cyclopenta[b]quinolin-9-amine	POS	Organoheterocyclic compounds
Ethanone, 1-(1-pentyl-1H-indol-3-yl)-2-phenyl-	POS	Organoheterocyclic compounds
Methyl (2E,8E)-9-[3a-hydroxy-6,7-dimethyl-1-(2-methylpropyl)-3-oxo-2,4,7,7a-tetrahydro-1H-isoindol-4-yl]-4,5-dihydroxy-8-methylnona-2,8-dienoate	NEG	Organoheterocyclic compounds
3-(4,5-Diphenyl-1H-imidazol-2-yl)phenol	POS	Organoheterocyclic compounds
3-Aminothieno[2,3-b]pyridine-2-carboxylic acid	NEG	Organoheterocyclic compounds
5-Nitroquinolin-8-ol	POS	Organoheterocyclic compounds
Quinolin-7-ol	NEG	Organoheterocyclic compounds
3-(3-Chlorophenyl)-2,4-imidazolidinedione	NEG	Organoheterocyclic compounds
1-Benzimidazolepropionic acid	POS	Organoheterocyclic compounds
N-Cyclohexyl-N'-(tetrahydro-2-furanylmethyl)urea	POS	Organoheterocyclic compounds
N-[3-(2-oxopyrrolidin-1-yl)propyl]acetamide	POS	Organoheterocyclic compounds
6-Hydroxy-2-methylindole	NEG	Organoheterocyclic compounds
5-(2-Chloroethyl)-5H-tetraazole	POS	Organoheterocyclic compounds
Methanone, [1-(2-fluoropentyl)-1H-indol-3-yl](2,2,3,3-tetramethylcyclopropyl)-	POS	Organoheterocyclic compounds
4-Amino-5-(2-chlorophenyl)-4H-1,2,4-triazole-3-thiol	NEG	Organoheterocyclic compounds
Telon Yellow 4R	NEG	Organoheterocyclic compounds
2-(4-Piperidin-4-ylcarbonyl)-1,2,3,4-tetrahydroisoquinoline	POS	Organoheterocyclic compounds
5-Chloro-2-furoic acid	POS	Organoheterocyclic compounds
5-(Tetradecyloxy)-2-furoic acid	NEG	Organoheterocyclic compounds
6-(3,5-Dimethyl-1H-pyrazol-1-yl)-3(2H)-pyridazinone	NEG	Organoheterocyclic compounds
4-Chloro-5,6,7,8-tetrahydroquinazolin-2-amine	POS	Organoheterocyclic compounds
1H-Pyrazole-1-carboximidamide	POS	Organoheterocyclic compounds
2,3-Quinoxalinedione, 6-chloro-1,4-dihydro-	NEG	Organoheterocyclic compounds
Gulono-1,4-lactone	NEG	Organoheterocyclic compounds
3-Aminopyrazine-2-carboxylic acid	NEG	Organoheterocyclic compounds
Desethyleneciprofloxacin	POS	Organoheterocyclic compounds
5,7-Difluoro-1H-indole-2,3-dione	NEG	Organoheterocyclic compounds
4-(3-Chlorophenyl)-5-methyl-1,3-thiazol-2-ylamine	POS	Organoheterocyclic compounds
1,1'-(Ethane-1,2-diyl)bis(5-oxopyrrolidine-3-carboxylic acid)	NEG	Organoheterocyclic compounds
Methanone, [1-(5-fluoropentyl)-6-hydroxy-1H-indol-3-yl](2,2,3,3-tetramethylcyclopropyl)-	NEG	Organoheterocyclic compounds
10-Methylbenzo[g]pteridine-2,4(3H,10H)-dione	NEG	Organoheterocyclic compounds
Phenylthiohydantoin L-histidine	POS	Organoheterocyclic compounds
1-Methyl-6-oxo-1,6-dihydropyridine-3-carboxylic acid	POS	Organoheterocyclic compounds
Griffonilide	NEG	Organoheterocyclic compounds
1-[[4,5-Bis(4-methoxyphenyl)-2-thiazolyl]carbonyl]-4-methylpiperazine	POS	Organoheterocyclic compounds
Phthalazinone pyrazole	POS	Organoheterocyclic compounds
2-(Chloromethyl)-6,7-dimethoxyquinazolin-4-ol	NEG	Organoheterocyclic compounds
6-[1-Hydroxy-1-(3-methyl-5-oxooxolan-2-yl)ethyl]-4-methoxy-3-methylpyran-2-one	POS	Organoheterocyclic compounds
5-Chloro-2-(4-propionyl-1-piperazinyl)aniline	POS	Organoheterocyclic compounds
2-[7-Acetyloxy-5-chloro-3-[(1E,3E)-3,5-dimethylhepta-1,3-dienyl]-7-methyl-6,8-dioxoisoquinolin-2-yl]-5-(diaminomethylideneamino)pentanoic acid	NEG	Organoheterocyclic compounds
Methyl 1H-1,2,3-triazole-4-carboxylate	NEG	Organoheterocyclic compounds
6-Methyl-2-phenyl-4-quinolinol	NEG	Organoheterocyclic compounds
Austocystin B	NEG	Organoheterocyclic compounds
Northiaden	POS	Organoheterocyclic compounds
5-Chloro-4(3H)-quinazolinone	NEG	Organoheterocyclic compounds
4-Ethylpiperidine	POS	Organoheterocyclic compounds
(3E)-3-(4-Hydroxybenzylidene)-1,3-dihydro-2H-indol-2-one	NEG	Organoheterocyclic compounds
1-Propanone, 1-[4-(5'-chloro-3,5-dimethyl[2,4'-bipyridin]-2'-yl)-1-piperazinyl]-3-(methylsulfonyl)-	POS	Organoheterocyclic compounds
5-(2-Furyl)-4H-1,2,4-triazol-3-amine	POS	Organoheterocyclic compounds
(6aS,13aR,13bR)-4a-(2-Hydroxypropan-2-yl)-12-methoxy-6a,8,13b-trimethyl-1,2,4a,5,6,6a,9,13,13a,13b-decahydrofuro[3,4-i]pyrano[3,2-a]xanthene-3,11-dione	POS	Organoheterocyclic compounds
1-[(Dimethylamino)carbonyl]-3-piperidinecarboxylic acid	POS	Organoheterocyclic compounds
1-Butyl-3-methyl-1H-imidazol-3-ium cation	POS	Organoheterocyclic compounds
2-(4-Quinazolinylamino)ethanol	POS	Organoheterocyclic compounds
2-(Hydroxymethyl)-6-methylpyridin-3-ol	NEG	Organoheterocyclic compounds
1H-Indol-4-ol, 3-[2-(dimethylamino)ethyl]-, 4-acetate	POS	Organoheterocyclic compounds
Methyl 1-piperazinecarboxylate	POS	Organoheterocyclic compounds
2-Amino-1-(4-methoxyphenyl)-4-phenyl-1H-pyrrole-3-carbonitrile	POS	Organoheterocyclic compounds
5-Norbornene-2,3-dicarboximide, N-(2-ethylhexyl)-	POS	Organoheterocyclic compounds
Homononactinic acid	NEG	Organoheterocyclic compounds
4-[(1,5-Dimethyl-3-oxo-2-phenyl-2,3-dihydro-1H-pyrazol-4-yl)amino]-4-oxobutanoic acid	POS	Organoheterocyclic compounds
7-Nitro-2,3,4,5-tetrahydro-1H-1-benzazepin-2-one	POS	Organoheterocyclic compounds
6b-Hydroxy-3,14b,14c-trimethyl-5-oxo-2,3,4,5,6b,7,8,8a,9,14,14b,14c,15,16-tetradecahydro-4,16a-epoxy[1]benzoxocino[7',8':6,7]indeno[1,2-b]indol-3-yl 2-hydroxy-2-methylpropanoate	NEG	Organoheterocyclic compounds
Ametryne	POS	Organoheterocyclic compounds
Methanone, (4-methyl-1-naphthalenyl)[1-(4-penten-1-yl)-1H-indol-3-yl]-	POS	Organoheterocyclic compounds
5,6,7,8-Tetrahydro-1H-spiro[benzo[4,5]thieno[2,3-d]pyrimidine-2,1'-cyclohexane]-4(3H)-thione	NEG	Organoheterocyclic compounds
Biotin-XX hydrazide	POS	Organoheterocyclic compounds
Gabapentin related compound D	POS	Organoheterocyclic compounds
1-Ethyl-3-methylimidazolium cation	POS	Organoheterocyclic compounds
1-(2,4-Dimethylphenyl)-4-(3-methyl-1-piperidinyl)-1H-pyrazolo[3,4-d]pyrimidine	POS	Organoheterocyclic compounds
Diethyl 4-(4-fluorophenyl)-2,6-dimethyl-1,4-dihydropyridine-3,5-dicarboxylate	POS	Organoheterocyclic compounds
8-Methylimidazo[1,2-a]pyridine	POS	Organoheterocyclic compounds
5-Isopropyl-5-methylhydantoin	POS	Organoheterocyclic compounds
16-Oxokahweol	POS	Organoheterocyclic compounds
4-(2-Trifluoromethylphenyl)piperidine	POS	Organoheterocyclic compounds
7-Methyl-4,5-dihydroindeno[1,7-bc]acridine	POS	Organoheterocyclic compounds
1-Piperidinepropanenitrile, 4-methyl-3-(methyl-7H-pyrrolo[2,3-d]pyrimidin-4-ylamino)-beta-oxo-, (3R,4R)-	POS	Organoheterocyclic compounds
1H-Benzimidazole, 2-[[4-(5-ethyl-4-pyrimidinyl)-1-piperazinyl]methyl]-6-(trifluoromethyl)-	POS	Organoheterocyclic compounds
Methyl (2E)-3-(5-(2,3-dihydroxy-3-methylbutyl)-1-methyl-1H-imidazol-4-yl)prop-2-enoate	POS	Organoheterocyclic compounds
4-[3-(Trifluoromethyl)benzyl]piperidine	POS	Organoheterocyclic compounds
[1]Benzothiopyrano[4,3-b]indole, 6,11-dihydro-	POS	Organoheterocyclic compounds
2-Hydroxy-3-(2-hydroxyethyl)-4(3H)-quinazolinone	NEG	Organoheterocyclic compounds
1H-Indole-1-acetic acid, 5-fluoro-2-methyl-3-(2-quinolinylmethyl)-	NEG	Organoheterocyclic compounds
N-Ethyl-4-piperidinecarboxamide	POS	Organoheterocyclic compounds
Methanone, [1-(cyclohexylmethyl)-1H-indol-3-yl](4-methoxy-1-naphthalenyl)-	POS	Organoheterocyclic compounds
1-(2-Furanylmethyl)-5-oxo-3-pyrrolidinecarboxylic acid	NEG	Organoheterocyclic compounds
1H-Indole-3-carboxylic acid, 1-(cyclohexylmethyl)-	POS	Organoheterocyclic compounds
3-Methylpyrrole-2,4-dicarboxylic Acid	NEG	Organoheterocyclic compounds
10-Oxo-10H-dibenzo[b,e]thiopyran-3-carboxylic acid 5,5-dioxide	NEG	Organoheterocyclic compounds
2-Phenyl-5,6,7,8-tetrahydroimidazo[2,1-b][1,3]benzothiazole	POS	Organoheterocyclic compounds
N-(tert-Butoxycarbonyl)tryptophan	NEG	Organoheterocyclic compounds
Pelanserin	NEG	Organoheterocyclic compounds
3-(2,4-Dimethylphenyl)-2-mercapto-4(3H)-quinazolinone	NEG	Organoheterocyclic compounds
8-Methoxyloxapine	POS	Organoheterocyclic compounds
6-Fluoronicotinic acid	NEG	Organoheterocyclic compounds
Furametpyr	POS	Organoheterocyclic compounds
tert-Butyl 1,4-diazepane-1-carboxylate	POS	Organoheterocyclic compounds
Methanone, [1-(5-fluoropentyl)-7-hydroxy-1H-indol-3-yl]-1-naphthalenyl-	POS	Organoheterocyclic compounds
5-{2-[2-(1H-Tetraazol-5-yl)ethoxy]ethyl}-1H-tetraazole	NEG	Organoheterocyclic compounds
1-(3,4,5-Trimethoxyphenyl)-1,2,3,4-tetrahydro-6,7-isoquinolinediol	POS	Organoheterocyclic compounds
1,2,3,6-Tetrahydropyridine-4-carboxylic acid	POS	Organoheterocyclic compounds
5-(2-Chlorophenyl)-2-furoic acid	NEG	Organoheterocyclic compounds
7H-Pyrrolo[3,2-f]quinazoline-1,3-diamine	NEG	Organoheterocyclic compounds
N-[1-(1H-Benzimidazol-2-yl)-3-methyl-1H-pyrazol-5-yl]acetamide	POS	Organoheterocyclic compounds
(3E)-4-Hydroxy-3-[hydroxy-[2-[(1E,3E)-6-hydroxyhepta-1,3-dienyl]-1,3,6-trimethyl-4a,5,6,7,8,8a-hexahydro-2H-naphthalen-1-yl]methylidene]-5-(hydroxymethyl)-1-methylpyrrol-2-one	POS	Organoheterocyclic compounds
1-Piperazinecarboxamide, N-phenyl-4-(3-phenyl-1,2,4-thiadiazol-5-yl)-	NEG	Organoheterocyclic compounds
1H-Indazole-3-carboxamide, N-[1-(aminocarbonyl)-2,2-dimethylpropyl]-1-(5-hydroxypentyl)-	NEG	Organoheterocyclic compounds
rac-trans-4-Cotininecarboxylic acid methyl ester	POS	Organoheterocyclic compounds
5-(4-Aminophenyl)-4-phenyl-2,4-dihydro-3H-1,2,4-triazole-3-thione	NEG	Organoheterocyclic compounds
4-(4-Cyano-2-fluorophenyl)-2-morpholino-5-(1H-1,2,4-triazol-5-yl)thiophene-3-carbonitrile	NEG	Organoheterocyclic compounds
N2-Benzyl-1,3,5-triazine-2,4-diamine	POS	Organoheterocyclic compounds
5-Bromo-2-chloroisonicotinic acid	POS	Organoheterocyclic compounds
2-Phenyl-4H-[1,3]thiazino[3,2-a]benzimidazol-4-ol	NEG	Organoheterocyclic compounds
6-Methoxymethylone	POS	Organoheterocyclic compounds
6-Fluoro-3-methyl-1-benzothiophene-2-carboxylic acid	NEG	Organoheterocyclic compounds
1-(2-Methyl-4-nitrophenyl)pyrrolidine	POS	Organoheterocyclic compounds
1-Allylpiperazine	POS	Organoheterocyclic compounds
1-(Propan-2-yl)-1H-benzimidazole-2-sulfonic acid	NEG	Organoheterocyclic compounds
2-Carbamoylpyridine-3-carboxylic acid	NEG	Organoheterocyclic compounds
2,5-Dichlorothiophene-3-carboxylic acid	NEG	Organoheterocyclic compounds
5-(3-Chlorophenyl)-5-methylimidazolidine-2,4-dione	NEG	Organoheterocyclic compounds
5-Chloro-N-[2-(dimethylamino)ethyl]-1H-indole-2-carboxamide	POS	Organoheterocyclic compounds
p-Fluoroisobutyrylfentanyl	POS	Organoheterocyclic compounds
3-Quinolinecarboxamide, 1,4-dihydro-8-methoxy-4-oxo-1-pentyl-N-tricyclo[3.3.1.13,7]dec-1-yl-	POS	Organoheterocyclic compounds
2-[4-[(2-Phenyl-1H-imidazol-5-yl)methyl]piperazino]pyrimidine	NEG	Organoheterocyclic compounds
3-Methyl-2-thioxo-2,3-dihydro-1H-imidazole-4-carboxylic acid	POS	Organoheterocyclic compounds
1-[4-(Benzyloxy)phenyl]piperazine	POS	Organoheterocyclic compounds
4-Methyl-2-propyl-1H-benzimidazole-6-carboxylic acid	POS	Organoheterocyclic compounds
4-(3,4'-Dihydroxy-4,4,7,8a-tetramethyl-6'-oxospiro[2,3,4a,5,6,7-hexahydro-1H-naphthalene-8,2'-3,8-dihydrofuro[2,3-e]isoindole]-7'-yl)butanoic acid	NEG	Organoheterocyclic compounds
5-(Phenylethynyl)-2-benzofuran-1,3-dione	POS	Organoheterocyclic compounds
2-Isopropenyl-2-oxazoline	POS	Organoheterocyclic compounds
[1,2,4]Triazolo[4,3-a]quinazolin-5(1H)-one, 2,4-dihydro-4-methyl-1-thioxo-	NEG	Organoheterocyclic compounds
5-Fluoropentyl-3-pyridinoylindole	POS	Organoheterocyclic compounds
4-Quinazolinamine, 2-(hexahydro-4-methyl-1H-1,4-diazepin-1-yl)-6,7-dimethoxy-N-[1-(phenylmethyl)-4-piperidinyl]-	POS	Organoheterocyclic compounds
6,6,8-Trimethyl-5,6-dihydro-[1,3]dioxolo[4,5-g]quinoline	POS	Organoheterocyclic compounds
alpha-Paxitriol	NEG	Organoheterocyclic compounds
4,4-Dimethyl-4,5-dihydro-1,3-oxazol-2-amine	POS	Organoheterocyclic compounds
2-(Piperidin-1-yl)benzo[d]oxazole	POS	Organoheterocyclic compounds
2-(3-Nitrophenyl)-4-quinolinecarboxylic acid	NEG	Organoheterocyclic compounds
Antibiotic OM 173alpha2	NEG	Organoheterocyclic compounds
(3Z)-6-Hydroxy-3-(1H-imidazol-5-ylmethylidene)-12-methoxy-7a-(2-methylbut-3-en-2-yl)-7a,12-dihydro-1H,5H-imidazo[1',2':1,2]pyrido[2,3-b]indole-2,5(3H)-dione	NEG	Organoheterocyclic compounds
1-Benzyl-4-ethynyl-4-piperidinol	POS	Organoheterocyclic compounds
5,6-Difluoro-1H-indazole-3-carboxylic acid	NEG	Organoheterocyclic compounds
3-(1-Isobutyl-1H-tetraazol-5-yl)aniline	POS	Organoheterocyclic compounds
9H-Xanthene-9-propanoic acid, alpha-amino-alpha-[(1S,2S)-2-carboxycyclopropyl]-, (alphaS)-	NEG	Organoheterocyclic compounds
6-Nitro-1,2,3-benzotriazin-4(3H)-one	POS	Organoheterocyclic compounds
Celestine Blue cation	NEG	Organoheterocyclic compounds
3-Amino-2-oxazolidinone	POS	Organoheterocyclic compounds
4-Antipyrinecarboxaldehyde	POS	Organoheterocyclic compounds
9-Benzyl-5-[(furan-2-ylmethyl)amino]-7,8,9,10-tetrahydro[1,2,4]triazolo[3,4-a][2,7]naphthyridine-6-carbonitrile	POS	Organoheterocyclic compounds
Benzoic acid, 2-hydroxy-4-methoxy-6-methyl-, 5,6,7,8-tetrahydro-7-hydroxy-7-methyl-8-oxo-3-(1-propen-1-yl)-1H-2-benzopyran-6-yl ester	NEG	Organoheterocyclic compounds
(3'S,4S,6R,7R)-7-Hydroxy-3',6,7,14-tetramethyl-8H,17H-spiro[2,9-dioxa-14-azabicyclo[9.5.1]heptadec-11-ene-4,2'-oxirane]-3,8,17-trione	POS	Organoheterocyclic compounds
6-Bromo-2-methyl-4(1H)-quinolinone	NEG	Organoheterocyclic compounds
2,4-Di-tert-butyl-6-(5-chloro-2H-benzotriazol-2-yl)phenol	POS	Organoheterocyclic compounds
4-(4-Piperidinyl)morpholine	POS	Organoheterocyclic compounds
1H-Pyrazolo[3,4-d]pyrimidin-4-amine, 3-(4-chlorophenyl)-1-(1,1-dimethylethyl)-	POS	Organoheterocyclic compounds
Trolox	NEG	Organoheterocyclic compounds
6-Fluoro-1H-indazole-3-carbonitrile	NEG	Organoheterocyclic compounds
N5-Benzyl-1-phenyl-1H-1,2,4-triazole-3,5-diamine	POS	Organoheterocyclic compounds
Pyroquilon	POS	Organoheterocyclic compounds
2-Phenyl-5H,6H-[1,2,4]triazolo[1,5-c]quinazolin-5-one	NEG	Organoheterocyclic compounds
Paraherquamide E	NEG	Organoheterocyclic compounds
4,8-Dihydroxy-6-methoxy-3-methyl-3,4-dihydroisochromen-1-one	NEG	Organoheterocyclic compounds
2-(2,6-Dimethylmorpholin-4-yl)ethanol	POS	Organoheterocyclic compounds
1-Acetyl-4-piperidinecarboxylic acid	POS	Organoheterocyclic compounds
3-Pyridinecarboxamide, N-(6-chloro-9H-pyrido[3,4-b]indol-8-yl)-	POS	Organoheterocyclic compounds
3-[5-(4-Pyridinyl)-4H-1,2,4-triazol-3-yl]pyridine	POS	Organoheterocyclic compounds
Imiprothrin	POS	Organoheterocyclic compounds
1,5-Isoquinolinediol	POS	Organoheterocyclic compounds
Indole-3-propionic acid	NEG	Organoheterocyclic compounds
Indole-3-methyl acetate	NEG	Organoheterocyclic compounds
N1-Methyl-4-pyridone-3-carboxamide	POS	Organoheterocyclic compounds
6-Methylnicotinamide	POS	Organoheterocyclic compounds
N-Methylnicotinamide	POS	Organoheterocyclic compounds
2-Methylnicotinamide	POS	Organoheterocyclic compounds
3-Pyridinemethanol	POS	Organoheterocyclic compounds
1-Hydroxy-3,5-dimethoxy-2,4-diprenylxanthone	POS	Organoheterocyclic compounds
Amiloride	POS	Organoheterocyclic compounds
Spectinomycin	POS	Organoheterocyclic compounds
3-Methyl-3H-imidazo[4,5-f]quinoxalin-2-amine	POS	Organoheterocyclic compounds
Pentostatin	POS	Organoheterocyclic compounds
Imidazoleacetic acid	POS	Organoheterocyclic compounds
Dihydro-2,4,6-tris(2-methylpropyl)-4h-1,3,5-dithiazine	POS	Organoheterocyclic compounds
Methimazole	NEG	Organoheterocyclic compounds
2-Amino-5-phenylpyridine	POS	Organoheterocyclic compounds
Eduleine	POS	Organoheterocyclic compounds
Propyphenazone	POS	Organoheterocyclic compounds
Fadrozole	POS	Organoheterocyclic compounds
3'-N'-Acetylfusarochromanone	POS	Organoheterocyclic compounds
Nitrofurazone	NEG	Organoheterocyclic compounds
Biliverdin	NEG	Organoheterocyclic compounds
Sapanisertib	POS	Organoheterocyclic compounds
Bacampicillin	POS	Organoheterocyclic compounds
piperettine	POS	Organoheterocyclic compounds
Piperidine	POS	Organoheterocyclic compounds
Pitavastatin	POS	Organoheterocyclic compounds
Tenatoprazole	NEG	Organoheterocyclic compounds
Serotonin	POS	Organoheterocyclic compounds
Harderoporphyrinogen	POS	Organoheterocyclic compounds
Chlordiazepoxide	NEG	Organoheterocyclic compounds
Pyridoxine	POS	Organoheterocyclic compounds
Carteolol	POS	Organoheterocyclic compounds
Kahweol	POS	Organoheterocyclic compounds
(3b,6b,8a,12a)-8,12-Epoxy-7(11)-eremophilene-6,8,12-trimethoxy-3-ol	POS	Organoheterocyclic compounds
MONOCROTALINE	POS	Organoheterocyclic compounds
3-Isomangostin	POS	Organoheterocyclic compounds
Meperidine	POS	Organoheterocyclic compounds
1-Methylpiperazine	POS	Organoheterocyclic compounds
Chromone	POS	Organoheterocyclic compounds
Stercobilin	NEG	Organoheterocyclic compounds
Lumichrome	NEG	Organoheterocyclic compounds
Diltiazem	POS	Organoheterocyclic compounds
Kynurenic acid	NEG	Organoheterocyclic compounds
Bilastine	POS	Organoheterocyclic compounds
Indolelactic acid	NEG	Organoheterocyclic compounds
2-Aminonicotinic acid	POS	Organoheterocyclic compounds
Mefloquine	NEG	Organoheterocyclic compounds
N-Methyl-1-deoxynojirimycin	POS	Organoheterocyclic compounds
Xanthurenic acid	NEG	Organoheterocyclic compounds
Amoxapine	POS	Organoheterocyclic compounds
alpha-Pyrufuran	POS	Organoheterocyclic compounds
Prasugrel	POS	Organoheterocyclic compounds
2-Hydroxypyridine	POS	Organoheterocyclic compounds
4-Chromanone	POS	Organoheterocyclic compounds
9-Hydroxycalabaxanthone	POS	Organoheterocyclic compounds
1-Methyl-6-phenyl-1H-imidazo[4,5-b]pyridin-2-amine	NEG	Organoheterocyclic compounds
Biotin sulfone	NEG	Organoheterocyclic compounds
Bazedoxifene	POS	Organoheterocyclic compounds
Pyrrolidine	POS	Organoheterocyclic compounds
Riboflavin	POS	Organoheterocyclic compounds
1,4-Dideoxy-1,4-imino-D-ribitol	POS	Organoheterocyclic compounds
Petasitenine	POS	Organoheterocyclic compounds
1,2,3,4-Tetrahydroisoquinoline-7-sulfonamide	POS	Organoheterocyclic compounds
Milameline	POS	Organoheterocyclic compounds
6-Acetyl-2,3-dihydro-2-(hydroxymethyl)-4(1H)-pyridinone	POS	Organoheterocyclic compounds
Simvastatin	POS	Organoheterocyclic compounds
Dehydropipernonaline	POS	Organoheterocyclic compounds
Etizolam	POS	Organoheterocyclic compounds
Piperonyl sulfoxide	POS	Organoheterocyclic compounds
Piperazine	POS	Organoheterocyclic compounds
Propionylpromazine	POS	Organoheterocyclic compounds
6,7-Dihydro-2-methyl-5H-cyclopenta[b]pyrazine	POS	Organoheterocyclic compounds
3-Hydroxy-carbofuran	POS	Organoheterocyclic compounds
Chlorpromazine	POS	Organoheterocyclic compounds
7-Methoxy-1,2,3,4-tetrahydroacridin-9-amine	POS	Organoheterocyclic compounds
Pergolide	POS	Organoheterocyclic compounds
2,2-Bis(hydroxymethyl)-3-quinuclidinone	POS	Organoheterocyclic compounds
Melamine	POS	Organoheterocyclic compounds
Promazine	POS	Organoheterocyclic compounds
Amoxicillin	NEG	Organoheterocyclic compounds
Indoleacetic acid	NEG	Organoheterocyclic compounds
Pindolol	POS	Organoheterocyclic compounds
2,5-Furandicarboxylic acid	NEG	Organoheterocyclic compounds
2,4-Dimethyloxazole	POS	Organoheterocyclic compounds
Lisuride	POS	Organoheterocyclic compounds
5,6-Dihydroxyindole	NEG	Organoheterocyclic compounds
Pefloxacin	POS	Organoheterocyclic compounds
Mardepodect	POS	Organoheterocyclic compounds
Artobiloxanthone	POS	Organoheterocyclic compounds
3alpha,4,7,7alpha-Tetrahydro-4-hydroxy-1H-isoindole-1,3(2H)-dione	POS	Organoheterocyclic compounds
Fagomine	POS	Organoheterocyclic compounds
2-Isopropyl-5-methylfuran	POS	Organoheterocyclic compounds
Ciclopirox	POS	Organoheterocyclic compounds
Linaprazan	POS	Organoheterocyclic compounds
1-Phenyl-6,7-dihydroxy-isochroman	POS	Organoheterocyclic compounds
Marbofloxacin	NEG	Organoheterocyclic compounds
6-Formylpterin	NEG	Organoheterocyclic compounds
3-Oxo-carbofuran	POS	Organoheterocyclic compounds
Imidazole-4-acetaldehyde	POS	Organoheterocyclic compounds
4-Hydroxyquinoline	POS	Organoheterocyclic compounds
Tryptamine	POS	Organoheterocyclic compounds
Ciprofloxacin	NEG	Organoheterocyclic compounds
Isonicotinamide	POS	Organoheterocyclic compounds
Norquetiapine	POS	Organoheterocyclic compounds
DEXCHLORPHENIRAMINE	NEG	Organoheterocyclic compounds
Tridemorph	POS	Organoheterocyclic compounds
3-[1-(3-Aminopropyl)-1H-indol-3-yl]-4-(1-methyl-1H-indol-3-yl)-1H-pyrrole-2,5-dione	NEG	Organoheterocyclic compounds
6-Deoxyfagomine	POS	Organoheterocyclic compounds
Proflavine	POS	Organoheterocyclic compounds
cis-​9,​10-​Epoxystearic acid	NEG	other
2-Hydroxyhexanoic acid	NEG	other
Monomethyl fumarate	NEG	other
2-Ketocaproic acid	NEG	other
2-Arachidonoyl-1-palmitoyl-sn-glycero-3-phosphoethanolamine	NEG	other
Tuberonic acid	NEG	other
5Z,11Z,14Z-Eicosatrienoic acid	NEG	other
Butanoic acid	NEG	other
15-Oxo-11Z,13E-eicosadienoic acid	POS	other
9Z,11E,13E-Octadecatrienoic acid	POS	other
cis-11.14-Eicosadienoic acid	NEG	other
Arachidonic acid (AA)	NEG	other
Caplamin	POS	other
Crotonic acid	POS	other
N-Acetylaspartic acid	NEG	other
3-Methyl-gamma-butyrolactone	POS	other
N-Acetylglutamic acid	NEG	other
15-Ketoprostaglandin F2alpha	POS	other
2,3-Dihydroxy-3-methylbutyric acid	NEG	other
Prostaglandin B2 (PGB2)	NEG	other
Phosphate	NEG	other
4-((3R,4S)-4-Hydroxy-4-(4-hydroxy-3-methoxybenzyl)-3-(hydroxymethyl)tetrahydrofuran-2-yl)-2-methoxyphenyl beta-D-glucopyranoside	NEG	other
2-Hydroxyenterodiol	POS	other
Enterodiol	POS	other
Berbamine	POS	other
Isotetrandrine	POS	other
(-)-Neplanocin A	POS	other
Nicotinamide adenine dinucleotide (NAD)	POS	other
5'-Deoxyadenosine	POS	other
Pseudouridine	NEG	other
5'-Methylthioadenosine	POS	other
Methylphosphonothioic acid O-ethyl ester	NEG	other
Ethyl [(5-ethyl-4H-1,2,4-triazol-3-yl)sulfanyl]acetate	NEG	other
5-(1H-Benzimidazol-2-ylsulfanyl)furan--2-carbaldehyde	NEG	other
Lowinox TBM-6	NEG	other
1-Isothiocyanato-7-(methylthio)heptane	POS	other
2-Propene-1-thiol	POS	other
R-3-(Methylthio)-1-hexanol	POS	other
3-Sulfocatechol	NEG	other
1-methyl-2-tridecylquinolin-4-one	POS	other
2-Hydroxy-6-oxo-7-methylocta-2,4-dienoate	NEG	other
M405T35 1	NEG	other
Polysorbate 60	POS	other
M195T196	NEG	other
Bufotenine O-glucoside	POS	other
M421T257	NEG	other
M262T91	POS	other
M602T38	NEG	other
Tyromycic acid	POS	other
M227T34	NEG	other
L-2-Aminoadipate	POS	other
Hydrocortisone caproate	POS	other
M433T34	NEG	other
M234T148	POS	other
Cholest-4,6-Dien-3-One	POS	other
M185T51	NEG	other
Chrysin Dimethyl Ether	POS	other
Cavipetin C	POS	other
3a,6b,7b,12b-Tetrahydroxy-5b-cholanoic acid	POS	other
(20R)-Ginsenoside Rh2	POS	other
M602T30	NEG	other
2-Hydroxy-2,4-pentadienoate	NEG	other
17,23-Epoxy-29-hydroxy-27-norlanost-8-ene-3,15,24-trione	POS	other
M556T89	POS	other
3-hydroxy-C4-homoserine lactone	NEG	other
3-Hexadecanoyloleanolic acid	POS	other
(R)-4-((3R,4R,5S,7R,8R,9S,10R,12S,13R,14S,17R)-3,4,7,12-tetrahydroxy-10,13-dimethylhexadecahydro-1H-cyclopenta[a]phenanthren-17-yl)pentanoic acid	POS	other
MLS001148136-01!	POS	other
3-Hexaprenyl-4,5-dihydroxybenzoate	NEG	other
M464T143	POS	other
ERGONOVINE MALEATE	POS	other
M477T43	NEG	other
Halofenozide	NEG	other
2-Methylpropanamine	POS	other
(3beta,5alpha,6beta,22E,24R)-23-Methylergosta-7,22-diene-3,5,6-triol	POS	other
N,N-dimethyl-7H-purin-6-amine	POS	other
M402T187	NEG	other
beta-D-Glucopyranosiduronic acid, 5-[3-[(2,2,3,3-tetramethylcyclopropyl)carbonyl]-1H-indol-1-yl]pentyl	POS	other
M345T216	NEG	other
Panaquinquecol 1	POS	other
gamma-Glutamyl-beta-aminopropiononitrile	POS	other
Cinncassiol D4	POS	other
DL-beta-Leucine	POS	other
7beta,12alpha-Dihydroxykaurenolide	POS	other
(5Z,13E)-9alpha-Hydroxy-11,15-dioxoprosta-5,13-dienoate	POS	other
Cys-Met	NEG	other
Oxalate	POS	other
M134T220	POS	other
PC(16:1(9Z)/0:0)[U]	POS	other
7-ethenyl-1,4a,7-trimethyl-3,4,6,8,8a,9,10,10a-octahydro-2H-phenanthrene-1-carboxylic acid	NEG	other
M462T126	POS	other
Carnosic acid	NEG	other
11R-HpETE	POS	other
Lucidenic acid F	POS	other
(3beta,17alpha,23S)-17,23-Epoxy-3,29-dihydroxy-27-norlanosta-7,9(11)-diene-15,24-dione	POS	other
M553T106	NEG	other
8'-Apocapsorbinal	POS	other
Glycochenodeoxycholate 7-sulfate	POS	other
Phloridzin	NEG	other
(+|-)-Currayangine	POS	other
(2E,4E,12Z)-N-(2-methylpropyl)octadeca-2,4,12-trienamide	POS	other
Gingerglycolipid A	POS	other
apigenin 6,8-digalactoside	POS	other
M335T32	NEG	other
Unshuoside A	POS	other
M375T54	POS	other
M265T51	NEG	other
L-NMMA	POS	other
Isoleucylaspartate	POS	other
1-O-Sinapoyl-beta-D-glucose	NEG	other
4-Methylumbelliferyl heptanoate	POS	other
M164T234	POS	other
Phenoxyacetate	NEG	other
Pyruvate oxime	NEG	other
M247T269	NEG	other
5-Oxopentanoate	NEG	other
Propanoate	POS	other
4-Guanidinobutanal	POS	other
5-Oxo-ETE	NEG	other
(R)-2-Hydroxystearate	NEG	other
Piperochromanoic acid	POS	other
M222T139	NEG	other
M169T188	NEG	other
M329T39	NEG	other
EPIAFZELECHIN (2R,3R)(-)	NEG	other
Mesaconine	POS	other
M315T101	NEG	other
(3beta,22R,23R,24S)-3,22,23-Trihydroxystigmastan-6-one	POS	other
Dihydro-alpha-santalic acid	POS	other
Purine deoxyribonucleoside	POS	other
(3beta,5alpha,7alpha)-14-Methylcholesta-9(11),24-diene-3,7-diol	POS	other
4-Hydroxybenzyl isothiocyanate rhamnoside	POS	other
narcotine	POS	other
M392T123	NEG	other
gamma-L-Glutamyl-L-pipecolic acid	POS	other
Glucosylceramide (d18:1/18:0)	POS	other
Argininic acid	POS	other
M222T117	NEG	other
7-[2,6-dimethyl-8-(2-methylbutanoyloxy)-1,2,6,7,8,8a-hexahydronaphthalen-1-yl]-3,5-dihydroxyheptanoic acid	POS	other
16-Hydroxy-10-oxohexadecanoic acid	POS	other
Octadecanoic acid	NEG	other
Etidronate	NEG	other
Aviprin	POS	other
4-Methoxycinnamoyloleanolic acid methyl ester	POS	other
Isoglobotriaose (iGb3)	NEG	other
Methyl farnesoate	POS	other
M225T275	NEG	other
6-Deoxy-L-galactose	NEG	other
M349T55	NEG	other
M555T68	NEG	other
Oxoundecanoylcarnitine	POS	other
Parakmerin A	POS	other
Succinic anhydride	NEG	other
Lactapiperanol C	POS	other
11-dehydro TXB2	NEG	other
(2S,5S)-trans-Carboxymethylproline	NEG	other
BYSSOCHLAMIC ACID	NEG	other
Tetradecanedioic acid	POS	other
hexadecanedioic acid mono-L-carnitine ester	POS	other
(R)-3-((R)-3-Hydroxybutanoyloxy)butanoate	NEG	other
3-Hydroxysebacic acid	NEG	other
M309T84	NEG	other
(10S)-Juvenile hormone III diol	POS	other
9,10,18-Trihydroxystearate	NEG	other
[2.3-bis(hexadecanoyloxy)propoxy][2.3-dihydroxypropoxy]phosphinic acid	NEG	other
1-Aminocyclopropane-1-carboxylate	POS	other
Pheophorbide a	POS	other
M331T51	NEG	other
SUDCA - Sulfoursodeoxycholic acid	NEG	other
L-Menthyl acetoacetate	POS	other
Hydroxybutorphanol	POS	other
(4OH,8Z,t18:1) sphingosine	POS	other
Met-Asp	NEG	other
N-(L-Arginino)succinate	POS	other
Manidipine (Manyper)	POS	other
(3S,5S)-Carbapenam-3-carboxylic acid	NEG	other
Arachidyl carnitine	POS	other
M366T133	POS	other
4-Acetamido-2-aminobutanoic acid	POS	other
M306T90	NEG	other
5-[[17-(5,6-dihydroxy-6-methylheptan-2-yl)-3,12-dihydroxy-4,4,10,13,14-pentamethyl-2,3,5,6,7,11,12,15,16,17-decahydro-1H-cyclopenta[a]phenanthren-2-yl]oxy]-3-hydroxy-3-methyl-5-oxopentanoic acid	NEG	other
N-Acetyl-threonine	POS	other
3-Acetamidopropanal	POS	other
Boviquinone 4	POS	other
8,9-epoxy-3-isobutyryloxy-10-(2-methylbutanoyl)thymol	POS	other
M339T216	NEG	other
2'-Oxoaloesol 7-glucoside	POS	other
gamma-Amino-gamma-cyanobutanoate	POS	other
(4aS,8aR,9R,10S,12bR)-10-((S)-Furan-3-yl(hexopyranosyloxy)methyl)-6,6,8a,10-tetramethyl-3,8-dioxodecahydro-3H,6H-spiro[naphtho[1',2':3,4]furo[3,2-c]pyran-9,2'-oxirane]-3'-carboxylic acid	NEG	other
isosakuranetin-7-O-neohesperidoside	NEG	other
2-AG ether	POS	other
Di(2-ethylhexyl) adipate	POS	other
Octadecyl fumarate	POS	other
(all-Z)-7,10,13-Docosatrienoic acid	POS	other
Hoduloside VII	POS	other
Isorhamnetin 3-glucoside-7-rhamnoside	POS	other
M397T260	NEG	other
Ginsenoyne N	POS	other
M569T96	NEG	other
M387T190	NEG	other
20,24-Epoxy-25,26-dihydroxydammaran-3-one	POS	other
Genistein 7-O-(2-p-coumaroylglucoside)	POS	other
Cyclopassifloside VII	POS	other
Procyanidin B1	NEG	other
4-Aminophenylsulfone	NEG	other
Coproporphyrin III	POS	other
Coproporphyrin I	POS	other
Indole-3-acetaldehyde oxime	NEG	other
Fructoselysine 6-phosphate	POS	other
Artonin E	POS	other
6-[3-[(3,4-dimethoxyphenyl)methyl]-4-methoxy-2-(methoxymethyl)butyl]-4-methoxy-1,3-benzodioxole	POS	other
Isorhamnetin glucuronide	NEG	other
Carthamidin 6,7-diglucoside	POS	other
1-(2H-1,3-Benzodioxol-5-yl)-2-[2,6-dimethoxy-4-(prop-2-en-1-yl)phenoxy]propyl benzoate	POS	other
2,4-Dihydroxy-7,8-dimethoxy-2H-1,4-benzoxazin-3(4H)-one 2-glucoside	POS	other
Naringin chalcone	NEG	other
M807T47	POS	other
Lupeoside	POS	other
M373T39	NEG	other
M591T100	NEG	other
M471T122	NEG	other
METHYL GALACTOSIDE	NEG	other
M442T109	POS	other
Benzoylagmatine	POS	other
M417T184	NEG	other
2-Methylbenzoic acid	NEG	other
Octadecanal	POS	other
PC(20:4(5Z,8Z,11Z,14Z)/0:0)[U]	POS	other
PA(17:0/0:0)	POS	other
TRICARBALLYLIC ACID	NEG	other
M262T103	POS	other
Nandrolone phenpropionate	POS	other
M518T184	NEG	other
Gibberellin A61	POS	other
Prednisolone tebutate	POS	other
2-Hydroxy-6-oxonona-2,4-diene-1,9-dioate	NEG	other
11,12-Dihydroxy-7,14-dimethoxy-8,11,13-abietatrien-20,6-olide	POS	other
Mammea B/AB	POS	other
Avenalumin II	POS	other
M603T92	POS	other
Dodecatrienedioylcarnitine	POS	other
Mevaldate	NEG	other
Hematoporphyrin	POS	other
2-Dodecylbenzenesulfonic acid	POS	other
Lepidiumterpenyl ester	POS	other
Fumigaclavine A	POS	other
1,2-Didecanoyl-sn-glycerol	POS	other
M527T201	NEG	other
(24R)-5b,8b-Epidioxyergosta-6,22E-dien-3b-ol 3-glucoside	POS	other
(S)-(-)-Perillyl alcohol	POS	other
M438T102	POS	other
M345T124	NEG	other
1-isothiocyanato-8-methanesulfinyloctane	POS	other
1,25-Dihydroxyvitamin D3-26,23-lactone	POS	other
Hexadecenedioylcarnitine	POS	other
Colnelenic acid	POS	other
3-Epipapyriferic acid	POS	other
9S,12S,13S-trihydroxy-10E-octadecenoic acid	POS	other
Succinic acid semialdehyde	NEG	other
Auxin a	POS	other
Auxin b	POS	other
gamma-L-Glutamyl-L-cysteinyl-beta-alanine	NEG	other
Choline phosphate	NEG	other
Ser-Trp	POS	other
Neryl glucoside	POS	other
Phosphoagmatine	POS	other
Ganoderal A	POS	other
Peltatol A	POS	other
Sorbitan stearate	POS	other
Mammea C/AB cyclo D	POS	other
Fluvoxamine acid	NEG	other
Cunaniol	POS	other
M603T119	POS	other
7-Acetyllycopsamine	POS	other
M448T44	POS	other
DL-3,4-Dihydroxyphenyl glycol	NEG	other
4-(Dimethylamino)pyridine	POS	other
M208T123	NEG	other
(4R)-4-((1R,3S,5S,7R,9S,10S,13R,14S,17R)-1,3,7-trihydroxy-10,13-dimethylhexadecahydro-1H-cyclopenta[a]phenanthren-17-yl)pentanoic acid	POS	other
20-carboxy-LTB4	NEG	other
Casimiroedine	POS	other
N-Benzyladenine	POS	other
M469T35	NEG	other
(9Z,11E,13E,15Z)-4-Oxo-9,11,13,15-octadecatetraenoic acid	POS	other
Ascochitin	NEG	other
Ganoderic acid F	POS	other
6,7-Dihydroxycoumarin	NEG	other
Androsterone sulfate	POS	other
Myricanol 5-beta-sophoroside	POS	other
ent-19-Trachylobanal	POS	other
L-Cysteate	NEG	other
(7R*,8R*)-3-Methoxy-3',4,7,9,9'-pentahydroxy-8,4'-oxyneolignan 4-xyloside	POS	other
Xanthophyll	POS	other
5-Carboxyvanillic acid	NEG	other
Glutamic acid diethyl ester	POS	other
Capsanthin 3,6-epoxide	POS	other
Sulfoacetaldehyde	NEG	other
M523T42	NEG	other
Hexadecadienedioylcarnitine	POS	other
Mevalonic Acid Lactone	NEG	other
Oxohexadecatrienoylcarnitine	POS	other
(9Z,12Z,14E)-16-Hydroxy-9,12,14-octadecatrienoic acid	POS	other
M429T45	POS	other
FA 18:2+2O	NEG	other
M409T259	NEG	other
Erythronolactone	NEG	other
M495T39	POS	other
Methyl (7Z,9Z,9'Z)-6'-apo-y-caroten-6'-oate	POS	other
2-amino-3-({hydroxy[2-(icosanoyloxy)-3-[octadec-11-enoyloxy]propoxy]phosphoryl}oxy)propanoic acid	NEG	other
M190T105	POS	other
M241T208	POS	other
3'-Methoxy-[6]-Gingerdiol 3,5-diacetate	POS	other
3beta-3-Hydroxy-18-lupen-21-one	POS	other
Theasapogenol A	POS	other
Cyclocalopin D	POS	other
Cyclohexaneacetic acid	POS	other
Hydroxyatrazine	POS	other
M467T39	NEG	other
(5b,12b)-Cholan-24-oic acid, 12-hydroxy-	POS	other
Cetraxate benzyl ester	NEG	other
M393T140	NEG	other
M185T65	NEG	other
N-Succinyl-L-citrulline	POS	other
Thujyl 19-trachylobanoate	POS	other
N-Methylcalystegine B2	POS	other
M172T62	POS	other
TXB2-[d4]	NEG	other
M453T27	NEG	other
15-methyl palmitic acid	NEG	other
10-Deoxymethynolide	NEG	other
Moracin O	POS	other
3-ketosphinganine	POS	other
(3alphaOH,20S,24S)-3,19:20,24-Diepoxydammarane-3,25-diol	POS	other
Betulinic Acid	POS	other
Isovalerylglutamic acid	POS	other
Corynanthin	POS	other
Methylthiomethyl hexanoate	POS	other
L-trans-5-Hydroxy-2-piperidinecarboxylic acid	POS	other
Galaxolide	POS	other
M247T38	NEG	other
gibberellic acid	NEG	other
24-Hydroxyglabrolide	POS	other
M378T68	NEG	other
(22E)-(24S)-1alpha,24-dihydroxy-26,27-cyclo-22,23-didehydrovitamin D3 / (22E)-(24S)-1alpha,24-dihydroxy-26,27-cyclo-22,23-didehydrocholecalciferol / Calcipotriol	POS	other
Glyco-beta-muricholic acid	NEG	other
M554T124	NEG	other
Cerebroside B	POS	other
Sakacin A	POS	other
[1-hydroxy-1-(4-methoxyphenyl)propan-2-yl] 4-methoxybenzoate	NEG	other
Abscisate	NEG	other
7-Methylxanthosine	NEG	other
Capsi-amide	POS	other
M492T230	NEG	other
Dehydroabietic acid	NEG	other
PC-M6	POS	other
8R-HpODE	POS	other
(14alpha,17beta,20S,22R)-14,20-Epoxy-17-hydroxy-1-oxowitha-3,5,24-trienolide	POS	other
3-Deacetylsalannin	POS	other
Fasciculol C	POS	other
Isopentenyl-Adenine	POS	other
Isolariciresinol 9'-O-alpha-L-arabinofuranoside	POS	other
nortrachelogenin	POS	other
M262T86	NEG	other
Flavone base + 3O, 1MeO, C-Hex	NEG	other
thymidine glycol	POS	other
M488T53	NEG	other
Lactapiperanol D	POS	other
17-phenyl-trinor-PGE2	POS	other
7-O-Methyllicoricidin	POS	other
Triacetin (C2:0)	POS	other
Feruloylagmatine	NEG	other
Arg-Gln	NEG	other
C.I. Pigment Red 149	POS	other
(3E)-3-[(1R,5R,6S)-5-Hydroxy-7-oxabicyclo[4.1.0]heptan-2-ylidene]-2-oxopropanoate	NEG	other
12,13-Epoxy-9,15-octadecadienoic acid	POS	other
Sterebin A	POS	other
4-Hydroxy-2-oxo-heptanedioate	NEG	other
M651T150	NEG	other
Galactosyl 4-hydroxyproline	POS	other
Capsianoside I	POS	other
Catechin 3',4'-di-O-beta-D-glucopyranoside	POS	other
2,4,6-Trimethylpyridine	POS	other
M607T129	NEG	other
2-Hydroxy-4-oxo-5,12-heneicosadien-1-yl acetate	POS	other
Faradiol laurate	POS	other
3-Hexaprenyl-4-hydroxybenzoate	NEG	other
12alpha-Hydroxy-3-oxochola-4,6-dienoate	POS	other
Catechin 5,3'-di-O-beta-D-glucopyranoside	POS	other
Mesoporphyrin IX	POS	other
Ginsenoside Rh3	POS	other
8-Amino-7-oxononanoate	POS	other
M571T153	NEG	other
3-[1,1-bis(4-hydroxyphenyl)-3-oxo-3-(2,4,6-trihydroxyphenyl)propan-2-yl]-5,7-dihydroxychromen-4-one	POS	other
1,7-Dioxacycloheptadecan-8-one	POS	Phenylpropanoids and polyketides
4H-1-Benzopyran-4-one, 7-[[6-O-(6-deoxy-alpha-L-mannopyranosyl)-beta-D-glucopyranosyl]oxy]-5-hydroxy-2-(3,4,5-trimethoxyphenyl)-	NEG	Phenylpropanoids and polyketides
Cedeodarin	NEG	Phenylpropanoids and polyketides
1-(2,4-Dihydroxyphenyl)-2-(3,5-dimethoxyphenyl)propan-1-one	NEG	Phenylpropanoids and polyketides
Neophellamuretin	POS	Phenylpropanoids and polyketides
3-Hydroxy-5-[2-(4-hydroxyphenyl)ethyl]phenyl beta-D-glucopyranoside	NEG	Phenylpropanoids and polyketides
3-(2,3,4-Trimethoxyphenyl)propanoic acid	NEG	Phenylpropanoids and polyketides
Aigialomycin D	POS	Phenylpropanoids and polyketides
3-Hydroxy-4-methyl-6H-benzo[c]chromen-6-one	NEG	Phenylpropanoids and polyketides
4-Hydroxy-2',4',6'-trimethoxychalcone	NEG	Phenylpropanoids and polyketides
Bisphenol M	NEG	Phenylpropanoids and polyketides
1-(2,4-Dihydroxyphenyl)-2-(4-nitrophenyl)ethanone	NEG	Phenylpropanoids and polyketides
5,7-Dihydroxy-4-methylcoumarin-3-acetic acid	NEG	Phenylpropanoids and polyketides
2,7-Diamino-4-(3-fluorophenyl)-4H-chromene-3-carbonitrile	POS	Phenylpropanoids and polyketides
N-Desmethyldroloxifene	NEG	Phenylpropanoids and polyketides
[truncated: 285 more rows]

## Sheet: Table S3
Table S3. The classification of significantly changed metabolites
Metabolite	Category
N-3-Hydroxyoctanoyl-L-homoserine lactone	Amino acid
Pro-Leu	Amino acid
Ethyl hydrazinoacetate	Amino acid
D-Tyrosine tert-butyl ester	Amino acid
D-Pantethine	Amino acid
Gly-Pro-Arg-Pro-amide	Amino acid
L-​Leucyl-​L-​alanine	Amino acid
5-Aminolevulinic acid hexyl ester	Amino acid
Santinamide cation	Amino acid
Pro-Glu	Amino acid
Valine	Amino acid
MeAIB	Amino acid
Threoninyl-Proline	Amino acid
N-Arachidonoyl-L-serine	Amino acid
Ile-Thr	Amino acid
Asparaginyl-Phenylalanine	Amino acid
beta-(2-Thienyl)-D-alanine	Amino acid
Leu-Val	Amino acid
2-Aminophenol	Amino acid
2-Amino-5,5,5-trifluoropentanoic acid	Amino acid
Hydroxyprolyl-Hydroxyproline	Amino acid
(1S,3R)-1-Aminocyclopentane-1,3-dicarboxylic acid	Amino acid
Imazamox	Amino acid
Isoleucyl-Hydroxyproline	Amino acid
L-DOPA methyl ester	Amino acid
D-Valine, N-[[1-(5-fluoropentyl)-1H-indazol-3-yl]carbonyl]-3-methyl-, methyl ester	Amino acid
Amino(4-methoxyphenyl)acetic acid	Amino acid
(2,5-Dioxo-1-pyrrolidinyl)acetic acid	Amino acid
Glu-Lys	Amino acid
Lincomycin	Amino acid
Val-Val	Amino acid
Pivagabine	Amino acid
Glutamate	Amino acid
Prolylhydroxyproline	Amino acid
S-Allyl-L-Cysteine	Amino acid
L-Azetidine-2-carboxylic acid	Amino acid
Trp-Gly-Trp	Amino acid
Alanyl-Proline	Amino acid
Gln-Arg	Amino acid
Glycine	Amino acid
Tyrosyl-Tyrosine	Amino acid
Gly-Tyr	Amino acid
2-Furoylglycine	Amino acid
D-Proline	Amino acid
Decanoic acid, 3-amino-	Amino acid
N-(5-Methyl-3-oxohexyl)alanine	Amino acid
N-(2-Hydroxy-3-methylbutanoyl)leucine	Amino acid
N-Acetyl-arginine	Amino acid
1H-Indazole-3-carboxamide, N-[1-(aminocarbonyl)-2,2-dimethylpropyl]-1-pentyl-	Amino acid
Lys-Leu	Amino acid
L-Norvaline	Amino acid
Ile-Trp	Amino acid
(gamma-Glutamyl-gamma-glutamyl)-S-methylcysteine	Amino acid
Leucyl-Glycine	Amino acid
Ala-Glu	Amino acid
N6-Carbamimidoyl-N2-((4E,6E,12E,14E)-3-hydroxy-2-(hydroxymethyl)-8,10,16-trimethyloctadeca-4,6,12,14-tetraenoyl)lysine	Amino acid
Prolyl-Serine	Amino acid
(2S)-2-(Methylamino)propanamide	Amino acid
N-Tigloylglycine	Amino acid
(1R,4R,6R)-4-Amino-2-oxabicyclo[3.1.0]hexane-4,6-dicarboxylic acid	Amino acid
[(4,6-Dimethyl-2-pyrimidinyl)amino]acetic acid	Amino acid
Leu-Ile	Amino acid
Ile-Leu	Amino acid
1-Amino(cyclohexyl)acetic acid ethyl ester	Amino acid
Leucylphenylalanine	Amino acid
1,1-Dioxo-1,2-thiazolidine-3-carboxylic acid	Amino acid
2-(Diethylamino)acetic acid	Amino acid
L-gamma-glutamyl-L-isoleucine	Amino acid
(2R)-6-Oxo-2-piperidinecarboxylic acid	Amino acid
L-Glycine ether ester	Amino acid
L-Valyl-L-phenylalanine	Amino acid
N,N-Dimethyl-L-valine	Amino acid
5-Amino-2-(3-hexyl-4-methyl-2,5-dioxopyrrol-1-yl)-5-oxopentanoic acid	Amino acid
2-(3,4'-Dihydroxy-4,4,7,8a-tetramethyl-6'-oxospiro[2,3,4a,5,6,7-hexahydro-1H-naphthalene-8,2'-3,8-dihydrofuro[2,3-e]isoindole]-7'-yl)propanoic acid	Amino acid
4-Guanidinobutyric acid	Amino acid
Thr-Ser-Lys	Amino acid
Formiminoglutamic acid	Amino acid
Statine	Amino acid
Betonicine	Amino acid
3-AMINO-2-PIPERIDONE	Amino acid
N-alpha-(tert-Butoxycarbonyl)-L-proline	Amino acid
5,5,5-Trifluoroleucine	Amino acid
Philanthotoxin 74	Amino acid
Avibactam	Amino acid
Methyl morpholine-3-carboxylate	Amino acid
N5-(1-Iminoethyl)-L-ornithine	Amino acid
o-Tyrosine	Amino acid
Phenylalanyl-Arginine	Amino acid
Trandolaprilat	Amino acid
O-Succinyl-L-homoserine	Amino acid
N-Methylvaline	nosignificant
Gentisic acid	Bile acids
3beta,7alpha-Dihydroxy-5-cholestenoic acid	Bile acids
7-Ketodeoxycholic acid	Bile acids
3-Oxocholic acid	Bile acids
Taurochenodeoxycholic acid	Bile acids
Taurohyodeoxycholic acid	Bile acids
Tauroursodeoxycholic acid	Bile acids
Taurodeoxycholic acid	Bile acids
27-Norcholestanehexol	Bile acids
CRUSTECDYSONE	Bile acids
Cholenate	Bile acids
Dehydrolithocholic acid	Bile acids
Lithocholic acid 3-sulfate	Bile acids
Allolithocholic acid	Bile acids
Isolithocholic acid	Bile acids
Lithocholic acid	Bile acids
Taurocholic acid	Bile acids
Tauro-gamma-muricholic acid	Bile acids
Tauro-beta-muricholic acid	Bile acids
Apocholic acid	Bile acids
Cholic acid/Muricholic acid, alanine-conjugated (1)	Bile acids
Isodeoxycholic acid	Bile acids
Chenodeoxycholic acid	Bile acids
(25S)-7-Dafachronic acid	Bile acids
Glyco-gamma-muricholic acid	Bile acids
Tri-N-acetylchitotriose	Carbohydrate
Arabinono-1,4-lactone	Carbohydrate
ACARBOSE	Carbohydrate
Linamarin	Carbohydrate
Glucose 6-phosphate	Carbohydrate
Mannose 6-phosphate	Carbohydrate
Mannose 1-phosphate	Carbohydrate
Fructose 1-phosphate	Carbohydrate
Fructose 6-phosphate	Carbohydrate
D-Ribose	Carbohydrate
Maltose	Carbohydrate
Trehalose	Carbohydrate
Sucrose	Carbohydrate
Melibiose	Carbohydrate
Crotonoside	Carbohydrate
N-Acetylgalactosamine	Carbohydrate
N-Acetylmannosamine	Carbohydrate
Glyceric acid	Carbohydrate
beta-D-Glucopyranoside, phenylmethyl O-D-apio-beta-D-furanosyl-(1->2)-O-[beta-D-glucopyranosyl-(1->6)]-	Carbohydrate
Niazirin	Carbohydrate
N-Acetylglucosamine 1-phosphate	Carbohydrate
rac-N,N-Didesmethyl-O-desmethylvenlafaxine glucuronide	Carbohydrate
Sophoraside A	Carbohydrate
Rhamnose	Carbohydrate
Nicotinamide riboside (NR)	Carbohydrate
Coniferin	Carbohydrate
Melezitose	Carbohydrate
Scopolamine beta-D-glucuronide	Carbohydrate
Decenedioylcarnitine	Fatty acid
N-Oleoyltaurine	Fatty acid
Undecenedioylcarnitine	Fatty acid
Adipoyl-L-carnitine	Fatty acid
9,12-Octadecadiynoic acid	Fatty acid
9Z,11E,13E-Octadecatrienoic acid ethyl ester	Fatty acid
(2R)-3-Hydroxyisovaleroylcarnitine	Fatty acid
5-Oxooctanoic acid	Fatty acid
Oxononanoylcarnitine	Fatty acid
5-(4-Methylpiperazin-1-yl)-5-oxopentanoic acid	Fatty acid
cis-4,10,13,16-Docosatetraenoic acid	Fatty acid
21-Amino-3,20-dihydroxydocosan-2-yl hexopyranoside	Fatty acid
3-(2-Oxocyclohexyl)propanoic acid	Fatty acid
3-Hydroxybutyrylcarnitine (Car(4:0-O))	Fatty acid
4-Oxododecanedioic acid	Fatty acid
9,10-Dihydrojasmonic acid	Fatty acid
5,8,11,14-Eicosatetraynoic acid	Fatty acid
8,11-Tridecadienoic acid, 13-(3-pentyl-2-oxiranyl)-, methyl ester, (8Z,11Z)-	Fatty acid
1,11-Undecanedicarboxylic acid	Fatty acid
Pelargonic acid	Fatty acid
13(S)-HODE	Fatty acid
Laurylsulfuric acid	Fatty acid
cis-7-Hexadecenoic acid	Fatty acid
Linoleic acid	Fatty acid
2-(6-Hydroxyhexyl)-3-methylidenebutanedioic acid	Fatty acid
Adipic acid	Fatty acid
2-Methylglutaric acid	Fatty acid
3-Methylglutaric acid	Fatty acid
10-Hydroxydecanoic acid	Fatty acid
3-Methyladipic acid	Fatty acid
Pimelic acid	Fatty acid
Azelaic acid	Fatty acid
Dilinolenin (9c,12c,15c)	Fatty acid
9-Hydroxynonanoic acid	Fatty acid
(3-(Hexopyranosyloxy)-2-((2Z)-pent-2-en-1-yl)cyclopentyl)acetic acid	Fatty acid
4-Aminobutyric acid (GABA)	Fatty acid
9-Oxo-10(E),12(E)-octadecadienoic acid	Fatty acid
5-Hydroxyvalproic acid	Fatty acid
2-Hydroxyoctanoic acid	Fatty acid
(12Z,15Z)-7,9,10-Trihydroxyoctadeca-12,15-dienoic acid	Fatty acid
cis-11-Eicosenoic acid	Fatty acid
3,3-Dimethylglutaric acid	Fatty acid
DG(18:4(6Z,9Z,12Z,15Z)/15:0/0:0)	Fatty acid
Capric acid	Fatty acid
5-ketocaproate	Fatty acid
(Z)-6-Octadecenoic acid	Fatty acid
5-Hydroxyhexanoic acid	Fatty acid
2-Oxoadipic acid	Fatty acid
8,11-Tridecadienoic acid, 13-(3-pentyl-2-oxiranyl)-, (8Z,11Z)-	Fatty acid
2-Hydroxypalmitic acid	Fatty acid
16-Hydroxypalmitic acid	Fatty acid
Suberic acid	Fatty acid
3-Isobutylpentanedioic acid	Fatty acid
2-Propylglutaric acid	Fatty acid
Butaprost (free acid)	Fatty acid
(9Z,12Z)-15-Hydroxy-16-methoxyoctadeca-9,12-dienoic acid	Fatty acid
11-Deoxyprostaglandin E2	Fatty acid
Palmitamide	Fatty acid
ISOPALMITIC ACID	Fatty acid
5-PAHSA	Fatty acid
9-PAHSA	Fatty acid
Ricinoleic acid methyl ester	Fatty acid
3-(beta-D-Glucopyranosyloxy)-15-hydroxy-2,15-dimethylhexadecanoic acid	Fatty acid
Decadienoylcarnitine	Fatty acid
9-(Methoxycarbonyl)dec-9-enoic acid	Fatty acid
R-Palmitoyl-(2-methyl) ethanolamide	Fatty acid
(10E,15Z)-9,12,13-Trihydroxyoctadeca-10,15-dienoic acid	Fatty acid
omega-3 Arachidonic acid	Fatty acid
(3E)-4-(1-Hydroxy-2,6,6-trimethyl-4-oxocyclohex-2-en-1-yl)but-3-en-2-yl 2-O-hexopyranosylhexopyranoside	Fatty acid
12-Methyltridecanoic acid	Fatty acid
Myristic acid	Fatty acid
Octanoic acid, 2-[[4-chloro-6-[(2,3-dimethylphenyl)amino]-2-pyrimidinyl]thio]-	Fatty acid
(+)-Fluprostenol methylamide	Fatty acid
3-METHYLGLUTACONIC ACID	Fatty acid
Sumithrin	Fatty acid
3',4'-Dihydroinfectopyrone	Fatty acid
DL-2,3-Diaminopropionic acid	Fatty acid
2,2-Dimethylsuccinic acid	Fatty acid
15(R),19(R)-Hydroxyprostaglandin F1alpha	Fatty acid
(4E,6E)-2-(Hydroxymethyl)-3-(3-methoxy-3-oxopropyl)deca-4,6-dienoic acid	Fatty acid
Phytosphingosine 1-phosphate	Lipid
Batyl Alcohol	Lipid
1-Palmitoyl-2-hydroxy-sn-glycero-3-phospho-(1'-rac-glycerol)	Lipid
PC(18:2(9Z,12Z)/15:0)	Lipid
PC(38:3)	Lipid
lysoPC(26:0)	Lipid
PC(34:3)	Lipid
PC(18:0/18:3(6Z,9Z,12Z))	Lipid
1-Monolinoleoyl-rac-glycerol	Lipid
1-Stearoyl-2-arachidonyl-sn-glycero-3-phosphocholine	Lipid
PC(18:4(6Z,9Z,12Z,15Z)/18:0)	Lipid
1-Palmitoyl-2-linoleoyl-sn-glycero-3-phosphocholine	Lipid
1,2-Dipalmitoleoyl-sn-glycero-3-phosphocholine	Lipid
MG(22:2(13Z,16Z)/0:0/0:0)	Lipid
LPG(18:1(9Z))	Lipid
PC(36:5)	Lipid
DG(15:0/20:0/0:0)	Lipid
1-Palmitoyl-2-docosahexaenoyl-sn-glycero-3-phosphocholine	Lipid
PC(20:3(8Z,11Z,14Z)/15:0)	Lipid
DG(15:0/22:6(4Z,7Z,10Z,13Z,16Z,19Z)/0:0)	Lipid
1-Stearoyl-sn-glycerol	Lipid
DG(20:3(5Z,8Z,11Z)/18:3(6Z,9Z,12Z)/0:0)	Lipid
PC(14:0/P-18:1(11Z))	Lipid
CerP(d18:1/22:0)	Lipid
3,5,9-Trioxa-4-phosphatetracosan-1-aminium, 7-(acetyloxy)-24-carboxy-4-hydroxy-N,N,N-trimethyl-, inner salt, 4-oxide, (R)-	Lipid
PC(20:2(11Z,14Z)/18:3(9Z,12Z,15Z))	Lipid
1,2-Di-(9Z,12Z,15Z-octadecatrienoyl)-sn-glycero-3-phosphocholine	Lipid
1,2-Dilinoleoyl-sn-glycero-3-phosphoethanolamine	Lipid
Soyacerebroside II	Lipid
PE(22:2(13Z,16Z)/P-16:0)	Lipid
LysoPC(14:1(9Z))	Lipid
PC(16:0/P-16:0)	Lipid
LPC(13:0)	Lipid
PE(14:0/22:5(7Z,10Z,13Z,16Z,19Z))	Lipid
Glycerophospho-N-palmitoylethanolamine	Lipid
Sph(t18:0)	Lipid
PE(18:3(9Z,12Z,15Z)/20:4(8Z,11Z,14Z,17Z))	Lipid
LPE(18:1(9Z)/0:0)	Lipid
Palmitoyl sphingomyelin	Lipid
PC(18:0/16:0)	Lipid
PE(20:1(11Z)/14:1(9Z))	Lipid
1,2-Distearoyl-sn-glycero-3-phospho-L-serine	Lipid
LysoPE(16:1(9Z)/0:0)	Lipid
Glycerophospho-N-oleoylethanolamine	Lipid
PS(16:0/15:0)	Lipid
LysoPC(24:1(15Z))	Lipid
SM(d18:1/14:0)	Lipid
Sph(d18:0)	Lipid
PE(18:2(9Z,12Z)/22:0)	Lipid
LPE(O-18:2)	Lipid
PE(20:2(11Z,14Z)/14:1(9Z))	Lipid
PC(15:0/14:1(9Z))	Lipid
1-Palmitoyl-2-arachidonoyl-sn-glycero-3-phosphoserine	Lipid
PC(16:1(9Z)/14:0)	Lipid
PE(14:0/16:0)	Lipid
PC(14:0/14:0)	Lipid
3-((Ethoxy(hydroxy)phosphoryl)oxy)-2-hydroxypropyl (9Z,12Z)-octadeca-9,12-dienoate	Lipid
PA(20:3(8Z,11Z,14Z)/20:5(5Z,8Z,11Z,14Z,17Z))	Lipid
Sph(d18:2)	Lipid
PS(16:0/16:0)	Lipid
PC(31:1)	Lipid
PG(16:1(9Z)/16:1(9Z))	Lipid
Olomoucine	Purine
Adenine	Purine
2-Aminopurine	Purine
9-Methylxanthine	Purine
Guanine	Purine
2-Hydroxyadenine	Purine
8-(Benzylamino)-1,3-dimethyl-3,7-dihydro-1H-purine-2,6-dione	Purine
1-(7H-Purin-6-yl)-N-(3-(trifluoromethyl)phenyl)piperidine-4-carboxamide	Purine
N-[3-(1H-Imidazol-1-yl)propyl]-9H-purin-6-amine	Purine
1,3-Dimethyl-8-(3-pyridinyl)-3,9-dihydro-1H-purine-2,6-dione	Purine
5-Hydroxyisourate	Purine
2-Chlorobenzyl 7H-purin-6-yl sulfide	Purine
Hypoxanthine	Purine
9-[2-(4-Morpholinyl)ethyl]-9H-purin-6-ylamine	Purine
1,3-Dimethyl-8-(1-piperidinyl)-3,7-dihydro-1H-purine-2,6-dione	Purine
9H-Purine-2,6-diamine, N6-(1R,2S,4S)-bicyclo[2.2.1]hept-2-yl-N2-phenyl-, rel-	Purine
Amobarbital	Pyrimidine
Barbital	Pyrimidine
4-Amino-2-(methylsulfanyl)-5-pyrimidinecarboxylic acid	Pyrimidine
Hexobarbital	Pyrimidine
Metharbital	Pyrimidine
Thiopental	Pyrimidine
4-Amino-5-carboxy-2-ethylmercaptopyrimidine	Pyrimidine
5-(2-Hydroxyethyl)-6-methyl-2-phenyl-4(3H)-pyrimidinone	Pyrimidine
Cinereain	Pyrimidine
Zaleplon	Pyrimidine
Butalbital	Pyrimidine
5-(2-Hydroxybenzylidene)-2-thioxodihydro-4,6(1H,5H)-pyrimidinedione	Pyrimidine
4-Amino-2,6-diphenyl-5-pyrimidinecarbonitrile	Pyrimidine
N-Phenyl-4-(3-pyridinyl)-2-pyrimidinamine	Pyrimidine
Ethyl 6-methyl-4-(4-methylphenyl)-2-oxo-1,2,3,4-tetrahydro-5-pyrimidinecarboxylate	Pyrimidine
2-Cyanoamino-4,6-dihydroxypyrimidine	Pyrimidine

## Sheet: Table S4
Table S4. The significantly changed metabolites in grazing reindeer vs captive reindeer
Metabolite	VIP	P-value	Type
Valine	1.27618	0.00394775	increased
S-Allyl-L-Cysteine	1.00503	0.00394775	increased
L-​Leucyl-​L-​alanine	1.31699	0.00394775	increased
Leu-Val	1.18816	0.00394775	increased
2-Aminophenol	1.23815	0.00394775	decreased
Glutamate	1.2264	0.00394775	increased
L-Azetidine-2-carboxylic acid	1.14091	0.00648531	increased
N-Acetyl-arginine	1.12322	0.0104056	decreased
4-Guanidinobutyric acid	1.12088	0.00394775	increased
MeAIB	1.27618	0.00394775	increased
Decanoic acid, 3-amino-	1.2619	0.00394775	increased
N6-Carbamimidoyl-N2-((4E,6E,12E,14E)-3-hydroxy-2-(hydroxymethyl)-8,10,16-trimethyloctadeca-4,6,12,14-tetraenoyl)lysine	1.37142	0.00394775	increased
Leu-Ile	1.04584	0.00394775	increased
Ile-Leu	1.04584	0.00394775	increased
1-Amino(cyclohexyl)acetic acid ethyl ester	1.35915	0.00394775	increased
Pro-Leu	1.30504	0.00394775	decreased
Ethyl hydrazinoacetate	1.31168	0.00394775	increased
D-Tyrosine tert-butyl ester	1.29786	0.00394775	decreased
Gly-Pro-Arg-Pro-amide	1.23876	0.00394775	decreased
5-Aminolevulinic acid hexyl ester	1.218	0.00394775	decreased
Santinamide cation	1.30132	0.00394775	decreased
Pro-Glu	1.32966	0.00394775	decreased
N-Arachidonoyl-L-serine	1.29901	0.00394775	decreased
Ile-Thr	1.23527	0.00394775	increased
beta-(2-Thienyl)-D-alanine	1.22475	0.00394775	increased
2-Amino-5,5,5-trifluoropentanoic acid	1.32053	0.00394775	decreased
Hydroxyprolyl-Hydroxyproline	1.32822	0.00394775	decreased
(1S,3R)-1-Aminocyclopentane-1,3-dicarboxylic acid	1.24694	0.00394775	decreased
Isoleucyl-Hydroxyproline	1.14321	0.00394775	decreased
L-DOPA methyl ester	1.28444	0.00394775	decreased
D-Valine, N-[[1-(5-fluoropentyl)-1H-indazol-3-yl]carbonyl]-3-methyl-, methyl ester	1.0611	0.00648531	decreased
Amino(4-methoxyphenyl)acetic acid	1.33668	0.00394775	decreased
(2,5-Dioxo-1-pyrrolidinyl)acetic acid	1.34389	0.00394775	increased
Glu-Lys	1.35354	0.00394775	decreased
Val-Val	1.20609	0.00394775	increased
Trp-Gly-Trp	1.154	0.00394775	decreased
Alanyl-Proline	1.32577	0.00394775	decreased
Gln-Arg	1.16954	0.00648531	increased
Gly-Tyr	1.05955	0.00648531	decreased
N-(2-Hydroxy-3-methylbutanoyl)leucine	1.12009	0.00648531	increased
1H-Indazole-3-carboxamide, N-[1-(aminocarbonyl)-2,2-dimethylpropyl]-1-pentyl-	1.22887	0.00394775	decreased
Lys-Leu	1.28168	0.00394775	decreased
L-Norvaline	1.0884	0.0163092	decreased
Ile-Trp	1.07841	0.00648531	increased
Ala-Glu	1.19951	0.00394775	increased
(2S)-2-(Methylamino)propanamide	1.30943	0.00394775	increased
N-Tigloylglycine	1.32049	0.00394775	decreased
(1R,4R,6R)-4-Amino-2-oxabicyclo[3.1.0]hexane-4,6-dicarboxylic acid	1.07256	0.0163092	decreased
[(4,6-Dimethyl-2-pyrimidinyl)amino]acetic acid	1.19549	0.00394775	decreased
1,1-Dioxo-1,2-thiazolidine-3-carboxylic acid	1.30472	0.00394775	decreased
2-(Diethylamino)acetic acid	1.14792	0.00648531	increased
L-gamma-glutamyl-L-isoleucine	1.28676	0.00394775	increased
(2R)-6-Oxo-2-piperidinecarboxylic acid	1.13492	0.00648531	decreased
L-Glycine ether ester	1.25113	0.00394775	increased
L-Valyl-L-phenylalanine	1.09857	0.00394775	increased
N,N-Dimethyl-L-valine	1.1715	0.00394775	increased
5-Amino-2-(3-hexyl-4-methyl-2,5-dioxopyrrol-1-yl)-5-oxopentanoic acid	1.11383	0.00394775	decreased
2-(3,4'-Dihydroxy-4,4,7,8a-tetramethyl-6'-oxospiro[2,3,4a,5,6,7-hexahydro-1H-naphthalene-8,2'-3,8-dihydrofuro[2,3-e]isoindole]-7'-yl)propanoic acid	1.26589	0.00394775	decreased
Thr-Ser-Lys	1.23846	0.00394775	decreased
N-alpha-(tert-Butoxycarbonyl)-L-proline	1.1289	0.00394775	decreased
5,5,5-Trifluoroleucine	1.10079	0.0104056	decreased
Philanthotoxin 74	1.31261	0.00394775	increased
Avibactam	1.27805	0.00394775	increased
Methyl morpholine-3-carboxylate	1.20503	0.00394775	increased
N5-(1-Iminoethyl)-L-ornithine	1.13527	0.00394775	increased
Phenylalanyl-Arginine	1.14331	0.00394775	decreased
(gamma-Glutamyl-gamma-glutamyl)-S-methylcysteine	1.31497	0.00394775	increased
N-3-Hydroxyoctanoyl-L-homoserine lactone	1.3146	0.00394775	decreased
D-Pantethine	1.36627	0.00394775	increased
Threoninyl-Proline	1.33412	0.00394775	decreased
Asparaginyl-Phenylalanine	1.1225	0.00394775	decreased
Imazamox	1.25671	0.00394775	decreased
Lincomycin	1.29454	0.00394775	decreased
Pivagabine	1.26772	0.00394775	decreased
Prolylhydroxyproline	1.19244	0.00648531	decreased
Glycine	1.31879	0.00394775	decreased
Tyrosyl-Tyrosine	1.00979	0.00648531	decreased
2-Furoylglycine	1.2888	0.00394775	decreased
D-Proline	1.30238	0.00394775	decreased
N-(5-Methyl-3-oxohexyl)alanine	1.13337	0.00648531	decreased
Leucyl-Glycine	1.12466	0.0104056	increased
Prolyl-Serine	1.1842	0.00394775	increased
Leucylphenylalanine	1.19569	0.00394775	increased
Formiminoglutamic acid	1.03012	0.0249747	increased
Statine	1.18502	0.00648531	increased
Betonicine	1.16487	0.00394775	increased
3-AMINO-2-PIPERIDONE	1.11336	0.00648531	increased
o-Tyrosine	1.05053	0.00394775	decreased
Trandolaprilat	1.17153	0.00394775	increased
O-Succinyl-L-homoserine	1.21309	0.00394775	decreased
Taurohyodeoxycholic acid	1.33667	0.00394775	decreased
Cholenate	1.24832	0.00394775	decreased
Dehydrolithocholic acid	1.24832	0.00394775	decreased
Tauro-gamma-muricholic acid	1.18072	0.00394775	decreased
Tauro-beta-muricholic acid	1.18072	0.00394775	decreased
3beta,7alpha-Dihydroxy-5-cholestenoic acid	1.25727	0.00394775	decreased
Lithocholic acid 3-sulfate	1.25379	0.00394775	decreased
Apocholic acid	1.11483	0.00648531	decreased
Cholic acid/Muricholic acid, alanine-conjugated (1)	1.10727	0.00394775	decreased
(25S)-7-Dafachronic acid	1.12869	0.00394775	increased
Glyco-gamma-muricholic acid	1.13419	0.00394775	decreased
7-Ketodeoxycholic acid	1.28394	0.00394775	decreased
3-Oxocholic acid	1.28394	0.00394775	decreased
Tauroursodeoxycholic acid	1.33667	0.00394775	decreased
Taurodeoxycholic acid	1.33667	0.00394775	decreased
Allolithocholic acid	1.19956	0.00394775	decreased
Isolithocholic acid	1.19956	0.00394775	decreased
Lithocholic acid	1.19956	0.00394775	decreased
Taurocholic acid	1.18072	0.00394775	decreased
27-Norcholestanehexol	1.29946	0.00394775	increased
CRUSTECDYSONE	1.21601	0.00394775	decreased
Isodeoxycholic acid	1.08426	0.0104056	decreased
Chenodeoxycholic acid	1.10234	0.00648531	decreased
Gentisic acid	1.27787	0.00394775	decreased
Taurochenodeoxycholic acid	1.33667	0.00394775	decreased
Crotonoside	1.26673	0.00394775	decreased
Mannose 1-phosphate	1.17153	0.00394775	increased
Maltose	1.16654	0.00394775	increased
beta-D-Glucopyranoside, phenylmethyl O-D-apio-beta-D-furanosyl-(1->2)-O-[beta-D-glucopyranosyl-(1->6)]-	1.23499	0.00394775	increased
Sophoraside A	1.36443	0.00394775	increased
Scopolamine beta-D-glucuronide	1.27637	0.00394775	increased
Arabinono-1,4-lactone	1.29108	0.00394775	decreased
N-Acetylglucosamine 1-phosphate	1.07534	0.00394775	increased
rac-N,N-Didesmethyl-O-desmethylvenlafaxine glucuronide	1.20278	0.00394775	increased
Nicotinamide riboside (NR)	1.02459	0.0163092	increased
Tri-N-acetylchitotriose	1.26614	0.00394775	increased
ACARBOSE	1.37123	0.00394775	increased
Glucose 6-phosphate	1.17153	0.00394775	increased
Mannose 6-phosphate	1.17153	0.00394775	increased
Fructose 1-phosphate	1.17153	0.00394775	increased
Fructose 6-phosphate	1.17153	0.00394775	increased
Trehalose	1.16654	0.00394775	increased
Sucrose	1.16654	0.00394775	increased
Melibiose	1.16654	0.00394775	increased
N-Acetylgalactosamine	1.11576	0.0163092	increased
N-Acetylmannosamine	1.11576	0.0163092	increased
Rhamnose	1.16298	0.00394775	decreased
Coniferin	1.31645	0.00394775	increased
Linamarin	1.02412	0.0104056	decreased
D-Ribose	1.26714	0.00394775	increased
Glyceric acid	1.22487	0.00394775	increased
Niazirin	1.325	0.00394775	increased
Melezitose	1.18124	0.00394775	increased
cis-4,10,13,16-Docosatetraenoic acid	1.2339	0.00394775	increased
21-Amino-3,20-dihydroxydocosan-2-yl hexopyranoside	1.21887	0.00394775	increased
8,11-Tridecadienoic acid, 13-(3-pentyl-2-oxiranyl)-, methyl ester, (8Z,11Z)-	1.37322	0.00394775	increased
2-Hydroxyoctanoic acid	1.32401	0.00394775	decreased
(9Z,12Z)-15-Hydroxy-16-methoxyoctadeca-9,12-dienoic acid	1.36857	0.00394775	increased
5-PAHSA	1.08541	0.0163092	decreased
9-PAHSA	1.08541	0.0163092	decreased
Decenedioylcarnitine	1.30923	0.00394775	decreased
N-Oleoyltaurine	1.15592	0.00394775	decreased
Undecenedioylcarnitine	1.26286	0.00394775	decreased
Adipoyl-L-carnitine	1.06166	0.00394775	decreased
9Z,11E,13E-Octadecatrienoic acid ethyl ester	1.24102	0.00394775	decreased
(2R)-3-Hydroxyisovaleroylcarnitine	1.16517	0.00394775	decreased
Oxononanoylcarnitine	1.35781	0.00394775	decreased
5-(4-Methylpiperazin-1-yl)-5-oxopentanoic acid	1.22592	0.00394775	decreased
3-(2-Oxocyclohexyl)propanoic acid	1.22033	0.00394775	decreased
3-Hydroxybutyrylcarnitine (Car(4:0-O))	1.34133	0.00394775	decreased
Dilinolenin (9c,12c,15c)	1.2714	0.00394775	increased
(3-(Hexopyranosyloxy)-2-((2Z)-pent-2-en-1-yl)cyclopentyl)acetic acid	1.14988	0.00648531	decreased
(12Z,15Z)-7,9,10-Trihydroxyoctadeca-12,15-dienoic acid	1.27889	0.00394775	decreased
8,11-Tridecadienoic acid, 13-(3-pentyl-2-oxiranyl)-, (8Z,11Z)-	1.07091	0.0163092	increased
3-Isobutylpentanedioic acid	1.08701	0.00394775	decreased
Butaprost (free acid)	1.2387	0.00394775	increased
11-Deoxyprostaglandin E2	1.21017	0.00394775	decreased
Palmitamide	1.34366	0.00394775	increased
Ricinoleic acid methyl ester	1.13259	0.00394775	decreased
3-(beta-D-Glucopyranosyloxy)-15-hydroxy-2,15-dimethylhexadecanoic acid	1.338	0.00394775	increased
Decadienoylcarnitine	1.26993	0.00394775	increased
9-(Methoxycarbonyl)dec-9-enoic acid	1.03706	0.0163092	decreased
R-Palmitoyl-(2-methyl) ethanolamide	1.31329	0.00394775	increased
omega-3 Arachidonic acid	1.05114	0.00394775	decreased
(3E)-4-(1-Hydroxy-2,6,6-trimethyl-4-oxocyclohex-2-en-1-yl)but-3-en-2-yl 2-O-hexopyranosylhexopyranoside	1.00615	0.0163092	decreased
Octanoic acid, 2-[[4-chloro-6-[(2,3-dimethylphenyl)amino]-2-pyrimidinyl]thio]-	1.19229	0.00394775	decreased
(+)-Flincreasedrostenol methylamide	1.20378	0.00394775	increased
Sumithrin	1.25155	0.00394775	decreased
3',4'-Dihydroinfectopyrone	1.007	0.0163092	increased
15(R),19(R)-Hydroxyprostaglandin F1alpha	1.16845	0.00394775	decreased
(4E,6E)-2-(Hydroxymethyl)-3-(3-methoxy-3-oxopropyl)deca-4,6-dienoic acid	1.04954	0.0104056	increased
5-Oxooctanoic acid	1.0599	0.00394775	decreased
Adipic acid	1.17586	0.00394775	decreased
2-Methylglutaric acid	1.17586	0.00394775	decreased
3-Methyladipic acid	1.11413	0.00394775	decreased
Pimelic acid	1.11413	0.00394775	decreased
5-Hydroxyvalproic acid	1.32401	0.00394775	decreased
12-Methyltridecanoic acid	1.15415	0.00394775	decreased
Myristic acid	1.15415	0.00394775	decreased
2,2-Dimethylsuccinic acid	1.16298	0.00394775	decreased
9,12-Octadecadiynoic acid	1.26613	0.00394775	decreased
5,8,11,14-Eicosatetraynoic acid	1.33555	0.00394775	decreased
1,11-Undecanedicarboxylic acid	1.10289	0.00394775	decreased
Pelargonic acid	1.10818	0.00394775	decreased
Linoleic acid	1.14859	0.00648531	decreased
Azelaic acid	1.16894	0.00394775	decreased
3,3-Dimethylglutaric acid	1.12474	0.00648531	decreased
DG(18:4(6Z,9Z,12Z,15Z)/15:0/0:0)	1.2672	0.00394775	decreased
Capric acid	1.19971	0.00394775	decreased
5-Hydroxyhexanoic acid	1.31104	0.00394775	decreased
Suberic acid	1.01944	0.0163092	decreased
2-Propylglutaric acid	1.05095	0.0163092	decreased
ISOPALMITIC ACID	1.34345	0.00394775	increased
3-METHYLGLUTACONIC ACID	1.03337	0.0104056	increased
4-Aminobutyric acid (GABA)	1.30532	0.00394775	increased
DL-2,3-Diaminopropionic acid	1.02846	0.0104056	increased
3-Methylglutaric acid	1.17586	0.00394775	decreased
5-ketocaproate	1.15578	0.00394775	decreased
2-Hydroxypalmitic acid	1.14007	0.0104056	decreased
16-Hydroxypalmitic acid	1.14007	0.0104056	decreased
4-Oxododecanedioic acid	1.16764	0.00394775	decreased
9,10-Dihydrojasmonic acid	1.18113	0.00394775	decreased
13(S)-HODE	1.16245	0.0104056	decreased
Laurylsulfuric acid	1.20518	0.00394775	decreased
cis-7-Hexadecenoic acid	1.19885	0.00394775	decreased
2-(6-Hydroxyhexyl)-3-methylidenebutanedioic acid	1.11069	0.00648531	decreased
9-Hydroxynonanoic acid	1.31783	0.00394775	decreased
9-Oxo-10(E),12(E)-octadecadienoic acid	1.28048	0.00394775	decreased
cis-11-Eicosenoic acid	1.15092	0.00648531	decreased
(Z)-6-Octadecenoic acid	1.10368	0.0104056	decreased
2-Oxoadipic acid	1.07066	0.0163092	decreased
(10E,15Z)-9,12,13-Trihydroxyoctadeca-10,15-dienoic acid	1.22737	0.00394775	decreased
10-Hydroxydecanoic acid	1.2718	0.00394775	decreased
1,2-Di-(9Z,12Z,15Z-octadecatrienoyl)-sn-glycero-3-phosphocholine	1.30032	0.00394775	increased
LysoPC(24:1(15Z))	1.10502	0.00648531	increased
1-Palmitoyl-2-arachidonoyl-sn-glycero-3-phosphoserine	1.36354	0.00394775	increased
Phytosphingosine 1-phosphate	1.12876	0.00394775	decreased
1-Palmitoyl-2-hydroxy-sn-glycero-3-phospho-(1'-rac-glycerol)	1.29326	0.00394775	decreased
lysoPC(26:0)	1.32277	0.00394775	increased
1-Stearoyl-2-arachidonyl-sn-glycero-3-phosphocholine	1.222	0.00394775	increased
1-Palmitoyl-2-linoleoyl-sn-glycero-3-phosphocholine	1.20514	0.00648531	increased
1,2-Dipalmitoleoyl-sn-glycero-3-phosphocholine	1.22131	0.00394775	increased
LPG(18:1(9Z))	1.32916	0.00394775	decreased
1-Palmitoyl-2-docosahexaenoyl-sn-glycero-3-phosphocholine	1.27098	0.00394775	increased
3,5,9-Trioxa-4-phosphatetracosan-1-aminium, 7-(acetyloxy)-24-carboxy-4-hydroxy-N,N,N-trimethyl-, inner salt, 4-oxide, (R)-	1.35507	0.00394775	increased
1,2-Dilinoleoyl-sn-glycero-3-phosphoethanolamine	1.23995	0.00394775	increased
LysoPC(14:1(9Z))	1.11273	0.0104056	decreased
LPC(13:0)	1.31849	0.00394775	decreased
Glycerophospho-N-palmitoylethanolamine	1.23809	0.00394775	decreased
Palmitoyl sphingomyelin	1.01208	0.037373	decreased
1,2-Distearoyl-sn-glycero-3-phospho-L-serine	1.28078	0.00394775	decreased
Glycerophospho-N-oleoylethanolamine	1.16801	0.00394775	decreased
LPE(O-18:2)	1.19509	0.00394775	decreased
3-((Ethoxy(hydroxy)phosphoryl)oxy)-2-hydroxypropyl (9Z,12Z)-octadeca-9,12-dienoate	1.00339	0.00648531	decreased
PC(31:1)	1.19807	0.00394775	increased
PE(18:3(9Z,12Z,15Z)/20:4(8Z,11Z,14Z,17Z))	1.36851	0.00394775	increased
SM(d18:1/14:0)	1.04599	0.0104056	increased
PA(20:3(8Z,11Z,14Z)/20:5(5Z,8Z,11Z,14Z,17Z))	1.34414	0.00394775	increased
PG(16:1(9Z)/16:1(9Z))	1.34785	0.00394775	increased
Batyl Alcohol	1.35693	0.00394775	increased
PC(18:2(9Z,12Z)/15:0)	1.28337	0.00394775	increased
PC(38:3)	1.17036	0.00394775	increased
PC(34:3)	1.35194	0.00394775	increased
PC(18:0/18:3(6Z,9Z,12Z))	1.30633	0.00394775	increased
PC(18:4(6Z,9Z,12Z,15Z)/18:0)	1.35609	0.00394775	increased
MG(22:2(13Z,16Z)/0:0/0:0)	1.19657	0.00394775	increased
PC(36:5)	1.30663	0.00394775	increased
DG(15:0/20:0/0:0)	1.26781	0.00394775	decreased
PC(20:3(8Z,11Z,14Z)/15:0)	1.20383	0.00394775	increased
DG(15:0/22:6(4Z,7Z,10Z,13Z,16Z,19Z)/0:0)	1.12053	0.00394775	increased
DG(20:3(5Z,8Z,11Z)/18:3(6Z,9Z,12Z)/0:0)	1.31895	0.00394775	increased
PC(14:0/P-18:1(11Z))	1.06803	0.00648531	increased
CerP(d18:1/22:0)	1.0437	0.00648531	increased
PC(20:2(11Z,14Z)/18:3(9Z,12Z,15Z))	1.10531	0.0104056	increased
PE(22:2(13Z,16Z)/P-16:0)	1.07	0.0104056	decreased
PC(16:0/P-16:0)	1.05092	0.0104056	increased
PE(14:0/22:5(7Z,10Z,13Z,16Z,19Z))	1.00356	0.00394775	increased
PC(18:0/16:0)	1.05255	0.0163092	decreased
PE(20:1(11Z)/14:1(9Z))	1.09496	0.00394775	increased
LysoPE(16:1(9Z)/0:0)	1.17242	0.00394775	decreased
PS(16:0/15:0)	1.20195	0.00394775	increased
PE(18:2(9Z,12Z)/22:0)	1.09669	0.00394775	decreased
PE(20:2(11Z,14Z)/14:1(9Z))	1.10857	0.00394775	increased
PC(15:0/14:1(9Z))	1.03447	0.0104056	increased
PC(16:1(9Z)/14:0)	1.09233	0.00394775	increased
PE(14:0/16:0)	1.05016	0.0104056	increased
PC(14:0/14:0)	1.1206	0.00394775	increased
PS(16:0/16:0)	1.18394	0.00394775	increased
1-Monolinoleoyl-rac-glycerol	1.37366	0.00394775	increased
1-Stearoyl-sn-glycerol	1.27108	0.00394775	decreased
Soyacerebroside II	1.30621	0.00394775	increased
Sph(t18:0)	1.24019	0.00394775	increased
LPE(18:1(9Z)/0:0)	1.28946	0.00394775	decreased
Sph(d18:0)	1.29869	0.00394775	increased
Sph(d18:2)	1.13574	0.00394775	increased
2-Chlorobenzyl 7H-purin-6-yl sulfide	1.36864	0.00394775	increased
8-(Benzylamino)-1,3-dimethyl-3,7-dihydro-1H-purine-2,6-dione	1.27738	0.00394775	decreased
1-(7H-Purin-6-yl)-N-(3-(trifluoromethyl)phenyl)piperidine-4-carboxamide	1.09647	0.00394775	increased
N-[3-(1H-Imidazol-1-yl)propyl]-9H-purin-6-amine	1.27627	0.00394775	decreased
1,3-Dimethyl-8-(3-pyridinyl)-3,9-dihydro-1H-purine-2,6-dione	1.20449	0.00394775	decreased
9-[2-(4-Morpholinyl)ethyl]-9H-purin-6-ylamine	1.23512	0.00394775	increased
1,3-Dimethyl-8-(1-piperidinyl)-3,7-dihydro-1H-purine-2,6-dione	1.12362	0.0104056	decreased
9H-Purine-2,6-diamine, N6-(1R,2S,4S)-bicyclo[2.2.1]hept-2-yl-N2-phenyl-, rel-	1.15957	0.00394775	decreased
Adenine	1.24264	0.00394775	increased
2-Aminopurine	1.24264	0.00394775	increased
Guanine	1.18703	0.00394775	increased
2-Hydroxyadenine	1.18703	0.00394775	increased
Olomoucine	1.23843	0.00394775	decreased
9-Methylxanthine	1.20773	0.00394775	decreased
5-Hydroxyisourate	1.14274	0.00648531	decreased
Hypoxanthine	1.31329	0.00394775	increased
5-(2-Hydroxybenzylidene)-2-thioxodihydro-4,6(1H,5H)-pyrimidinedione	1.36781	0.00394775	increased
4-Amino-2-(methylsulfanyl)-5-pyrimidinecarboxylic acid	1.32916	0.00394775	decreased
4-Amino-5-carboxy-2-ethylmercaptopyrimidine	1.30237	0.00394775	decreased
5-(2-Hydroxyethyl)-6-methyl-2-phenyl-4(3H)-pyrimidinone	1.28142	0.00394775	decreased
4-Amino-2,6-diphenyl-5-pyrimidinecarbonitrile	1.22906	0.00394775	increased
N-Phenyl-4-(3-pyridinyl)-2-pyrimidinamine	1.32365	0.00394775	increased
Ethyl 6-methyl-4-(4-methylphenyl)-2-oxo-1,2,3,4-tetrahydro-5-pyrimidinecarboxylate	1.13761	0.00394775	increased
2-Cyanoamino-4,6-dihydroxypyrimidine	1.14673	0.00394775	increased
Amobarbital	1.34114	0.00394775	decreased
Barbital	1.23141	0.00394775	decreased
Hexobarbital	1.14456	0.00394775	decreased
Metharbital	1.08972	0.00394775	decreased
Thiopental	1.28371	0.00394775	decreased
Cinereain	1.32303	0.00394775	decreased
Zaleplon	1.32591	0.00394775	increased
Butalbital	1.25639	0.00394775	decreased
Lisinopril (dihydrate)	1.33228	0.00394775	increased
2-[5,7-Dihydroxy-3-oxo-6-[(2E,6E)-3,7,11-trimethyldodeca-2,6,10-trienyl]-1H-isoindol-2-yl]pentanedioic acid	1.15378	0.00394775	increased
Met-Tyr	1.29063	0.00394775	increased
DL-Leucinamide	1.17106	0.00394775	increased
Leu-Leu-amide	1.0811	0.00394775	increased
7-Ketolithocholic acid	1.05715	0.00394775	decreased
3alpha-Hydroxy-6-oxo-5alpha-cholan-24-oic acid	1.05715	0.00394775	decreased
Trihydroxycholestanoic acid	1.06424	0.00648531	increased
D-Glucosamine, 6-sulfate	1.21432	0.00394775	increased
(+)-Muscarine cation	1.04651	0.00394775	increased
b-D-Xylopyranosyl-(1->4)-a-L-rhamnopyranosyl-(1->2)-L-arabinose	1.25532	0.00394775	increased
Erythromycylamine	1.07126	0.00394775	increased
Leukotriene B3	1.28128	0.00394775	decreased
6-[(E)-2,8-Dihydroxy-5,7-dimethylnon-5-enyl]-4-hydroxy-3-methylpyran-2-one	1.0354	0.0104056	decreased
Oxotetradecanoylcarnitine	1.01364	0.00394775	increased
Car(18:0)	1.07238	0.00394775	increased
1H-Benz[e]indene-6-propanoic acid, dodecahydro-2-hydroxy-7-(1-hydroxy-1-methylethyl)-9b-(methoxycarbonyl)-2,3a,6,9a-tetramethyl-4-methylene-1,3-dioxo-	1.17995	0.00394775	decreased
Oxooctanoylcarnitine	1.00142	0.00648531	decreased
Heptanoic acid	1.05068	0.00648531	decreased
PA(20:5(5Z,8Z,11Z,14Z,17Z)/20:0)	1.34943	0.00394775	increased
PE(16:0/18:3(9Z,12Z,15Z))	1.26047	0.00394775	increased
PE(14:0/15:0)	1.0048	0.0104056	increased
PC(18:4(6Z,9Z,12Z,15Z)/18:2(9Z,12Z))	1.26498	0.00394775	increased
PE(22:2(13Z,16Z)/22:4(7Z,10Z,13Z,16Z))	1.19323	0.00648531	decreased
PC(22:5(7Z,10Z,13Z,16Z,19Z)/20:1(11Z))	1.06436	0.00648531	decreased
(17Z)-16-(Acetyloxy)-6-hydroxy-4,8,14-trimethyl-3,7-dioxo-18-norcholesta-17,24-dien-21-oic acid	1.14736	0.00394775	decreased
Piericidin C1	1.07133	0.00648531	decreased
Hydroheptelidic acid	1.0855	0.00394775	increased
5-(4-Acetyloxy-3-hydroxy-2,5,5,8a-tetramethyl-3,4,4a,6,7,8-hexahydronaphthalen-1-yl)-3-methylpentanoic acid	1.08957	0.00394775	decreased
(3S,4S,6aR,6bS,8R,8aR,12aS,14bR)-8-Hydroxy-4,6a,6b,11,11,14b-hexamethyl-3-[(2S,3R,4S,5R)-3,4,5-trihydroxyoxan-2-yl]oxy-1,2,3,4a,5,6,7,8,9,10,12,12a,14,14a-tetradecahydropicene-4,8a-dicarboxylic acid	1.33486	0.00394775	decreased
Prednisolone phosphate	1.1138	0.00648531	increased
Diflorasone	1.17931	0.00394775	increased
N-Stearoyltaurine	1.04377	0.00394775	decreased
Methanesulfonamide, N-[2-(N-ethyl-4-nitroso-m-toluidino)ethyl]-	1.2047	0.00394775	increased
2-(2,3-Dimethylphenyl)-7-methyl-1,2,4-triazaspiro[4.5]decane-3-thione	1.08416	0.0249747	increased
N-[4-[[6-Methoxy-7-[3-(4-morpholinyl)propoxy]-4-quinazolinyl]amino]phenyl]benzamide	1.19443	0.00394775	increased
2-(Acetyloxy)-3-methylbenzoic acid	1.13695	0.0104056	increased
Isopropylcocaine	1.26222	0.00394775	increased
5-Hydroxy-2-(3-hydroxy-2-methoxycarbonyl-5-methylphenoxy)-3-methoxybenzoic acid	1.1544	0.00394775	increased
Benzamide, 3-[[(2E)-3-(1H-indol-3-yl)-1-oxo-2-propen-1-yl]amino]-	1.03943	0.00394775	increased
N-(4-Pyridinylmethyl)[1,1'-biphenyl]-4-carboxamide	1.05128	0.00394775	increased
Oxyphenonium	1.08307	0.00394775	increased
4-Hydroxyphenylpyruvic acid	1.0022	0.0104056	increased
4-((3R,4S)-4-Hydroxy-4-(4-hydroxy-3-methoxybenzyl)-3-(hydroxymethyl)tetrahydrofuran-2-yl)-2-methoxyphenyl beta-D-glucopyranoside	1.16733	0.00394775	increased
Isotetrandrine	1.0071	0.00394775	increased
(3E)-4-Hydroxy-3-[hydroxy-[2-[(1E,3E)-6-hydroxyhepta-1,3-dienyl]-1,3,6-trimethyl-4a,5,6,7,8,8a-hexahydro-2H-naphthalen-1-yl]methylidene]-5-(hydroxymethyl)-1H-pyrrol-2-one	1.19435	0.00394775	increased
3-[Hexadecyl(dimethyl)ammonio]-1-propanesulfonate	1.35959	0.00394775	decreased
N-Acetylcadaverine	1.0132	0.0163092	increased
Cyclohexylaminopropanesulfonic acid	1.08548	0.00394775	increased
5,6-Isopropylidene-L-ascorbic acid	1.11067	0.00394775	increased
Voglibose	1.07561	0.00394775	increased
Cadabicine	1.18359	0.00394775	increased
10-Methylbenzo[g]pteridine-2,4(3H,10H)-dione	1.27992	0.00394775	increased
N-Pentyl-5,6,7,8-tetrahydro[1]benzothieno[2,3-d]pyrimidin-4-amine	1.1322	0.0104056	increased
Phenylthiohydantoin L-histidine	1.36186	0.00394775	increased
Methyl 1H-1,2,3-triazole-4-carboxylate	1.20476	0.00394775	decreased
6-Methyl-2-phenyl-4-quinolinol	1.14358	0.00394775	increased
Austocystin B	1.22028	0.00394775	increased
Northiaden	1.03533	0.00648531	increased
5-Chloro-4(3H)-quinazolinone	1.12688	0.00394775	decreased
4-Ethylpiperidine	1.11651	0.00394775	increased
(3E)-3-(4-Hydroxybenzylidene)-1,3-dihydro-2H-indol-2-one	1.22771	0.00394775	increased
1-Propanone, 1-[4-(5'-chloro-3,5-dimethyl[2,4'-bipyridin]-2'-yl)-1-piperazinyl]-3-(methylsulfonyl)-	1.03449	0.00648531	decreased
5-(2-Furyl)-4H-1,2,4-triazol-3-amine	1.05279	0.00394775	increased
(6aS,13aR,13bR)-4a-(2-Hydroxypropan-2-yl)-12-methoxy-6a,8,13b-trimethyl-1,2,4a,5,6,6a,9,13,13a,13b-decahydrofuro[3,4-i]pyrano[3,2-a]xanthene-3,11-dione	1.13067	0.00394775	increased
1-[(Dimethylamino)carbonyl]-3-piperidinecarboxylic acid	1.02196	0.00394775	decreased
1-Methyl-6-phenyl-1H-imidazo[4,5-b]pyridin-2-amine	1.12679	0.0104056	increased
Biotin sulfone	1.00875	0.0104056	increased
Bazedoxifene	1.02744	0.00394775	decreased
Pyrrolidine	1.00411	0.00394775	increased
Riboflavin	1.08766	0.00394775	increased
1,4-Dideoxy-1,4-imino-D-ribitol	1.02332	0.00394775	increased
Petasitenine	1.10254	0.00394775	increased
2-Propene-1-thiol	1.01219	0.037373	increased
1,7-Bis[(Z)-but-2-en-2-yl]-3,9-dihydroxy-4,10-dimethyl-6-oxobenzo[b][1,4]benzodioxepine-2-carboxylic acid	1.15008	0.00394775	increased
3-(2,5-Dimethoxyphenyl)propionic acid	1.01421	0.00648531	increased
4-Deoxyphloridzin	1.09162	0.00394775	increased
Naringin	1.27771	0.00394775	increased
Dienestrol diacetate	1.03054	0.00648531	increased
N-[1-(4-methoxy-6-oxopyran-2-yl)-2-methylbutyl]acetamide	1.07376	0.00394775	increased
(E)-8-(4-Hydroxy-6-methoxy-7-methyl-3-oxo-1H-2-benzofuran-5-yl)-2,6-dimethyloct-6-enoic acid	1.35308	0.00394775	decreased
Curvulin	1.13724	0.00394775	increased
Moincreasedinamide	1.02084	0.00648531	decreased
3-(2-(1,3-Benzodioxol-5-yl)-7-methoxy-1-benzofuran-5-yl)-3-hydroxypropyl hexopyranoside	1.15936	0.00394775	increased
Piperonylic acid	1.18124	0.00394775	decreased
(4aS,8aR,9R,10S,12bR)-10-((S)-Furan-3-yl(hexopyranosyloxy)methyl)-6,6,8a,10-tetramethyl-3,8-dioxodecahydro-3H,6H-spiro[naphtho[1',2':3,4]furo[3,2-c]pyran-9,2'-oxirane]-3'-carboxylic acid	1.01031	0.0163092	decreased
isosakuranetin-7-O-neohesperidoside	1.34505	0.00394775	increased
M471T122	1.05138	0.00648531	increased
METHYL GALACTOSIDE	1.03125	0.00648531	decreased
M442T109	1.04207	0.00394775	increased
Benzoylagmatine	1.07581	0.00394775	increased
M417T184	1.1817	0.00394775	increased
2-Methylbenzoic acid	1.23027	0.00394775	decreased
Octadecanal	1.06873	0.00648531	increased
PC(20:4(5Z,8Z,11Z,14Z)/0:0)[U]	1.35104	0.00394775	decreased
PA(17:0/0:0)	1.05155	0.0104056	increased
TRICARBALLYLIC ACID	1.0316	0.00394775	increased
M262T103	1.10265	0.00394775	increased
Nandrolone phenpropionate	1.01217	0.037373	increased
M518T184	1.06501	0.00394775	increased
Gibberellin A61	1.13491	0.00648531	increased
Prednisolone tebutate	1.22322	0.00394775	increased
2-Hydroxy-6-oxonona-2,4-diene-1,9-dioate	1.02221	0.00394775	increased
11,12-Dihydroxy-7,14-dimethoxy-8,11,13-abietatrien-20,6-olide	1.22041	0.00394775	increased
Mammea B/AB	1.15657	0.00394775	increased
Avenalumin II	1.02363	0.00394775	decreased
2-Dimethylamino-6-hydroxypurine	1.16036	0.00394775	increased
3-Methyladenine	1.00877	0.037373	increased
1,3-Dimethyluracil	1.35429	0.00394775	increased
Aprobarbital	1.21267	0.00394775	decreased
Ergosterol (Provitamin D2)	1.3641	0.00394775	increased
(24E)-3-Oxodammara-1,9(11),12,24-tetraen-26-oic acid	1.15362	0.00394775	increased
Condelphine	1.37405	0.00394775	decreased
16alpha,17,21-Trihydroxypregna-1,4-diene-3,11,20-trione	1.24532	0.00394775	decreased
Platanic acid	1.35047	0.00394775	decreased
(24E)-12,15-Dihydroxy-3-(pentopyranosyloxy)-9,19-cyclolanost-24-en-26-oic acid	1.29115	0.00394775	decreased
alpha-Cyperone	1.11883	0.00394775	increased
Norgestrel	1.30091	0.00394775	decreased
Trenbolone	1.3069	0.00394775	decreased
17beta-Methyl-epi-testosterone	1.18734	0.00648531	increased
3-Hydroxylincreased-20(29)-ene-23,27,28-trioic acid	1.18628	0.00394775	decreased
Eincreasedhohelioscopin A	1.17719	0.00394775	decreased
Garcinoic acid	1.3313	0.00394775	decreased
Pygenic acid C	1.30765	0.00394775	increased
(3beta,5.Xi.,8alpha,9beta,10alpha,16beta)-16-Hydroxykauran-3-yl beta-D-glucopyranoside	1.16145	0.00394775	increased
6-Hydroxy-6-(3-hydroxy-2,3-dimethylcyclopentyl)-2-methylheptanoic acid	1.32403	0.00394775	decreased
Pentalenolactone D	1.23022	0.00394775	increased
2-(6-Hydroxy-3,8-dimethyl-2-oxo-4,5,6,7,8,8a-hexahydro-1H-azulen-5-yl)prop-2-enoic acid	1.26577	0.00394775	increased
1,3,11,16,20,26-Hexahydroxy-22-oxo-23,25-cyclocholest-5-en-27-yl hexopyranoside	1.36054	0.00394775	decreased
(2E,4E)-5-(6-((beta-D-Glucopyranosyloxy)methyl)-1-hydroxy-2,6-dimethyl-4-oxocyclohex-2-en-1-yl)-3-methylpenta-2,4-dienoic acid	1.30399	0.00394775	increased
Radiclonic acid	1.26618	0.00394775	increased
Platycodigenin	1.08223	0.0104056	increased
(E)-5-((1S,4R)-3,3-Dimethylbicyclo[2.2.1]heptan-2-yl)pent-3-en-2-one	1.31268	0.00394775	increased
1-Hydroxy-1-(hydroxymethyl)-8,8-dimethyl-2-oxo-4a,6a,7,9-tetrahydro-4H-pentaleno[1,6a-c]pyran-5-carboxylic acid	1.3401	0.00394775	increased
Hydroxysydonic acid	1.28569	0.00394775	increased
Deoxyelephantopin	1.29322	0.00394775	increased
18alpha-Glycyrrhetinic acid	1.08797	0.00648531	increased
Fuziline	1.10056	0.00648531	increased
Hypaconitine	1.27297	0.00394775	increased
(2E,4E)-5-(3,8-Dihydroxy-1,5-dimethyl-7-oxo-6-oxabicyclo[3.2.1]octan-8-yl)-3-methylpenta-2,4-dienoic acid	1.2688	0.00394775	increased
K-Strophanthin-ss	1.14595	0.00394775	decreased
(4E)-2,6-Dihydroxy-2-(2-hydroxy-4-methylphenyl)-6-methylhept-4-en-3-one	1.27791	0.00394775	increased
6beta-Testosterone enanthate	1.2508	0.00394775	increased
2-Hexaprenyl-6-methoxyphenol	1.37427	0.00394775	increased
3-Hydroxy-8'-apo-epsilon-caroten-8'-al	1.27243	0.00394775	increased
Prostaglandin A2	1.17827	0.00648531	decreased
Momordol	1.37339	0.00394775	increased
7',8'-Dihydro-8'-hydroxyreticulataxanthin	1.34614	0.00394775	increased
Rosmaricine	1.28815	0.00394775	increased
ursolic acid	1.37304	0.00394775	increased
2-Hexaprenyl-6-methoxy-1,4-benzoquinol	1.2893	0.00394775	increased
11-Dehydrocorticosterone	1.29178	0.00394775	decreased
Docebenone	1.29178	0.00394775	decreased
cis-Geranylgeranylbixin	1.18264	0.00394775	increased
20-Deoxynarasin	1.36393	0.00394775	increased
9-Oxoasimicinone	1.23242	0.00394775	increased
Corosolic acid	1.19079	0.00394775	increased
Soyasaponin I	1.26929	0.00394775	increased
Pubesenolide	1.25446	0.00394775	increased
Sambutoxin	1.26099	0.00394775	decreased
beta-Citraurinene	1.37341	0.00394775	increased
O-6-deoxy-a-L-galactopyranosyl-(1->2)-O-b-D-galactopyranosyl-(1->3)-2-(acetylamino)-2-deoxy-D-Galactose	1.3727	0.00394775	decreased
Crocin 3	1.37144	0.00394775	decreased
Camelledionol	1.21026	0.00394775	increased
Carindone	1.32968	0.00394775	decreased
5,8-Epoxy-5,8-dihydro-10'-apo-b,y-carotene-3,10'-diol	1.04515	0.00394775	decreased
3-Hydroxy-10'-apo-b,y-carotenal	1.04219	0.00394775	decreased
2,6-Cyclolycopene-1,5-diol	1.31015	0.00394775	increased
Phytanic acid	1.07985	0.00648531	decreased
2''-Methoxy-(S)-oleuropein	1.21206	0.00394775	increased
Canrenone	1.29439	0.00394775	decreased
Medicagenic acid	1.32696	0.00394775	decreased
beta-Citraurol	1.31887	0.00394775	increased
Panaxatriol	1.25211	0.00394775	increased
Methylprednisolone	1.10832	0.00394775	decreased
Nandrolone	1.2068	0.00394775	decreased
Dehydrocostus lactone	1.20645	0.00394775	increased
Manglincreasedenone	1.30485	0.00394775	increased
Withaferin A	1.3041	0.00394775	decreased
3-cis-Hydroxy-b,e-Caroten-3'-one	1.22301	0.00394775	increased
Betulin	1.0167	0.00394775	decreased
Atractylenolide III	1.16654	0.00394775	increased
beta-Cryptoxanthin	1.15853	0.00394775	increased
Withanolide B	1.28589	0.00394775	decreased
Astaxanthin	1.30678	0.00394775	increased
Flumethasone pivalate	1.24302	0.00394775	increased
Tetrahydrocorticosterone	1.25208	0.00394775	decreased
Phorbol 12-myristate 13-acetate	1.20123	0.00394775	decreased
delta-Tocotrienol	1.26334	0.00394775	increased
Betulafolienetriol	1.05085	0.00648531	increased
Synephrine	1.2026	0.00394775	decreased
3-Pyridol	1.2301	0.00648531	decreased
Retrorsine	1.37375	0.00394775	decreased
Tuberostemonine	1.32394	0.00394775	decreased
Heliotrine	1.34112	0.00394775	decreased
(6R,12aS,12bS,13R)-8,9-Dimethoxy-5,6-dihydro-3H,4H-6,12b,12a-(propane[1,1,3]triyl)-3a,10b-diazabenzo[7,8]cycloocta[1,2,3-cd]inden-11(12H)-one	1.19303	0.00394775	decreased
(-)-alpha-Kainic acid	1.16539	0.00648531	decreased
L-Hyoscyamine (sulfate)	1.32927	0.00394775	increased
Haplamine	1.28419	0.00394775	increased
Pi-Methylimidazoleacetic acid (hydrochloride)	1.24346	0.00394775	increased
8-Oxoadenine	1.20698	0.00394775	increased
Swainsonine	1.17249	0.00394775	decreased
6b-Hydroxy-3,14b,14c-trimethyl-5-oxo-2,3,4,5,6b,7,8,8a,9,14,14b,14c,15,16-tetradecahydro-4,16a-epoxy[1]benzoxocino[7',8':6,7]indeno[1,2-b]indol-3-yl acetate	1.1868	0.00394775	decreased
Tegaserod	1.16811	0.00648531	decreased
Arcaine	1.23408	0.00394775	increased
(±)-Stylopine	1.22416	0.00394775	increased
N-Demethylsambutoxin	1.31508	0.00394775	decreased
Psychotrine	1.20413	0.00394775	increased
Pterine	1.05845	0.00394775	increased
(7E)-11,12-Dihydroxy-13-methoxy-4,5,8-trimethyl-3-(2-methylpropyl)-3,3a,4,6a,9,10,11,12,13,14-decahydro-1H-cycloundeca[d]isoindole-1,15(2H)-dione	1.29441	0.00394775	decreased
Schizozygine	1.37242	0.00394775	decreased
1-Isopropyl-2,3,4,9-tetrahydro-1H-beta-carboline-3-carboxylic acid	1.22166	0.00394775	decreased
Ecgonine	1.26738	0.00394775	decreased
Arecoline	1.32542	0.00394775	decreased
Harmalol	1.25973	0.00394775	decreased
Norcodeine	1.07269	0.00394775	decreased
Dextrorphan	1.19597	0.00394775	increased
3-Isoxazolecarboxamide, 5-(5-chloro-2,4-dihydroxyphenyl)-N-ethyl-4-(4-methoxyphenyl)-	1.12019	0.00394775	increased
Phloroglucinaldehyde	1.19441	0.00394775	decreased
Hydroxytyrosol acetate	1.18432	0.00394775	decreased
1-Amino-9,10-dioxo-4-(phenylamino)-9,10-dihydroanthracene-2-sulfonic acid	1.2818	0.00394775	increased
4-Hydroxyphenylglycolic acid	1.36153	0.00394775	increased
2,4-Di-tert-butyl-6-[(dimethylamino)methyl]phenol	1.24716	0.00394775	increased
4-Methylsalicylic acid	1.11527	0.00394775	increased
1,7,8-Trihydroxy-3-methyl-2,3,4,7-tetrahydro-1H-benzo[a]anthracen-12-one	1.2813	0.00394775	increased
2-[4-(Trifluoromethoxy)phenyl]cyclopropanecarboxylic acid	1.36536	0.00394775	increased
4-Bromo-5-fluoro-2-hydroxybenzoic acid methyl ester	1.04275	0.0104056	increased
3-(4-Methoxyanilino)-5,5-dimethyl-2-cyclohexen-1-one	1.32192	0.00394775	decreased
1-(2,5-Dimethylphenoxy)-3-(4-morpholinyl)-2-propanol	1.30197	0.00394775	decreased
2,2-Dimethyl-N-[3-(trifluoromethyl)phenyl]propanamide	1.30908	0.00394775	decreased
N-(4-Anilinophenyl)isonicotinamide	1.3307	0.00394775	decreased
7H-Pyrrolo[2,3-d]pyrimidin-4-amine, 7-cyclopentyl-5-(4-phenoxyphenyl)-	1.29423	0.00394775	decreased
Oxeladin	1.23813	0.00394775	decreased
3-Chloro-5-fluoro-4-methoxybenzoic acid	1.26996	0.00394775	decreased
2-Propenethioamide, 3-[3,5-bis(1,1-dimethylethyl)-4-hydroxyphenyl]-2-cyano-, (2E)-	1.31786	0.00394775	decreased
2-(Benzylamino)-2,4,6-cycloheptatriene-1-thione	1.36575	0.00394775	decreased
2-(4-Nitrophenyl)butyric acid	1.26359	0.00394775	decreased
Butylated hydroxytoluene	1.28415	0.00394775	decreased
Saluamine	1.09788	0.00394775	decreased
2,3-Dihydroxy-4-methoxybenzoic acid	1.25862	0.00394775	decreased
Dimoxystrobin	1.37341	0.00394775	decreased
3,4,5-Trimethoxy-N-3-piperidinylbenzamide	1.3564	0.00394775	decreased
[(1S)-1-Benzyl-2-[[5-(3-methyl-2H-indazol-5-yl)-3-pyridyl]oxy]ethyl]amine	1.35957	0.00394775	decreased
(1S)-2-Amino-1-(4-chlorophenyl)-1-[4-(1H-pyrazol-4-yl)phenyl]ethanol	1.22179	0.00394775	increased
2-Amino-4,5-difluorobenzoic acid	1.14609	0.00394775	increased
4-(2-Cyclohexylethoxy)aniline	1.15791	0.00394775	decreased
N-(2-Methylphenyl)benzenesulfonamide	1.3067	0.00394775	decreased
Veratraldehyde, azine	1.19827	0.00394775	decreased
3-Hydroxyacetaminophen	1.35752	0.00394775	decreased
3-Ethoxy-2-hydroxy-5-nitrobenzaldehyde	1.33376	0.00394775	decreased
2,6-Dimethyl-4-(methylsulfanyl)phenol	1.3177	0.00394775	decreased
2-Isopropoxyphenyl N-methylcarbamate	1.33275	0.00394775	decreased
2-[(2-Butoxy-4-pyrimidinyl)amino]benzoic acid	1.35367	0.00394775	decreased
(N-Phenylcarbamoyl)methyl acetate	1.28308	0.00394775	decreased
4-(2-Naphthylamino)-4-oxobutanoic acid	1.17267	0.00394775	decreased
N-(4-Nitrophenyl)(phenyl)methanesulfonamide	1.32785	0.00394775	decreased
4-Methoxy-3-nitrobenzenemethanol	1.3725	0.00394775	decreased
5-[(Z)-16-(3,5-Dihydroxyphenyl)hexadec-12-enyl]benzene-1,3-diol	1.19986	0.00394775	increased
2-{[(4-Fluorophenyl)amino]methyl}phenol	1.33359	0.00394775	decreased
4-(1-Phenylcyclohexyl)phenol	1.3298	0.00394775	decreased
1-Hydroxy-N-(3-nitrophenyl)-2-naphthamide	1.35198	0.00394775	decreased
sec-Butyltriphenylphosphonium cation	1.21189	0.00394775	decreased
2-Chloro-5-fluorobenzoic acid	1.31169	0.00394775	increased
Metaproterenol	1.26125	0.00394775	decreased
1-Aminoanthraquinone-2-carboxylic acid	1.35924	0.00394775	increased
4-Aminobenzoic acid hydrazide	1.2779	0.00394775	decreased
4,9-Dihydro-1-(2-methoxyethyl)-2-methyl-4,9-dioxo-3-(2-pyrazinylmethyl)-1H-naphth[2,3-d]imidazolium cation	1.20516	0.00648531	decreased
3-Hydroxy-3H-benzo[de]isochromen-1-one	1.15947	0.00394775	increased
Benzenepropanoic acid, 4-[[(3-phenoxyphenyl)methyl]amino]-	1.34588	0.00394775	increased
4-Amino-5-(4-methoxybenzyl)-4H-1,2,4-triazol-3-yl hydrosulfide	1.35026	0.00394775	increased
2-(4-Fluorophenyl)-N-(3-pyridinylmethyl)ethanamine	1.2311	0.00394775	increased
N-{[(4-Pyridinylmethyl)amino]thioxomethyl}benzamide	1.20974	0.00648531	decreased
9H-Fluorene-1-carboxylic acid	1.09628	0.00394775	increased
1-(2,4-Dinitroanilino)-1H-pyrrole-2,5-dione	1.23848	0.00394775	increased
3,4-Bis(benzyloxy)benzaldehyde	1.2424	0.00394775	increased
N-(Naphthalen-1-yl)benzamide	1.24172	0.00394775	decreased
4,4,6-Trimethyl-1-(1-naphthyl)-1,4-dihydro-2-pyrimidinethiol	1.3309	0.00394775	decreased
2,2'-(3-(Trifluoromethyl)phenylazanediyl)diethanol	1.14138	0.00648531	increased
Piperidolate	1.11451	0.00648531	decreased
5,5'-Methylenebis(2-hydroxy-3-methylbenzoic acid)	1.33433	0.00394775	increased
Methyl 4-formyl-3-hydroxy-2-naphthoate	1.1677	0.00394775	decreased
(2,4-Difluorophenoxy)acetic acid	1.214	0.00394775	increased
4-Amino-N-(2,4-difluorophenyl)benzenesulfonamide	1.20569	0.00394775	decreased
1-(1-Ethylpropyl)-4-(2,3,4-trimethoxybenzyl)piperazine	1.19955	0.00394775	increased
(3Z)-3-(4-Chlorobenzylidene)-5-phenylfuran-2(3H)-one	1.20466	0.00394775	decreased
5-(3-Ethyl[1,2,4]triazolo[3,4-b][1,3,4]thiadiazol-6-yl)-2-methylphenylamine	1.0559	0.00648531	increased
Salermide	1.06843	0.00648531	decreased
5-tert-Butyl-2-hydroxybenzophenone	1.18435	0.00394775	decreased
3-Methoxy-4-(2-methylpropoxy)benzoic acid	1.14206	0.00394775	decreased
Dinex	1.08674	0.00648531	increased
2H-Pyrido[3,2-b]-1,4-oxazin-3(4H)-one, 6-[[5-fluoro-2-[(3,4,5-trimethoxyphenyl)amino]-4-pyrimidinyl]amino]-2,2-dimethyl-	1.24903	0.00394775	increased
4-Nitrobenzene-1,3-diol	1.05667	0.00648531	increased
4-(Difluoromethoxy)benzoic acid	1.25365	0.00394775	increased
N-(4-Methoxy-2-nitrophenyl)isonicotinamide	1.29297	0.00394775	increased
2-(4-tert-Butylphenoxy)ethanamine	1.17061	0.00394775	increased
1-[4-(Trifluoromethoxy)benzyl]piperazine	1.27067	0.00394775	increased
N-[(2,6-Dimethoxyphenyl)methyl]acetamide	1.13169	0.00394775	decreased
(4-Isobutylphenyl)acetic acid	1.11869	0.00648531	increased
Methyl 3-[3,4-dihydroxy-2-(3-methylbut-2-enyl)phenyl]-2-[[4-hydroxy-3-(3-methylbut-2-enyl)phenyl]methyl]-4-methoxy-5-oxofuran-2-carboxylate	1.24587	0.00394775	increased
2,4-Dihydroxybenzoic acid	1.27787	0.00394775	decreased
Phenylephrine	1.2026	0.00394775	decreased
2,6-Dihydroxybenzoic acid	1.19441	0.00394775	decreased
3-Amino-4-hydroxybenzoic acid	1.3342	0.00394775	decreased
Homoveratric acid	1.18432	0.00394775	decreased
Mandelic acid	1.11527	0.00394775	increased
Sultiame	1.29721	0.00394775	increased
Usnic acid	1.37133	0.00394775	increased
4-Hydroxyphenylacetaldehyde	1.2391	0.00394775	increased
Phenylacetic acid	1.2391	0.00394775	increased
Phthalic acid	1.23318	0.00394775	decreased
3-Methoxy-4-hydroxyphenylglycol sulfate	1.27758	0.00394775	increased
Tamsulosin	1.33168	0.00394775	increased
Isoxaben	1.09343	0.00394775	decreased
5-(2-Heptadecenyl)-1,3-benzenediol	1.24637	0.00394775	increased
3,5-Di-tert-butyl-4-hydroxybenzoic acid	1.235	0.00394775	increased
Carbetapentane	1.25738	0.00394775	decreased
Magnolol	1.25398	0.00394775	decreased
cyclopentolate	1.25704	0.00394775	decreased
N,N'-Diphenyl-p-phenylenediamine	1.15652	0.00394775	decreased
Oxybutynin	1.33841	0.00394775	decreased
Protriptyline	1.29673	0.00394775	decreased
4-Chlorophenol	1.24524	0.00394775	decreased
Rasagiline	1.33917	0.00394775	decreased
5-Heptadecyl-1,3-benzenediol	1.3215	0.00394775	increased
Metoprolol acid	1.31583	0.00394775	decreased
2-Hydroxy-3-(3,4-dihydroxyphenyl)propanamide	1.30604	0.00394775	decreased
Itopride	1.30939	0.00394775	decreased
2-Naphthalenethiol	1.17332	0.00648531	increased
Duloxetine	1.2107	0.00648531	decreased
Trimethobenzamide	1.33605	0.00394775	decreased
Oxycodone	1.35464	0.00394775	decreased
Halocins	1.06453	0.00394775	decreased
Tolnaftate	1.35623	0.00394775	increased
Bisacodyl	1.23676	0.00394775	increased
Methylgingerol	1.19303	0.00394775	decreased
2-Aminobenzenesulfonic acid	1.27244	0.00394775	decreased
Actarit	1.13891	0.00648531	decreased
Ketoprofen	1.34417	0.00394775	decreased
4-Nitrocatechol	1.24724	0.00394775	decreased
Voriconazole	1.35036	0.00394775	increased
Nadolol	1.34718	0.00394775	increased
Naproxen	1.17355	0.00394775	decreased
Tebufenpyrad	1.28101	0.00394775	increased
Sotalol	1.08542	0.00394775	decreased
3,6-Dimethoxy-4-phenanthrenol	1.36051	0.00394775	increased
Tropicamide	1.0938	0.0104056	decreased
Oxatomide	1.31802	0.00394775	decreased
Tyramine	1.19708	0.00394775	increased
Chloramphenicol	1.30576	0.00394775	increased
Phenylglyoxylic acid	1.05709	0.0163092	increased
Eriocitrin	1.3404	0.00394775	increased
Phentermine	1.20307	0.00394775	increased
Formylanthranilic acid	1.11924	0.00648531	decreased
2-Aminonaphthalene	1.05613	0.00394775	increased
Norepinephrine	1.08795	0.00394775	increased
Imazamethabenz-methyl	1.06426	0.00394775	increased
Alizarin	1.22573	0.00394775	decreased
Italipyrone	1.34696	0.00394775	increased
Bincreasedrenorphine	1.20999	0.00394775	decreased
Homogentisic acid	1.28881	0.00394775	increased
Prostaglandin B2 (PGB2)	1.17827	0.00648531	decreased
N6-2-(4-Aminophenyl)ethyladenosine	1.30281	0.00394775	decreased
1-(5-O-((2E)-3,7-Dimethylocta-2,6-dien-1-yl)pentofuranosyl)pyrimidine-2,4(1H,3H)-dione	1.28667	0.00394775	decreased
Nicotinamide adenine dinucleotide (NAD)	1.02552	0.0249747	decreased
Nelarabine	1.30562	0.00394775	decreased
1-Methylguanosine	1.30562	0.00394775	decreased
Guanosine	1.26673	0.00394775	decreased
Deoxyinosine	1.29632	0.00394775	decreased
5'-Methylthioadenosine	1.26754	0.00394775	increased
Deoxyguanosine	1.26398	0.00394775	decreased
3-Hydroxydecanoic acid	1.2718	0.00394775	decreased
4-Oxohexanoic acid	1.15578	0.00394775	decreased
Triglochinic acid	1.36711	0.00394775	increased
3-Hydroxy-2-octylpentanedioic acid	1.30321	0.00394775	decreased
6-Hydrazino-3-pyridazinecarboxamide	1.31137	0.00394775	increased
Methanesulfonic acid	1.33482	0.00394775	decreased
(7E)-4-Hydroxy-7-(1-hydroxypropan-2-ylidene)octahydro-3,9a-methanocyclopenta[c]oxocine-4(1H)-carboxylic acid	1.1579	0.00394775	increased
N-[5-(2,5-Dioxopyrrolidin-1-yl)pentyl]-N-hydroxyacetamide	1.21502	0.00394775	decreased
4-Ketopimelic acid	1.27228	0.00394775	increased
Royal jelly acid	1.12091	0.0104056	decreased
1-(4-Aminobutyl)urea	1.13668	0.00648531	increased
N-(3-Aminopropyl)acetamide	1.30581	0.00394775	increased
2-(3-Methylbutoxy)acetic acid	1.28268	0.00394775	decreased
Aspterric acid	1.20882	0.00394775	increased
Butylphosphonic acid	1.18386	0.00394775	decreased
2-(5,6-Dihydroxy-3-methoxycarbonylcyclohex-3-en-1-yl)oxypropanoic acid	1.21693	0.00394775	increased
N-Methyltrimethylacetamide	1.26684	0.00394775	increased
1,3-Oxazinan-2-imine	1.04071	0.00394775	increased
Diethylphosphate	1.34731	0.00394775	decreased
Amastatin	1.18992	0.00394775	decreased
Trifluoroacetic acid	1.25692	0.00394775	decreased
Zanamivir	1.18492	0.00394775	increased
8-Oxononanoic acid	1.28929	0.00394775	decreased
Dihydroceramide	1.2224	0.00394775	increased
2-Keto-6-acetamidocaproate	1.27649	0.00394775	decreased
2-(Cyclohexylcarbonyl)-N-ethylhydrazinecarbothioamide	1.21564	0.00394775	decreased
Triphenylamine	1.23099	0.00394775	decreased
1-Aminopropan-2-ol	1.16818	0.00394775	increased
Fenaminosulf	1.27615	0.00394775	decreased
N,N'-Hexane-1,6-diylbis(N'-cyanoguanidine)	1.32397	0.00394775	decreased
2-(Hydroxymethyl)-2-(octylamino)-1,3-propanediol	1.05783	0.00394775	increased
4-(3-Hydroxyisoxazol-5-yl)piperidine	1.24782	0.00394775	decreased
D-erythro-Sphingosine C-20	1.12495	0.00648531	increased
Heptadecasphinganine	1.31344	0.00394775	increased
1,7-Dioxa-4,10-diazacyclododecane	1.00992	0.00648531	increased
(2R)-3-(tert-Butylamino)propane-1,2-diol	1.31293	0.00394775	increased
Guanidine	1.29946	0.00394775	decreased
Tetradecylamine	1.23931	0.00394775	increased
Pirimicarb	1.26696	0.00394775	decreased
Histamine	1.14242	0.00394775	decreased
Alexidine	1.3686	0.00394775	decreased
Sphingosine	1.29233	0.00394775	increased
Alcophosphamide	1.19184	0.00394775	increased
Nevirapine	1.22205	0.00394775	increased
(1-Hydroxycyclohexyl)acetic acid	1.0599	0.00394775	decreased
5-Acetyluracil	1.34731	0.00394775	decreased
2'-Hydroxy-4'-methylacetophenone	1.29405	0.00394775	decreased
3,5-Dihydroxyacetophenone	1.11527	0.00394775	increased
2,5-Dihydroxyacetophenone	1.11527	0.00394775	increased
3-Hydroxyacetophenone	1.2391	0.00394775	increased
5-Hexyl-2,4-dihydroxybenzaldehyde	1.34209	0.00394775	increased
cis-Hydroxyperhexiline	1.17059	0.00394775	increased
N,N'-Bis(4-hydroxycyclohexyl)urea	1.34824	0.00394775	decreased
Ethcathinone	1.21176	0.00394775	decreased
Acetildenafil	1.23279	0.00394775	decreased
Alloxydim	1.23075	0.00394775	decreased
cis-Pinonic acid	1.30821	0.00394775	decreased
1,3-Cyclohexanedione, 4-(3-azidopropyl)-	1.32456	0.00394775	decreased
1-Phenylicosane-1,3-dione	1.32666	0.00394775	increased
5-Methoxy-4-methyl-2,4-dihydro-3H-1,2,4-triazol-3-one	1.23088	0.00394775	increased
2-((2R)-2-Hydroxycyclohexyl)acetic acid	1.22227	0.00394775	decreased
4-Fluoro-alpha-pyrrolidinopentiophenone	1.3305	0.00394775	decreased
3'-Fluoro-alpha-pyrrolidinopropiophenone	1.29096	0.00394775	decreased
4-(2,5-Dimethylphenyl)-4-oxobutanoic acid	1.17917	0.00394775	increased
2-Amino-1,9-dihydro-8-[[2-(4-methoxyphenyl)-2-oxoethyl]thio]-6H-purin-6-one	1.22411	0.00394775	decreased
4'-Methyl-alpha-pyrrolidinohexanophenone	1.35425	0.00394775	increased
Clethodim	1.30027	0.00394775	increased
4-Fluoro-alpha-pyrrolidinobutiophenone	1.1089	0.00394775	increased
1-(2,4-Dihydroxyphenyl)-2-(4-fluorophenoxy)ethanone	1.3109	0.00394775	increased
N-Ethyl-N-methylcathinone	1.15079	0.00394775	decreased
[(3-Benzoyl-1-benzofuran-5-yl)oxy]acetic acid	1.33826	0.00394775	increased
2-Furyl methyl ketone	1.3509	0.00394775	decreased
4-Hydroxybenzaldehyde	1.27083	0.00394775	decreased
Xanthoxylin	1.18432	0.00394775	decreased
2'-Hydroxy-5'-methylacetophenone	1.29405	0.00394775	decreased
2',4',6'-Trihydroxyacetophenone	1.36153	0.00394775	increased
3',4'-Dihydroxyacetophenone	1.11527	0.00394775	increased
2',4'-Dihydroxyacetophenone	1.11527	0.00394775	increased
2',6'-Dihydroxyacetophenone	1.11527	0.00394775	increased
Paeonol	1.26431	0.00394775	increased
Buflomedil	1.33451	0.00394775	decreased
Fenbufen	1.31656	0.00394775	increased
Mangiferdesmethylursanone	1.27512	0.00394775	increased
Heptaminol	1.08485	0.00648531	increased
Mesotrione	1.23967	0.00394775	decreased
Quinic acid	1.17125	0.00394775	increased
1-(3-Aminopropyl)-4-aminobutanal	1.13638	0.00394775	increased
1-Methyl-6-oxo-1,6-dihydropyridine-3-carboxylic acid	1.3342	0.00394775	decreased
Griffonilide	1.36153	0.00394775	increased
1-[[4,5-Bis(4-methoxyphenyl)-2-thiazolyl]carbonyl]-4-methylpiperazine	1.37197	0.00394775	increased
Phthalazinone pyrazole	1.37134	0.00394775	increased
2-(Chloromethyl)-6,7-dimethoxyquinazolin-4-ol	1.36704	0.00394775	increased
6-[1-Hydroxy-1-(3-methyl-5-oxooxolan-2-yl)ethyl]-4-methoxy-3-methylpyran-2-one	1.26505	0.00394775	increased
5-Chloro-2-(4-propionyl-1-piperazinyl)aniline	1.2709	0.00394775	increased
2-[7-Acetyloxy-5-chloro-3-[(1E,3E)-3,5-dimethylhepta-1,3-dienyl]-7-methyl-6,8-dioxoisoquinolin-2-yl]-5-(diaminomethylideneamino)pentanoic acid	1.35858	0.00394775	increased
1-Butyl-3-methyl-1H-imidazol-3-ium cation	1.35257	0.00394775	decreased
2-(4-Quinazolinylamino)ethanol	1.32695	0.00394775	decreased
2-(Hydroxymethyl)-6-methylpyridin-3-ol	1.33184	0.00394775	decreased
1H-Indol-4-ol, 3-[2-(dimethylamino)ethyl]-, 4-acetate	1.30405	0.00394775	decreased
Methyl 1-piperazinecarboxylate	1.33231	0.00394775	decreased
2-Amino-1-(4-methoxyphenyl)-4-phenyl-1H-pyrrole-3-carbonitrile	1.32558	0.00394775	decreased
5-Norbornene-2,3-dicarboximide, N-(2-ethylhexyl)-	1.30421	0.00394775	decreased
7-Methylimidazo[1,2-a]pyrimidin-5(1H)-one	1.28872	0.00394775	decreased
Homononactinic acid	1.27599	0.00394775	decreased
4-[(1,5-Dimethyl-3-oxo-2-phenyl-2,3-dihydro-1H-pyrazol-4-yl)amino]-4-oxobutanoic acid	1.28905	0.00394775	decreased
7-Nitro-2,3,4,5-tetrahydro-1H-1-benzazepin-2-one	1.08975	0.00394775	decreased
6b-Hydroxy-3,14b,14c-trimethyl-5-oxo-2,3,4,5,6b,7,8,8a,9,14,14b,14c,15,16-tetradecahydro-4,16a-epoxy[1]benzoxocino[7',8':6,7]indeno[1,2-b]indol-3-yl 2-hydroxy-2-methylpropanoate	1.30382	0.00394775	decreased
Ametryne	1.33009	0.00394775	decreased
Methanone, (4-methyl-1-naphthalenyl)[1-(4-penten-1-yl)-1H-indol-3-yl]-	1.30987	0.00394775	decreased
5,6,7,8-Tetrahydro-1H-spiro[benzo[4,5]thieno[2,3-d]pyrimidine-2,1'-cyclohexane]-4(3H)-thione	1.26157	0.00394775	decreased
Biotin-XX hydrazide	1.24616	0.00394775	decreased
Gabapentin related compound D	1.32382	0.00394775	decreased
1-Ethyl-3-methylimidazolium cation	1.24466	0.00394775	decreased
1-(2,4-Dimethylphenyl)-4-(3-methyl-1-piperidinyl)-1H-pyrazolo[3,4-d]pyrimidine	1.36416	0.00394775	decreased
Diethyl 4-(4-fluorophenyl)-2,6-dimethyl-1,4-dihydropyridine-3,5-dicarboxylate	1.10905	0.00394775	decreased
8-Methylimidazo[1,2-a]pyridine	1.08028	0.00394775	decreased
5-Isopropyl-5-methylhydantoin	1.17267	0.00394775	decreased
16-Oxokahweol	1.31605	0.00394775	decreased
4-(2-Trifluoromethylphenyl)piperidine	1.35056	0.00394775	decreased
7-Methyl-4,5-dihydroindeno[1,7-bc]acridine	1.22269	0.00394775	decreased
1-Piperidinepropanenitrile, 4-methyl-3-(methyl-7H-pyrrolo[2,3-d]pyrimidin-4-ylamino)-beta-oxo-, (3R,4R)-	1.34676	0.00394775	decreased
1H-Benzimidazole, 2-[[4-(5-ethyl-4-pyrimidinyl)-1-piperazinyl]methyl]-6-(trifluoromethyl)-	1.32708	0.00394775	decreased
Methyl (2E)-3-(5-(2,3-dihydroxy-3-methylbutyl)-1-methyl-1H-imidazol-4-yl)prop-2-enoate	1.32652	0.00394775	decreased
4-[3-(Trifluoromethyl)benzyl]piperidine	1.33565	0.00394775	decreased
[1]Benzothiopyrano[4,3-b]indole, 6,11-dihydro-	1.354	0.00394775	decreased
2-Hydroxy-3-(2-hydroxyethyl)-4(3H)-quinazolinone	1.26555	0.00394775	decreased
1H-Indole-1-acetic acid, 5-fluoro-2-methyl-3-(2-quinolinylmethyl)-	1.32087	0.00394775	decreased
N-Ethyl-4-piperidinecarboxamide	1.20994	0.00394775	decreased
Methanone, [1-(cyclohexylmethyl)-1H-indol-3-yl](4-methoxy-1-naphthalenyl)-	1.32731	0.00394775	decreased
1-(2-Furanylmethyl)-5-oxo-3-pyrrolidinecarboxylic acid	1.32657	0.00394775	decreased
1H-Indole-3-carboxylic acid, 1-(cyclohexylmethyl)-	1.35511	0.00394775	decreased
3-Methylpyrrole-2,4-dicarboxylic Acid	1.33532	0.00394775	decreased
10-Oxo-10H-dibenzo[b,e]thiopyran-3-carboxylic acid 5,5-dioxide	1.21783	0.00394775	increased
2-Phenyl-5,6,7,8-tetrahydroimidazo[2,1-b][1,3]benzothiazole	1.13162	0.00394775	decreased
N-(tert-Butoxycarbonyl)tryptophan	1.31339	0.00394775	decreased
Pelanserin	1.21227	0.00394775	decreased
3-(2,4-Dimethylphenyl)-2-mercapto-4(3H)-quinazolinone	1.12367	0.00394775	decreased
8-Methoxyloxapine	1.30454	0.00394775	increased
6-Fluoronicotinic acid	1.27208	0.00394775	decreased
Furametpyr	1.02473	0.00394775	increased
tert-Butyl 1,4-diazepane-1-carboxylate	1.3274	0.00394775	decreased
Methanone, [1-(5-fluoropentyl)-7-hydroxy-1H-indol-3-yl]-1-naphthalenyl-	1.33378	0.00394775	increased
5-{2-[2-(1H-Tetraazol-5-yl)ethoxy]ethyl}-1H-tetraazole	1.37206	0.00394775	decreased
1-(3,4,5-Trimethoxyphenyl)-1,2,3,4-tetrahydro-6,7-isoquinolinediol	1.31214	0.00394775	decreased
1,2,3,6-Tetrahydropyridine-4-carboxylic acid	1.12019	0.00648531	decreased
5-(2-Chlorophenyl)-2-furoic acid	1.26208	0.00394775	decreased
7H-Pyrrolo[3,2-f]quinazoline-1,3-diamine	1.31547	0.00394775	decreased
N-[1-(1H-Benzimidazol-2-yl)-3-methyl-1H-pyrazol-5-yl]acetamide	1.16682	0.00394775	increased
(3E)-4-Hydroxy-3-[hydroxy-[2-[(1E,3E)-6-hydroxyhepta-1,3-dienyl]-1,3,6-trimethyl-4a,5,6,7,8,8a-hexahydro-2H-naphthalen-1-yl]methylidene]-5-(hydroxymethyl)-1-methylpyrrol-2-one	1.22976	0.00394775	increased
1-Piperazinecarboxamide, N-phenyl-4-(3-phenyl-1,2,4-thiadiazol-5-yl)-	1.0478	0.00394775	decreased
1H-Indazole-3-carboxamide, N-[1-(aminocarbonyl)-2,2-dimethylpropyl]-1-(5-hydroxypentyl)-	1.29027	0.00394775	decreased
rac-trans-4-Cotininecarboxylic acid methyl ester	1.27345	0.00394775	increased
5-(4-Aminophenyl)-4-phenyl-2,4-dihydro-3H-1,2,4-triazole-3-thione	1.19512	0.00648531	decreased
4-(4-Cyano-2-fluorophenyl)-2-morpholino-5-(1H-1,2,4-triazol-5-yl)thiophene-3-carbonitrile	1.21549	0.00394775	increased
N2-Benzyl-1,3,5-triazine-2,4-diamine	1.3199	0.00394775	decreased
5-Bromo-2-chloroisonicotinic acid	1.04819	0.0249747	increased
2-Phenyl-4H-[1,3]thiazino[3,2-a]benzimidazol-4-ol	1.06531	0.00394775	decreased
6-Methoxymethylone	1.00127	0.00648531	decreased
N-Benzylthieno[2,3-d]pyrimidin-4-amine	1.03987	0.0163092	decreased
6-Fluoro-3-methyl-1-benzothiophene-2-carboxylic acid	1.19099	0.00394775	increased
N-(2-Phenylethyl)-1H-pyrazolo[3,4-d]pyrimidin-4-amine	1.33845	0.00394775	decreased
1-(2-Methyl-4-nitrophenyl)pyrrolidine	1.26769	0.00394775	decreased
1-Allylpiperazine	1.01096	0.0104056	decreased
1-(Propan-2-yl)-1H-benzimidazole-2-sulfonic acid	1.33659	0.00394775	decreased
2-Carbamoylpyridine-3-carboxylic acid	1.00251	0.00394775	decreased
2,5-Dichlorothiophene-3-carboxylic acid	1.31367	0.00394775	decreased
5-(3-Chlorophenyl)-5-methylimidazolidine-2,4-dione	1.05967	0.00648531	decreased
5-Chloro-N-[2-(dimethylamino)ethyl]-1H-indole-2-carboxamide	1.26847	0.00394775	increased
p-Fluoroisobutyrylfentanyl	1.35211	0.00394775	increased
3-Quinolinecarboxamide, 1,4-dihydro-8-methoxy-4-oxo-1-pentyl-N-tricyclo[3.3.1.13,7]dec-1-yl-	1.33003	0.00394775	increased
2-[4-[(2-Phenyl-1H-imidazol-5-yl)methyl]piperazino]pyrimidine	1.30386	0.00394775	decreased
3-Methyl-2-thioxo-2,3-dihydro-1H-imidazole-4-carboxylic acid	1.32223	0.00394775	increased
1-[4-(Benzyloxy)phenyl]piperazine	1.13242	0.00648531	increased
4-Methyl-2-propyl-1H-benzimidazole-6-carboxylic acid	1.27378	0.00394775	increased
4-(3,4'-Dihydroxy-4,4,7,8a-tetramethyl-6'-oxospiro[2,3,4a,5,6,7-hexahydro-1H-naphthalene-8,2'-3,8-dihydrofuro[2,3-e]isoindole]-7'-yl)butanoic acid	1.32536	0.00394775	decreased
5-(Phenylethynyl)-2-benzofuran-1,3-dione	1.06729	0.00394775	increased
2-Isopropenyl-2-oxazoline	1.15218	0.00394775	increased
[1,2,4]Triazolo[4,3-a]quinazolin-5(1H)-one, 2,4-dihydro-4-methyl-1-thioxo-	1.32917	0.00394775	increased
5-Fluoropentyl-3-pyridinoylindole	1.20662	0.00394775	decreased
4-Quinazolinamine, 2-(hexahydro-4-methyl-1H-1,4-diazepin-1-yl)-6,7-dimethoxy-N-[1-(phenylmethyl)-4-piperidinyl]-	1.0018	0.0104056	decreased
6,6,8-Trimethyl-5,6-dihydro-[1,3]dioxolo[4,5-g]quinoline	1.09395	0.00394775	increased
alpha-Paxitriol	1.13149	0.00394775	decreased
4,4-Dimethyl-4,5-dihydro-1,3-oxazol-2-amine	1.15435	0.00648531	increased
2-(Piperidin-1-yl)benzo[d]oxazole	1.13076	0.00648531	decreased
2-(3-Nitrophenyl)-4-quinolinecarboxylic acid	1.23385	0.00394775	decreased
Antibiotic OM 173alpha2	1.23751	0.00394775	increased
(3Z)-6-Hydroxy-3-(1H-imidazol-5-ylmethylidene)-12-methoxy-7a-(2-methylbut-3-en-2-yl)-7a,12-dihydro-1H,5H-imidazo[1',2':1,2]pyrido[2,3-b]indole-2,5(3H)-dione	1.17685	0.00648531	decreased
1-Benzyl-4-ethynyl-4-piperidinol	1.18194	0.00394775	increased
5,6-Difluoro-1H-indazole-3-carboxylic acid	1.20164	0.00394775	decreased
3-(1-Isobutyl-1H-tetraazol-5-yl)aniline	1.23012	0.00394775	increased
9H-Xanthene-9-propanoic acid, alpha-amino-alpha-[(1S,2S)-2-carboxycyclopropyl]-, (alphaS)-	1.19372	0.00394775	increased
6-Nitro-1,2,3-benzotriazin-4(3H)-one	1.10616	0.00394775	increased
Celestine Blue cation	1.31436	0.00394775	decreased
3-Amino-2-oxazolidinone	1.18716	0.00394775	increased
4-Antipyrinecarboxaldehyde	1.19955	0.00394775	increased
9-Benzyl-5-[(furan-2-ylmethyl)amino]-7,8,9,10-tetrahydro[1,2,4]triazolo[3,4-a][2,7]naphthyridine-6-carbonitrile	1.32417	0.00394775	increased
Benzoic acid, 2-hydroxy-4-methoxy-6-methyl-, 5,6,7,8-tetrahydro-7-hydroxy-7-methyl-8-oxo-3-(1-propen-1-yl)-1H-2-benzopyran-6-yl ester	1.09887	0.00394775	increased
(3'S,4S,6R,7R)-7-Hydroxy-3',6,7,14-tetramethyl-8H,17H-spiro[2,9-dioxa-14-azabicyclo[9.5.1]heptadec-11-ene-4,2'-oxirane]-3,8,17-trione	1.15141	0.00648531	increased
6-Bromo-2-methyl-4(1H)-quinolinone	1.20401	0.00394775	decreased
[3-[(3-Chlorophenoxy)methyl]-1-tetrahydropyran-4-yl-pyrazolo[3,4-d]pyrimidin-4-yl]amine	1.23505	0.00394775	increased
2,4-Di-tert-butyl-6-(5-chloro-2H-benzotriazol-2-yl)phenol	1.15177	0.00394775	increased
4-(4-Piperidinyl)morpholine	1.05335	0.00394775	increased
1H-Pyrazolo[3,4-d]pyrimidin-4-amine, 3-(4-chlorophenyl)-1-(1,1-dimethylethyl)-	1.16627	0.00394775	increased
Trolox	1.22447	0.00394775	increased
6-Fluoro-1H-indazole-3-carbonitrile	1.03167	0.0104056	increased
Pyrazolo[1,5-a]pyrimidine-3-carbonitrile, 4,7-dihydro-5-methyl-6-(1-methylethyl)-7-oxo-	1.15856	0.00394775	increased
N5-Benzyl-1-phenyl-1H-1,2,4-triazole-3,5-diamine	1.33225	0.00394775	increased
Pyroquilon	1.04602	0.0104056	increased
2-Phenyl-5H,6H-[1,2,4]triazolo[1,5-c]quinazolin-5-one	1.21417	0.00394775	increased
Paraherquamide E	1.21387	0.00394775	decreased
4,8-Dihydroxy-6-methoxy-3-methyl-3,4-dihydroisochromen-1-one	1.14273	0.00648531	increased
2-(2,6-Dimethylmorpholin-4-yl)ethanol	1.15847	0.00648531	increased
1-Acetyl-4-piperidinecarboxylic acid	1.10532	0.00648531	increased
3-Pyridinecarboxamide, N-(6-chloro-9H-pyrido[3,4-b]indol-8-yl)-	1.1181	0.00394775	increased
3-[5-(4-Pyridinyl)-4H-1,2,4-triazol-3-yl]pyridine	1.20102	0.00394775	decreased
Imiprothrin	1.09818	0.00394775	decreased
Amoxapine	1.37357	0.00394775	increased
alpha-Pyrufuran	1.34754	0.00394775	increased
Prasugrel	1.37274	0.00394775	increased
2-Hydroxypyridine	1.2301	0.00648531	decreased
4-Chromanone	1.26431	0.00394775	increased
9-Hydroxycalabaxanthone	1.36014	0.00394775	increased
1,2,3,4-Tetrahydroisoquinoline-7-sulfonamide	1.23397	0.00394775	decreased
Milameline	1.27079	0.00394775	decreased
6-Acetyl-2,3-dihydro-2-(hydroxymethyl)-4(1H)-pyridinone	1.34216	0.00394775	decreased
Simvastatin	1.32146	0.00394775	decreased
Dehydropipernonaline	1.34015	0.00394775	decreased
Etizolam	1.35756	0.00394775	increased
Piperonyl sulfoxide	1.35993	0.00394775	decreased
Piperazine	1.25727	0.00394775	decreased
Propionylpromazine	1.06636	0.00394775	decreased
6,7-Dihydro-2-methyl-5H-cyclopenta[b]pyrazine	1.3293	0.00394775	decreased
3-Hydroxy-carbofuran	1.26813	0.00394775	decreased
Chlorpromazine	1.29789	0.00394775	decreased
7-Methoxy-1,2,3,4-tetrahydroacridin-9-amine	1.14823	0.00648531	increased
Pergolide	1.32104	0.00394775	decreased
2,2-Bis(hydroxymethyl)-3-quinuclidinone	1.33117	0.00394775	increased
Melamine	1.05704	0.00394775	decreased
Promazine	1.37258	0.00394775	decreased
Amoxicillin	1.16328	0.00394775	decreased
Indoleacetic acid	1.25788	0.00394775	decreased
Pindolol	1.25306	0.00394775	decreased
2,5-Furandicarboxylic acid	1.26543	0.00394775	decreased
2,4-Dimethyloxazole	1.26748	0.00394775	increased
Lisuride	1.30293	0.00394775	decreased
5,6-Dihydroxyindole	1.35808	0.00394775	decreased
Pefloxacin	1.32048	0.00394775	increased
Mardepodect	1.30285	0.00394775	increased
Artobiloxanthone	1.3357	0.00394775	increased
3alpha,4,7,7alpha-Tetrahydro-4-hydroxy-1H-isoindole-1,3(2H)-dione	1.04537	0.0163092	decreased
Fagomine	1.24366	0.00394775	increased
2-Isopropyl-5-methylfuran	1.28222	0.00394775	increased
Ciclopirox	1.19088	0.00394775	increased
Linaprazan	1.16071	0.00394775	decreased
1-Phenyl-6,7-dihydroxy-isochroman	1.33961	0.00394775	increased
Marbofloxacin	1.13708	0.00394775	increased
6-Formylpterin	1.31665	0.00394775	increased
3-Oxo-carbofuran	1.22986	0.00394775	increased
Imidazole-4-acetaldehyde	1.26928	0.00394775	increased
4-Hydroxyquinoline	1.05147	0.0104056	decreased
Tryptamine	1.09946	0.00394775	increased
Ciprofloxacin	1.20693	0.00394775	decreased
Isonicotinamide	1.06496	0.0163092	increased
Norquetiapine	1.34334	0.00394775	increased
DEXCHLORPHENIRAMINE	1.25494	0.00394775	increased
Tridemorph	1.24882	0.00394775	increased
3-[1-(3-Aminopropyl)-1H-indol-3-yl]-4-(1-methyl-1H-indol-3-yl)-1H-pyrrole-2,5-dione	1.22936	0.00394775	decreased
6-Deoxyfagomine	1.06159	0.037373	increased
Allopurinol	1.0776	0.00394775	increased
Proflavine	1.09616	0.00394775	decreased
Ethyl [(5-ethyl-4H-1,2,4-triazol-3-yl)sulfanyl]acetate	1.17088	0.00394775	decreased
5-(1H-Benzimidazol-2-ylsulfanyl)furan--2-carbaldehyde	1.34919	0.00394775	increased
Lowinox TBM-6	1.06279	0.0104056	decreased
R-3-(Methylthio)-1-hexanol	1.25254	0.00394775	increased
3-Phenylpropanoic acid	1.29405	0.00394775	decreased
[3,6'-Bi-4H-1-benzopyran]-4-one, 2,2',3,3'-tetrahydro-3',5,5',7,7'-pentahydroxy-2'-(4-hydroxyphenyl)-2-(4-methoxyphenyl)-	1.27835	0.00394775	increased
6-(2,3-Dihydroxy-3-methylbutyl)-3-(2,4-dihydroxyphenyl)-5-hydroxy-8,8-dimethylpyrano[2,3-h]chromen-4-one	1.22808	0.00394775	increased
7,3'-Dimethoxy-3-hydroxyflavone	1.36633	0.00394775	increased
Aegineoside	1.29424	0.00394775	increased
Auranticin A	1.21672	0.00394775	increased
Senkirkin	1.27238	0.00394775	decreased
Preglabridin	1.32181	0.00394775	decreased
4-(7-Hydroxy-3-(hydroxymethyl)-5-(3-hydroxypropyl)-2,3-dihydro-1-benzofuran-2-yl)-2-methoxyphenyl beta-D-xylopyranoside	1.04085	0.00394775	increased
2,3,5-Trimethyl-6-propyl-7H-furo[3,2-g]chromen-7-one	1.35985	0.00394775	decreased
2,4-Dimethoxy-2'-hydroxy-5'-methylchalcone	1.2066	0.00394775	decreased
8-Carboxy-3-methylflavone	1.11066	0.00394775	decreased
2-Propenamide, N-(2,3-dihydro-1,4-benzodioxin-6-yl)-3-[4-(1,1-dimethylethyl)phenyl]-, (2E)	1.37323	0.00394775	decreased
Umbelliferyl arachidonate	1.1442	0.00394775	decreased
4-Isopropyl-4'-methylchalcone	1.18603	0.00394775	decreased
Phenol, 5-[(1Z)-2-(3,5-dimethoxyphenyl)ethenyl]-2-methoxy-	1.33245	0.00394775	decreased
2-(7-Hydroxy-2-oxo-2H-chromen-4-yl)acetamide	1.35714	0.00394775	increased
3-Cyano-7-methoxycoumarin	1.33181	0.00394775	decreased
3-(3,4-Dimethoxyphenyl)-1-(2-hydroxy-4,6-dimethoxyphenyl)propan-1-one	1.13669	0.00648531	increased
Hesperetin dihydrochalcone	1.26513	0.00394775	increased
(7E)-11-Hydroxy-4,5,8,13,13-pentamethyl-3-(2-methylpropyl)-3,3a,4,6a,9,10,11,11a,14a,15-decahydro-1H-[1,3]dioxolo[9,10]oxacyclododecino[2,3-d]isoindole-1,16(2H)-dione	1.26313	0.00394775	decreased
Amylcinnamic aldehyde	1.11264	0.00648531	increased
2'-Hydroxy-2-methoxychalcone	1.0549	0.037373	increased
4'-Hydroxywarfarin	1.17276	0.00394775	increased
1,6-Bis-O-(4-hydroxycinnamoyl)glucose	1.29376	0.00394775	increased
8-Cinnamoyl-5,7-dihydroxy-2,2,6-trimethylchromene	1.1107	0.00394775	increased
3-(2,4-Dihydroxyphenyl)-5-hydroxy-6-(2-hydroxy-3-methylbut-3-enyl)-8,8-dimethylpyrano[2,3-h]chromen-4-one	1.08713	0.00648531	increased
4-Methyl-3-(2-oxopropoxy)-7,8,9,10-tetrahydro-6H-benzo[c]chromen-6-one	1.08054	0.00394775	increased
Dimethoxycurcumin	1.07843	0.00648531	increased
2-(4-Fluorophenyl)-4H-chromen-4-one	1.22897	0.00394775	increased
Carpinontriol B	1.11797	0.00394775	increased
3,5-Dihydroxy-2-(4-hydroxyphenyl)-3,4-dihydro-2H-chromen-7-yl pentofuranoside	1.26033	0.00394775	increased
4-Methoxy-4'-(methylthio)chalcone	1.21288	0.00394775	increased
7-Amino-4-methyl-2H-1-benzopyran-2-one arachidonoyl amide	1.1104	0.00648531	decreased
2,3,5-Trimethyl-6-(3-oxo-3-piperidin-1-ylpropyl)-7H-furo[3,2-g]chromen-7-one	1.10709	0.00394775	increased
7-Methoxy-4-(trifluoromethyl)coumarin	1.37096	0.00394775	increased
Diosmin	1.37143	0.00394775	increased
1,2-Bis(4-hydroxy-3-methoxyphenyl)ethylene	1.21651	0.00394775	increased
cirsimaritin	1.36409	0.00394775	increased
Didymin	1.35998	0.00394775	increased
7-(4-Hydroxy-3-methoxyphenyl)-5-methoxy-1-phenyl-3-heptanone	1.30002	0.00394775	decreased
Cirsiliol	1.17661	0.00394775	increased
neobavaisoflavone	1.34201	0.00394775	decreased
MORIN	1.08784	0.00394775	decreased
4-O-Methylpinosylvic acid	1.32389	0.00394775	increased
(E,E)-1,7-Diphenyl-4,6-heptadien-3-ol	1.23915	0.00394775	decreased
Gardenin B	1.35127	0.00394775	increased
Zearalanone	1.13072	0.0163092	decreased
Kaempferol	1.32237	0.00394775	increased
Dienestrol	1.1614	0.00394775	decreased
Luteolin	1.21262	0.00394775	decreased
N'-Hydroxyneosaxitoxin	1.32297	0.00394775	increased
Licorisoflavan A	1.13944	0.00394775	decreased
zapotin	1.24714	0.00394775	increased
Nepodin	1.28444	0.00394775	decreased
Atranorin	1.26981	0.00394775	increased
1-(3-Ethyl-2,4-dihydroxy-6-methoxyphenyl)-1-butanone	1.19422	0.00394775	decreased
Lovastatin hydroxy acid	1.17617	0.00394775	decreased
3,8-Dihydroxy-1-methoxy-4-(1,3,4-trihydroxybutan-2-yl)xanthen-9-one	1.00129	0.00648531	decreased
2,4,6-Trihydroxy-5-[1-(4-hydroxy-1,1,4,7-tetramethyl-1a,2,3,4a,5,6,7a,7b-octahydrocyclopropa[h]azulen-7-yl)-3-methylbutyl]benzene-1,3-dicarbaldehyde	1.33761	0.00394775	decreased
Barceloneic acid A	1.29515	0.00394775	increased
Ethyl 2,4-dihydroxy-6-methylbenzoate	1.08798	0.00648531	increased
3-hydroxybenzaldehyde	1.27083	0.00394775	decreased
Edgeworoside A	1.02398	0.00394775	increased
2,3-Dihydroxybenzoic acid (Pyrocatechuic acid)	1.19441	0.00394775	decreased
Ferulate	1.26288	0.00394775	decreased
Methyl caffeate	1.26288	0.00394775	decreased
Hydroferulic acid	1.18432	0.00394775	decreased
4-Allylcatechol	1.29405	0.00394775	decreased
Methyl 3,4-dihydroxybenzoate	1.36153	0.00394775	increased
2-Hydroxy-6-methoxybenzoic acid	1.36153	0.00394775	increased
Methyl Paraben	1.11527	0.00394775	increased
2-Hydroxy-4-methoxybenzaldehyde	1.11527	0.00394775	increased
Eincreasedarin	1.28444	0.00394775	decreased
3',4',6-Trihydroxy-3,5,7-trimethoxyflavone	1.17524	0.00394775	increased
Lanceoloside A	1.37027	0.00394775	increased
4'-Hydroxyacetophenone	1.2391	0.00394775	increased
Terephthalic-Acid	1.23318	0.00394775	decreased
Neodiosmin	1.37143	0.00394775	increased
4',5-Dihydroxy-3',6,7-trimethoxyflavone	1.11106	0.00394775	increased
Homopterocarpin	1.34783	0.00394775	increased
Candidone	1.29906	0.00394775	decreased
Coumestrol	1.2279	0.00394775	decreased
Lonchocarpin	1.3179	0.00394775	decreased
3',4',5,7-Tetrahydroxy-6,8-dimethoxyflavone	1.25529	0.00394775	decreased
Erythraddison II	1.2188	0.00394775	decreased
3',5'-Dimethoxy-3,5,7,4'-tetrahydroxyflavone	1.25866	0.00394775	increased
Angolensin	1.12569	0.00394775	decreased
7-Hydroxyflavanone	1.34514	0.00394775	increased
Altenusin	1.18412	0.00394775	decreased
5-Hydroxyisophthalic acid	1.14349	0.00394775	increased
4,4'-Sulfonylbisphenol	1.28941	0.00394775	increased
Cresotinic acid	1.01716	0.00394775	increased
Chrysin	1.01178	0.0163092	decreased
Populoside	1.29922	0.00394775	increased
5-Hydroxy-7-methoxy-6-methyl-2-phenylchroman-4-one	1.03331	0.0104056	decreased
Eriodictyol 7-O-glucuronide	1.17611	0.00394775	increased
Tiliroside	1.19794	0.00394775	increased
3-O-Methylgallic acid	1.24873	0.00394775	increased
Neohancoside D	1.19994	0.00394775	increased
Quercetin-3,7,3',4'-tetramethyl ether	1.3276	0.00394775	increased
2',4',6'-Trihydroxydihydrochalcone	1.33842	0.00394775	decreased
7,4'-Dimethoxy-5-hydroxyisoflavone	1.17395	0.00394775	increased
Mangostine	1.32154	0.00394775	increased
Clausenidin	1.13905	0.00394775	increased
1,7-Dihydroxyxanthone	1.12615	0.00394775	increased
n-Propyl gallate	1.2728	0.00394775	increased
(1aS,1bS,2S,5aR,6S,6aS)-6-((6-Deoxy-3-O-((2E)-3-(4-hydroxy-3-methoxyphenyl)prop-2-enoyl)-alpha-L-mannopyranosyl)oxy)-1a-(hydroxymethyl)-1a,1b,2,5a,6,6a-hexahydrooxireno[4,5]cyclopenta[1,2-c]pyran-2-yl beta-D-glucopyranoside	1.37189	0.00394775	increased
Ergocalciferol (Vitamin D2)	1.3641	0.00394775	increased
Lindenenol	1.25307	0.00394775	decreased
Galdosol	1.32321	0.00394775	decreased
8'-Apo-beta-carotenal, all-trans-	1.33471	0.00394775	increased
Platanionoside C	1.33044	0.00394775	decreased
Cauloside A	1.33779	0.00394775	decreased
7-Methyl-3-methylidene-6-(3-oxobutyl)-4,7,8,8a-tetrahydro-3aH-cyclohepta[b]furan-2-one	1.35234	0.00394775	increased
Resibufogenin	1.09584	0.0163092	decreased
Echinocystic acid 3-glucoside	1.32192	0.00394775	decreased
Hecogenin	1.33111	0.00394775	increased
Lecocarpinolide H	1.35474	0.00394775	increased
Alisol B acetate	1.17757	0.00394775	increased
Cyclogalegenin	1.1621	0.00394775	increased
Cholesteryl sulfate	1.08568	0.00394775	decreased
Hellebrigenin-3-O-beta-glucoside	1.08768	0.0249747	increased
12-Deoxywithastramonolide	1.14768	0.00394775	decreased
2-AG ether	1.31597	0.00394775	increased
Di(2-ethylhexyl) adipate	1.15193	0.00394775	increased
Octadecyl fumarate	1.37371	0.00394775	increased
(all-Z)-7,10,13-Docosatrienoic acid	1.373	0.00394775	increased
Hoduloside VII	1.36906	0.00394775	increased
Isorhamnetin 3-glucoside-7-rhamnoside	1.3011	0.00394775	increased
M397T260	1.3635	0.00394775	increased
Ginsenoyne N	1.34408	0.00394775	increased
M569T96	1.32682	0.00394775	increased
M387T190	1.34746	0.00394775	increased
20,24-Epoxy-25,26-dihydroxydammaran-3-one	1.3714	0.00394775	increased
Genistein 7-O-(2-p-coumaroylglucoside)	1.29704	0.00394775	increased
Cyclopassifloside VII	1.31435	0.00394775	increased
Procyanidin B1	1.3649	0.00394775	increased
4-Aminophenylsulfone	1.31603	0.00394775	increased
Coproporphyrin III	1.19165	0.00394775	increased
Coproporphyrin I	1.19165	0.00394775	increased
Indole-3-acetaldehyde oxime	1.3686	0.00394775	increased
Fructoselysine 6-phosphate	1.36594	0.00394775	increased
Artonin E	1.04171	0.00394775	increased
6-[3-[(3,4-dimethoxyphenyl)methyl]-4-methoxy-2-(methoxymethyl)butyl]-4-methoxy-1,3-benzodioxole	1.2868	0.00394775	increased
Isorhamnetin glucuronide	1.18122	0.00394775	increased
Carthamidin 6,7-diglucoside	1.18606	0.00394775	increased
1-(2H-1,3-Benzodioxol-5-yl)-2-[2,6-dimethoxy-4-(prop-2-en-1-yl)phenoxy]propyl benzoate	1.29481	0.00394775	increased
2,4-Dihydroxy-7,8-dimethoxy-2H-1,4-benzoxazin-3(4H)-one 2-glucoside	1.3358	0.00394775	increased
Naringin chalcone	1.36069	0.00394775	increased
M807T47	1.3698	0.00394775	increased
Lincreasedeoside	1.27652	0.00394775	increased
M373T39	1.35872	0.00394775	increased
M591T100	1.2755	0.00394775	increased
M603T92	1.08812	0.00394775	decreased
Dodecatrienedioylcarnitine	1.27933	0.00394775	decreased
Mevaldate	1.28816	0.00394775	decreased
Hematoporphyrin	1.14321	0.00394775	decreased
2-Dodecylbenzenesulfonic acid	1.1562	0.00394775	decreased
Lepidiumterpenyl ester	1.34485	0.00394775	increased
Fumigaclavine A	1.22811	0.00394775	decreased
1,2-Didecanoyl-sn-glycerol	1.36225	0.00394775	increased
M527T201	1.19158	0.00394775	decreased
(24R)-5b,8b-Epidioxyergosta-6,22E-dien-3b-ol 3-glucoside	1.21765	0.00394775	increased
(S)-(-)-Perillyl alcohol	1.02523	0.00394775	increased
M438T102	1.09656	0.00394775	decreased
M345T124	1.14282	0.00394775	decreased
1-isothiocyanato-8-methanesulfinyloctane	1.31668	0.00394775	decreased
1,25-Dihydroxyvitamin D3-26,23-lactone	1.31716	0.00394775	decreased
Hexadecenedioylcarnitine	1.17484	0.00394775	decreased
Colnelenic acid	1.24077	0.00394775	decreased
3-Epipapyriferic acid	1.17622	0.00394775	increased
9S,12S,13S-trihydroxy-10E-octadecenoic acid	1.28459	0.00394775	decreased
Succinic acid semialdehyde	1.13993	0.00394775	decreased
Auxin a	1.22517	0.00394775	decreased
Auxin b	1.20141	0.00394775	decreased
gamma-L-Glutamyl-L-cysteinyl-beta-alanine	1.31624	0.00394775	decreased
Choline phosphate	1.31687	0.00394775	decreased
Ser-Trp	1.29073	0.00394775	decreased
Neryl glucoside	1.12592	0.00648531	decreased
Phosphoagmatine	1.32865	0.00394775	decreased
Ganoderal A	1.15817	0.00394775	increased
Peltatol A	1.31015	0.00394775	decreased
Sorbitan stearate	1.31017	0.00394775	increased
Mammea C/AB cyclo D	1.23406	0.00394775	decreased
Fluvoxamine acid	1.36206	0.00394775	decreased
Cunaniol	1.144	0.00394775	decreased
M603T119	1.22912	0.00394775	decreased
7-Acetyllycopsamine	1.27409	0.00394775	decreased
M448T44	1.25582	0.00394775	increased
DL-3,4-Dihydroxyphenyl glycol	1.13903	0.00394775	decreased
4-(Dimethylamino)pyridine	1.30589	0.00394775	increased
M208T123	1.12729	0.00394775	decreased
(4R)-4-((1R,3S,5S,7R,9S,10S,13R,14S,17R)-1,3,7-trihydroxy-10,13-dimethylhexadecahydro-1H-cyclopenta[a]phenanthren-17-yl)pentanoic acid	1.09762	0.00394775	increased
20-carboxy-LTB4	1.30937	0.00394775	decreased
Casimiroedine	1.17637	0.00394775	decreased
N-Benzyladenine	1.35099	0.00394775	decreased
M469T35	1.31766	0.00394775	decreased
(9Z,11E,13E,15Z)-4-Oxo-9,11,13,15-octadecatetraenoic acid	1.27365	0.00394775	decreased
Ascochitin	1.3293	0.00394775	decreased
Ganoderic acid F	1.17502	0.00394775	decreased
6,7-Dihydroxycoumarin	1.34932	0.00394775	increased
Androsterone sulfate	1.35959	0.00394775	decreased
Myricanol 5-beta-sophoroside	1.16533	0.00394775	decreased
ent-19-Trachylobanal	1.02262	0.00394775	increased
L-Cysteate	1.00236	0.00648531	decreased
(7R*,8R*)-3-Methoxy-3',4,7,9,9'-pentahydroxy-8,4'-oxyneolignan 4-xyloside	1.19469	0.00394775	increased
Xanthophyll	1.30886	0.00394775	increased
5-Carboxyvanillic acid	1.11839	0.00394775	increased
Glutamic acid diethyl ester	1.1029	0.00648531	decreased
Capsanthin 3,6-epoxide	1.13654	0.00394775	decreased
Sulfoacetaldehyde	1.32867	0.00394775	decreased
M523T42	1.26457	0.00394775	decreased
Hexadecadienedioylcarnitine	1.33061	0.00394775	decreased
Mevalonic Acid Lactone	1.08717	0.00394775	decreased
Oxohexadecatrienoylcarnitine	1.27772	0.00394775	decreased
(9Z,12Z,14E)-16-Hydroxy-9,12,14-octadecatrienoic acid	1.13161	0.0249747	decreased
M429T45	1.09972	0.00394775	increased
FA 18:2+2O	1.27996	0.00394775	decreased
M409T259	1.24294	0.00394775	increased
Erythronolactone	1.08006	0.0104056	decreased
M495T39	1.30906	0.00394775	decreased
Methyl (7Z,9Z,9'Z)-6'-apo-y-caroten-6'-oate	1.31022	0.00394775	increased
2-amino-3-({hydroxy[2-(icosanoyloxy)-3-[octadec-11-enoyloxy]propoxy]phosphoryl}oxy)propanoic acid	1.20151	0.00394775	decreased
M190T105	1.09041	0.0104056	decreased
M241T208	1.09581	0.00394775	increased
3'-Methoxy-[6]-Gingerdiol 3,5-diacetate	1.03363	0.0249747	decreased
3beta-3-Hydroxy-18-lincreaseden-21-one	1.33668	0.00394775	increased
Theasapogenol A	1.31881	0.00394775	increased
Cyclocalopin D	1.3694	0.00394775	increased
Cyclohexaneacetic acid	1.3473	0.00394775	increased
Hydroxyatrazine	1.26375	0.00394775	increased
M467T39	1.30772	0.00394775	decreased
(5b,12b)-Cholan-24-oic acid, 12-hydroxy-	1.27292	0.00394775	increased
Cetraxate benzyl ester	1.24887	0.00394775	decreased
M393T140	1.12496	0.00394775	decreased
M185T65	1.28351	0.00394775	increased
N-Succinyl-L-citrulline	1.17252	0.00394775	decreased
Thujyl 19-trachylobanoate	1.31089	0.00394775	increased
N-Methylcalystegine B2	1.27906	0.00394775	increased
M172T62	1.16703	0.00394775	increased
TXB2-[d4]	1.16482	0.00394775	decreased
M453T27	1.31129	0.00394775	decreased
15-methyl palmitic acid	1.01416	0.0104056	decreased
10-Deoxymethynolide	1.08959	0.00394775	decreased
Moracin O	1.19837	0.00394775	increased
3-ketosphinganine	1.2836	0.00394775	increased
(3alphaOH,20S,24S)-3,19:20,24-Diepoxydammarane-3,25-diol	1.10257	0.00394775	increased
Betulinic Acid	1.33491	0.00394775	increased
Isovalerylglutamic acid	1.25486	0.00394775	increased
Corynanthin	1.2729	0.00394775	increased
Methylthiomethyl hexanoate	1.04458	0.0163092	increased
L-trans-5-Hydroxy-2-piperidinecarboxylic acid	1.03946	0.0163092	decreased
Galaxolide	1.06864	0.0249747	increased
M247T38	1.03214	0.0104056	increased
gibberellic acid	1.30985	0.00394775	increased
24-Hydroxyglabrolide	1.11709	0.00394775	increased
M378T68	1.10894	0.00394775	increased
(22E)-(24S)-1alpha,24-dihydroxy-26,27-cyclo-22,23-didehydrovitamin D3 / (22E)-(24S)-1alpha,24-dihydroxy-26,27-cyclo-22,23-didehydrocholecalciferol / Calcipotriol	1.25533	0.00394775	increased
Glyco-beta-muricholic acid	1.21219	0.00394775	decreased
M554T124	1.06919	0.00648531	decreased
Cerebroside B	1.33807	0.00394775	increased
Sakacin A	1.15591	0.00394775	increased
[1-hydroxy-1-(4-methoxyphenyl)propan-2-yl] 4-methoxybenzoate	1.148	0.00394775	increased
Abscisate	1.27365	0.00394775	increased
7-Methylxanthosine	1.10497	0.0104056	decreased
Capsi-amide	1.31798	0.00394775	increased
M492T230	1.23872	0.00394775	decreased
Dehydroabietic acid	1.08458	0.0249747	decreased
PC-M6	1.20418	0.00394775	decreased
8R-HpODE	1.25999	0.00394775	increased
(14alpha,17beta,20S,22R)-14,20-Epoxy-17-hydroxy-1-oxowitha-3,5,24-trienolide	1.26359	0.00394775	decreased
3-Deacetylsalannin	1.22341	0.00394775	increased
Fasciculol C	1.3151	0.00394775	increased
Isopentenyl-Adenine	1.24325	0.00394775	increased
Isolariciresinol 9'-O-alpha-L-arabinofuranoside	1.20097	0.00394775	increased
nortrachelogenin	1.28156	0.00394775	increased
M262T86	1.34107	0.00394775	increased
Flavone base + 3O, 1MeO, C-Hex	1.24609	0.00394775	increased
thymidine glycol	1.33544	0.00394775	increased
M488T53	1.21437	0.00394775	decreased
Lactapiperanol D	1.11143	0.00394775	increased
17-phenyl-trinor-PGE2	1.0575	0.0163092	decreased
7-O-Methyllicoricidin	1.21532	0.00394775	increased
Triacetin (C2:0)	1.27472	0.00394775	decreased
Feruloylagmatine	1.18396	0.00394775	decreased
Arg-Gln	1.04048	0.0163092	decreased
C.I. Pigment Red 149	1.20567	0.00394775	increased
(3E)-3-[(1R,5R,6S)-5-Hydroxy-7-oxabicyclo[4.1.0]heptan-2-ylidene]-2-oxopropanoate	1.13658	0.00394775	decreased
12,13-Epoxy-9,15-octadecadienoic acid	1.00372	0.0163092	decreased
Sterebin A	1.04052	0.0104056	decreased
4-Hydroxy-2-oxo-heptanedioate	1.21347	0.00394775	increased
M651T150	1.22791	0.00394775	decreased
Galactosyl 4-hydroxyproline	1.25925	0.00394775	increased
Capsianoside I	1.20815	0.00394775	decreased
Catechin 3',4'-di-O-beta-D-glucopyranoside	1.2479	0.00394775	increased
2,4,6-Trimethylpyridine	1.01949	0.0104056	increased
M607T129	1.0638	0.00648531	increased
2-Hydroxy-4-oxo-5,12-heneicosadien-1-yl acetate	1.17866	0.00394775	increased
Faradiol laurate	1.06524	0.00394775	decreased
3-Hexaprenyl-4-hydroxybenzoate	1.00804	0.0163092	increased
12alpha-Hydroxy-3-oxochola-4,6-dienoate	1.22859	0.00394775	increased
Catechin 5,3'-di-O-beta-D-glucopyranoside	1.21143	0.00394775	increased
Mesoporphyrin IX	1.33229	0.00394775	increased
Ginsenoside Rh3	1.09773	0.00648531	increased
8-Amino-7-oxononanoate	1.11875	0.00648531	increased
M571T153	1.04397	0.00648531	decreased
3-[1,1-bis(4-hydroxyphenyl)-3-oxo-3-(2,4,6-trihydroxyphenyl)propan-2-yl]-5,7-dihydroxychromen-4-one	1.24585	0.00394775	increased

## Sheet: Table S5
Table S5. The co-occurrence network parameter of captive and grazing reindeer
Co-occurrence network parameter	Captive	Grazing
Average Degree	20.797	46.716
Average Weighted Degree	20.797	46.716
Density	0.059	0.143
Average Clustering Coefficient	0.451	0.584
Eigenvector Centrality	0.0723687	0.0182364
Average Path length	2.936	2.50329

## Sheet: Table S6
Table S6. The correlation of the significantly changed microbiota and metabolites in the feces of captive reindeer
Source	Target	Correlation	P-value
Phenylalanyl-Arginine	9H-Purine-2,6-diamine, N6-(1R,2S,4S)-bicyclo[2.2.1]hept-2-yl-N2-phenyl-, rel-	0.999667	1.6616e-07
9H-Purine-2,6-diamine, N6-(1R,2S,4S)-bicyclo[2.2.1]hept-2-yl-N2-phenyl-, rel-	Phenylalanyl-Arginine	0.999667	1.6616e-07
N-[3-(1H-Imidazol-1-yl)propyl]-9H-purin-6-amine	Thiopental	0.999351	6.32533e-07
Thiopental	N-[3-(1H-Imidazol-1-yl)propyl]-9H-purin-6-amine	0.999351	6.32533e-07
Sumithrin	(+)-Fluprostenol methylamide	0.998403	3.82266e-06
(+)-Fluprostenol methylamide	Sumithrin	0.998403	3.82266e-06
Phenylalanyl-Arginine	Sumithrin	0.998266	4.50643e-06
Sumithrin	Phenylalanyl-Arginine	0.998266	4.50643e-06
L-Glycine ether ester	4-Aminobutyric acid (GABA)	0.997718	7.80297e-06
4-Aminobutyric acid (GABA)	L-Glycine ether ester	0.997718	7.80297e-06
o-Tyrosine	(+)-Fluprostenol methylamide	0.997693	7.97587e-06
(+)-Fluprostenol methylamide	o-Tyrosine	0.997693	7.97587e-06
Rhodopirellula	D-Ribose	0.997503	9.34728e-06
D-Ribose	Rhodopirellula	0.997503	9.34728e-06
Glu-Lys	Imazamox	0.997071	1.2858e-05
Imazamox	Glu-Lys	0.997071	1.2858e-05
Sumithrin	9H-Purine-2,6-diamine, N6-(1R,2S,4S)-bicyclo[2.2.1]hept-2-yl-N2-phenyl-, rel-	0.996903	1.43748e-05
9H-Purine-2,6-diamine, N6-(1R,2S,4S)-bicyclo[2.2.1]hept-2-yl-N2-phenyl-, rel-	Sumithrin	0.996903	1.43748e-05
Lentimicrobium	Pirellulaceae_Unclassified	0.996718	1.61367e-05
Pirellulaceae_Unclassified	Lentimicrobium	0.996718	1.61367e-05
o-Tyrosine	Sumithrin	0.996631	1.7003e-05
Sumithrin	o-Tyrosine	0.996631	1.7003e-05
N5-(1-Iminoethyl)-L-ornithine	Chenodeoxycholic acid	0.99638	1.96315e-05
Chenodeoxycholic acid	N5-(1-Iminoethyl)-L-ornithine	0.99638	1.96315e-05
Phenylalanyl-Arginine	(+)-Fluprostenol methylamide	0.996314	2.03603e-05
(+)-Fluprostenol methylamide	Phenylalanyl-Arginine	0.996314	2.03603e-05
3-Methylglutaric acid	4-Oxododecanedioic acid	0.996311	2.0393e-05
Adipic acid	4-Oxododecanedioic acid	0.996311	2.0393e-05
2-Methylglutaric acid	4-Oxododecanedioic acid	0.996311	2.0393e-05
4-Oxododecanedioic acid	3-Methylglutaric acid	0.996311	2.0393e-05
4-Oxododecanedioic acid	Adipic acid	0.996311	2.0393e-05
4-Oxododecanedioic acid	2-Methylglutaric acid	0.996311	2.0393e-05
2-(3,4'-Dihydroxy-4,4,7,8a-tetramethyl-6'-oxospiro[2,3,4a,5,6,7-hexahydro-1H-naphthalene-8,2'-3,8-dihydrofuro[2,3-e]isoindole]-7'-yl)propanoic acid	Lithocholic acid 3-sulfate	0.995412	3.15243e-05
Lithocholic acid 3-sulfate	2-(3,4'-Dihydroxy-4,4,7,8a-tetramethyl-6'-oxospiro[2,3,4a,5,6,7-hexahydro-1H-naphthalene-8,2'-3,8-dihydrofuro[2,3-e]isoindole]-7'-yl)propanoic acid	0.995412	3.15243e-05
Ile-Thr	Leu-Val	0.995395	3.17617e-05
Leu-Val	Ile-Thr	0.995395	3.17617e-05
Dehalobacter	S-Allyl-L-Cysteine	0.995152	3.52049e-05
S-Allyl-L-Cysteine	Dehalobacter	0.995152	3.52049e-05
(+)-Fluprostenol methylamide	9H-Purine-2,6-diamine, N6-(1R,2S,4S)-bicyclo[2.2.1]hept-2-yl-N2-phenyl-, rel-	0.994791	4.06285e-05
9H-Purine-2,6-diamine, N6-(1R,2S,4S)-bicyclo[2.2.1]hept-2-yl-N2-phenyl-, rel-	(+)-Fluprostenol methylamide	0.994791	4.06285e-05
Statine	Cinereain	0.993189	6.94293e-05
Cinereain	Statine	0.993189	6.94293e-05
Dehalobacter	Desulfovibrio	0.991954	9.68524e-05
Desulfovibrio	Dehalobacter	0.991954	9.68524e-05
Phenylalanyl-Arginine	o-Tyrosine	0.991846	9.94549e-05
o-Tyrosine	Phenylalanyl-Arginine	0.991846	9.94549e-05
Ile-Thr	L-?Leucyl-?L-?alanine	0.991627	0.000104879
L-?Leucyl-?L-?alanine	Ile-Thr	0.991627	0.000104879
Imazamox	Amino(4-methoxyphenyl)acetic acid	0.991584	0.000105934
Amino(4-methoxyphenyl)acetic acid	Imazamox	0.991584	0.000105934
Rhodopirellula	Pirellulaceae_Unclassified	0.990339	0.000139547
Pirellulaceae_Unclassified	Rhodopirellula	0.990339	0.000139547
CerP(d18:1/22:0)	PC(14:0/P-18:1(11Z))	0.989935	0.000151449
PC(14:0/P-18:1(11Z))	CerP(d18:1/22:0)	0.989935	0.000151449
LPC(13:0)	1-Palmitoyl-2-linoleoyl-sn-glycero-3-phosphocholine	0.989694	0.000158784
1-Palmitoyl-2-linoleoyl-sn-glycero-3-phosphocholine	LPC(13:0)	0.989694	0.000158784
Desulfovibrio	S-Allyl-L-Cysteine	0.989564	0.000162785
S-Allyl-L-Cysteine	Desulfovibrio	0.989564	0.000162785
O-Succinyl-L-homoserine	N-[3-(1H-Imidazol-1-yl)propyl]-9H-purin-6-amine	0.989313	0.000170696
N-[3-(1H-Imidazol-1-yl)propyl]-9H-purin-6-amine	O-Succinyl-L-homoserine	0.989313	0.000170696
o-Tyrosine	9H-Purine-2,6-diamine, N6-(1R,2S,4S)-bicyclo[2.2.1]hept-2-yl-N2-phenyl-, rel-	0.98878	0.00018814
9H-Purine-2,6-diamine, N6-(1R,2S,4S)-bicyclo[2.2.1]hept-2-yl-N2-phenyl-, rel-	o-Tyrosine	0.98878	0.00018814
Prevotella	2-Oxoadipic acid	0.988672	0.000191765
2-Oxoadipic acid	Prevotella	0.988672	0.000191765
L-?Leucyl-?L-?alanine	Leu-Val	0.988402	0.000200976
Leu-Val	L-?Leucyl-?L-?alanine	0.988402	0.000200976
N5-(1-Iminoethyl)-L-ornithine	Isodeoxycholic acid	0.988372	0.000202037
Isodeoxycholic acid	N5-(1-Iminoethyl)-L-ornithine	0.988372	0.000202037
Glu-Lys	5,8,11,14-Eicosatetraynoic acid	0.988165	0.00020926
5,8,11,14-Eicosatetraynoic acid	Glu-Lys	0.988165	0.00020926
Glutamate	N,N-Dimethyl-L-valine	0.987922	0.000217926
N,N-Dimethyl-L-valine	Glutamate	0.987922	0.000217926
PE(18:2(9Z,12Z)/22:0)	PC(16:0/P-16:0)	0.98776	0.00022381
PC(16:0/P-16:0)	PE(18:2(9Z,12Z)/22:0)	0.98776	0.00022381
Alanyl-Proline	4-Amino-2-(methylsulfanyl)-5-pyrimidinecarboxylic acid	0.987544	0.000231744
4-Amino-2-(methylsulfanyl)-5-pyrimidinecarboxylic acid	Alanyl-Proline	0.987544	0.000231744
Isodeoxycholic acid	Chenodeoxycholic acid	0.986853	0.000258124
Chenodeoxycholic acid	Isodeoxycholic acid	0.986853	0.000258124
O-Succinyl-L-homoserine	Thiopental	0.986547	0.000270259
Thiopental	O-Succinyl-L-homoserine	0.986547	0.000270259
Decadienoylcarnitine	Dilinolenin (9c,12c,15c)	0.985757	0.000302857
Dilinolenin (9c,12c,15c)	Decadienoylcarnitine	0.985757	0.000302857
Glu-Lys	Amino(4-methoxyphenyl)acetic acid	0.985396	0.000318368
Amino(4-methoxyphenyl)acetic acid	Glu-Lys	0.985396	0.000318368
Leucyl-Glycine	SM(d18:1/14:0)	0.985278	0.000323527
SM(d18:1/14:0)	Leucyl-Glycine	0.985278	0.000323527
Lentimicrobium	Rhodopirellula	0.985172	0.000328181
Rhodopirellula	Lentimicrobium	0.985172	0.000328181
12-Methyltridecanoic acid	LPG(18:1(9Z))	0.985066	0.000332875
Myristic acid	LPG(18:1(9Z))	0.985066	0.000332875
LPG(18:1(9Z))	12-Methyltridecanoic acid	0.985066	0.000332875
LPG(18:1(9Z))	Myristic acid	0.985066	0.000332875
Decanoic acid, 3-amino-	DL-2,3-Diaminopropionic acid	0.984248	0.000370235
DL-2,3-Diaminopropionic acid	Decanoic acid, 3-amino-	0.984248	0.000370235
(gamma-Glutamyl-gamma-glutamyl)-S-methylcysteine	10-Hydroxydecanoic acid	0.983863	0.000388488
10-Hydroxydecanoic acid	(gamma-Glutamyl-gamma-glutamyl)-S-methylcysteine	0.983863	0.000388488
Leu-Ile	Linoleic acid	0.983588	0.000401801
Ile-Leu	Linoleic acid	0.983588	0.000401801
Linoleic acid	Leu-Ile	0.983588	0.000401801
Linoleic acid	Ile-Leu	0.983588	0.000401801
Anaerocella	1-(7H-Purin-6-yl)-N-(3-(trifluoromethyl)phenyl)piperidine-4-carboxamide	0.982611	0.000450952
1-(7H-Purin-6-yl)-N-(3-(trifluoromethyl)phenyl)piperidine-4-carboxamide	Anaerocella	0.982611	0.000450952
L-Norvaline	Pelargonic acid	0.982501	0.000456651
Pelargonic acid	L-Norvaline	0.982501	0.000456651
3-Methylglutaric acid	2-Propylglutaric acid	0.982268	0.000468853
Adipic acid	2-Propylglutaric acid	0.982268	0.000468853
2-Methylglutaric acid	2-Propylglutaric acid	0.982268	0.000468853
2-Propylglutaric acid	3-Methylglutaric acid	0.982268	0.000468853
2-Propylglutaric acid	Adipic acid	0.982268	0.000468853
2-Propylglutaric acid	2-Methylglutaric acid	0.982268	0.000468853
5-Oxooctanoic acid	2-Cyanoamino-4,6-dihydroxypyrimidine	0.982102	0.000477622
2-Cyanoamino-4,6-dihydroxypyrimidine	5-Oxooctanoic acid	0.982102	0.000477622
(25S)-7-Dafachronic acid	Isodeoxycholic acid	0.982004	0.000482884
Isodeoxycholic acid	(25S)-7-Dafachronic acid	0.982004	0.000482884
3-Methyladipic acid	Suberic acid	0.981875	0.000489805
Pimelic acid	Suberic acid	0.981875	0.000489805
Suberic acid	3-Methyladipic acid	0.981875	0.000489805
Suberic acid	Pimelic acid	0.981875	0.000489805
Azelaic acid	cis-7-Hexadecenoic acid	0.981523	0.000508937
cis-7-Hexadecenoic acid	Azelaic acid	0.981523	0.000508937
Pirellulaceae_Unclassified	D-Ribose	0.981346	0.000518731
D-Ribose	Pirellulaceae_Unclassified	0.981346	0.000518731
Scopolamine beta-D-glucuronide	Dilinolenin (9c,12c,15c)	0.980716	0.000554224
Dilinolenin (9c,12c,15c)	Scopolamine beta-D-glucuronide	0.980716	0.000554224
Pseudoflavonifractor	Pirellulaceae_Unclassified	0.980631	0.000559095
Pirellulaceae_Unclassified	Pseudoflavonifractor	0.980631	0.000559095
3-Isobutylpentanedioic acid	4-Amino-5-carboxy-2-ethylmercaptopyrimidine	0.980192	0.000584634
4-Amino-5-carboxy-2-ethylmercaptopyrimidine	3-Isobutylpentanedioic acid	0.980192	0.000584634
Glyceric acid	1,3-Dimethyl-8-(3-pyridinyl)-3,9-dihydro-1H-purine-2,6-dione	0.980065	0.000592161
1,3-Dimethyl-8-(3-pyridinyl)-3,9-dihydro-1H-purine-2,6-dione	Glyceric acid	0.980065	0.000592161
Formiminoglutamic acid	Glyco-gamma-muricholic acid	0.979774	0.000609521
Glyco-gamma-muricholic acid	Formiminoglutamic acid	0.979774	0.000609521
3-Isobutylpentanedioic acid	3-METHYLGLUTACONIC ACID	0.979608	0.000619533
3-METHYLGLUTACONIC ACID	3-Isobutylpentanedioic acid	0.979608	0.000619533
2-Hydroxypalmitic acid	3-(beta-D-Glucopyranosyloxy)-15-hydroxy-2,15-dimethylhexadecanoic acid	0.979464	0.000628251
16-Hydroxypalmitic acid	3-(beta-D-Glucopyranosyloxy)-15-hydroxy-2,15-dimethylhexadecanoic acid	0.979464	0.000628251
3-(beta-D-Glucopyranosyloxy)-15-hydroxy-2,15-dimethylhexadecanoic acid	2-Hydroxypalmitic acid	0.979464	0.000628251
3-(beta-D-Glucopyranosyloxy)-15-hydroxy-2,15-dimethylhexadecanoic acid	16-Hydroxypalmitic acid	0.979464	0.000628251
L-Norvaline	(Z)-6-Octadecenoic acid	0.979216	0.000643462
(Z)-6-Octadecenoic acid	L-Norvaline	0.979216	0.000643462
CRUSTECDYSONE	LPE(18:1(9Z)/0:0)	0.979087	0.000651477
LPE(18:1(9Z)/0:0)	CRUSTECDYSONE	0.979087	0.000651477
(25S)-7-Dafachronic acid	Chenodeoxycholic acid	0.978977	0.000658283
Chenodeoxycholic acid	(25S)-7-Dafachronic acid	0.978977	0.000658283
PC(14:0/P-18:1(11Z))	lysoPC(26:0)	0.978117	0.000713029
lysoPC(26:0)	PC(14:0/P-18:1(11Z))	0.978117	0.000713029
PE(14:0/22:5(7Z,10Z,13Z,16Z,19Z))	PE(20:2(11Z,14Z)/14:1(9Z))	0.977836	0.000731438
PE(20:2(11Z,14Z)/14:1(9Z))	PE(14:0/22:5(7Z,10Z,13Z,16Z,19Z))	0.977836	0.000731438
Lentimicrobium	D-Ribose	0.977789	0.000734538
D-Ribose	Lentimicrobium	0.977789	0.000734538
Glyceric acid	4-Oxododecanedioic acid	0.977452	0.000756896
4-Oxododecanedioic acid	Glyceric acid	0.977452	0.000756896
(4E,6E)-2-(Hydroxymethyl)-3-(3-methoxy-3-oxopropyl)deca-4,6-dienoic acid	PS(16:0/15:0)	0.977388	0.000761159
PS(16:0/15:0)	(4E,6E)-2-(Hydroxymethyl)-3-(3-methoxy-3-oxopropyl)deca-4,6-dienoic acid	0.977388	0.000761159
(1R,4R,6R)-4-Amino-2-oxabicyclo[3.1.0]hexane-4,6-dicarboxylic acid	Octanoic acid, 2-[[4-chloro-6-[(2,3-dimethylphenyl)amino]-2-pyrimidinyl]thio]-	0.977208	0.00077328
Octanoic acid, 2-[[4-chloro-6-[(2,3-dimethylphenyl)amino]-2-pyrimidinyl]thio]-	(1R,4R,6R)-4-Amino-2-oxabicyclo[3.1.0]hexane-4,6-dicarboxylic acid	0.977208	0.00077328
N-Tigloylglycine	3-Isobutylpentanedioic acid	0.977054	0.000783745
3-Isobutylpentanedioic acid	N-Tigloylglycine	0.977054	0.000783745
Phocaeicola	PC(15:0/14:1(9Z))	0.976528	0.000819958
PC(15:0/14:1(9Z))	Phocaeicola	0.976528	0.000819958
Asparaginyl-Phenylalanine	N5-(1-Iminoethyl)-L-ornithine	0.9764	0.000828878
N5-(1-Iminoethyl)-L-ornithine	Asparaginyl-Phenylalanine	0.9764	0.000828878
Imazamox	5,8,11,14-Eicosatetraynoic acid	0.976309	0.000835256
5,8,11,14-Eicosatetraynoic acid	Imazamox	0.976309	0.000835256
D-Tyrosine tert-butyl ester	R-Palmitoyl-(2-methyl) ethanolamide	0.975982	0.0008584
R-Palmitoyl-(2-methyl) ethanolamide	D-Tyrosine tert-butyl ester	0.975982	0.0008584
Lentimicrobium	Microbacter	0.975441	0.000897323
Microbacter	Lentimicrobium	0.975441	0.000897323
9,12-Octadecadiynoic acid	Adipoyl-L-carnitine	0.974557	0.000962758
Adipoyl-L-carnitine	9,12-Octadecadiynoic acid	0.974557	0.000962758
D-Proline	5-Oxooctanoic acid	0.974443	0.000971382
5-Oxooctanoic acid	D-Proline	0.974443	0.000971382
Anaerosporobacter	Butalbital	0.973892	0.00101354
Butalbital	Anaerosporobacter	0.973892	0.00101354
R-Palmitoyl-(2-methyl) ethanolamide	9H-Purine-2,6-diamine, N6-(1R,2S,4S)-bicyclo[2.2.1]hept-2-yl-N2-phenyl-, rel-	0.97344	0.00104879
9H-Purine-2,6-diamine, N6-(1R,2S,4S)-bicyclo[2.2.1]hept-2-yl-N2-phenyl-, rel-	R-Palmitoyl-(2-methyl) ethanolamide	0.97344	0.00104879
Bremerella	Crotonoside	0.973261	0.00106294
Crotonoside	Bremerella	0.973261	0.00106294
Avibactam	3,5,9-Trioxa-4-phosphatetracosan-1-aminium, 7-(acetyloxy)-24-carboxy-4-hydroxy-N,N,N-trimethyl-, inner salt, 4-oxide, (R)-	0.972999	0.00108374
3,5,9-Trioxa-4-phosphatetracosan-1-aminium, 7-(acetyloxy)-24-carboxy-4-hydroxy-N,N,N-trimethyl-, inner salt, 4-oxide, (R)-	Avibactam	0.972999	0.00108374
2-Propylglutaric acid	4-Oxododecanedioic acid	0.972667	0.00111044
4-Oxododecanedioic acid	2-Propylglutaric acid	0.972667	0.00111044
Sophoraside A	Pelargonic acid	0.972409	0.00113139
Pelargonic acid	Sophoraside A	0.972409	0.00113139
Pelargonic acid	1-Palmitoyl-2-arachidonoyl-sn-glycero-3-phosphoserine	0.972409	0.00113139
Pelargonic acid	2-Chlorobenzyl 7H-purin-6-yl sulfide	0.972409	0.00113139
Pelargonic acid	5-(2-Hydroxybenzylidene)-2-thioxodihydro-4,6(1H,5H)-pyrimidinedione	0.972409	0.00113139
1-Palmitoyl-2-arachidonoyl-sn-glycero-3-phosphoserine	Pelargonic acid	0.972409	0.00113139
2-Chlorobenzyl 7H-purin-6-yl sulfide	Pelargonic acid	0.972409	0.00113139
5-(2-Hydroxybenzylidene)-2-thioxodihydro-4,6(1H,5H)-pyrimidinedione	Pelargonic acid	0.972409	0.00113139
Paludibacter	Val-Val	0.972392	0.00113279
Val-Val	Paludibacter	0.972392	0.00113279
3-Methylglutaric acid	3,3-Dimethylglutaric acid	0.972164	0.00115148
Adipic acid	3,3-Dimethylglutaric acid	0.972164	0.00115148
2-Methylglutaric acid	3,3-Dimethylglutaric acid	0.972164	0.00115148
3,3-Dimethylglutaric acid	3-Methylglutaric acid	0.972164	0.00115148
3,3-Dimethylglutaric acid	Adipic acid	0.972164	0.00115148
3,3-Dimethylglutaric acid	2-Methylglutaric acid	0.972164	0.00115148
Scopolamine beta-D-glucuronide	Decadienoylcarnitine	0.971951	0.00116908
Decadienoylcarnitine	Scopolamine beta-D-glucuronide	0.971951	0.00116908
Leucylphenylalanine	9-Hydroxynonanoic acid	0.971744	0.0011863
9-Hydroxynonanoic acid	Leucylphenylalanine	0.971744	0.0011863
9-(Methoxycarbonyl)dec-9-enoic acid	PC(18:2(9Z,12Z)/15:0)	0.971573	0.00120062
PC(18:2(9Z,12Z)/15:0)	9-(Methoxycarbonyl)dec-9-enoic acid	0.971573	0.00120062
3-AMINO-2-PIPERIDONE	Sph(d18:0)	0.971407	0.00121463
Sph(d18:0)	3-AMINO-2-PIPERIDONE	0.971407	0.00121463
Sophoraside A	cis-11-Eicosenoic acid	0.971297	0.00122396
cis-11-Eicosenoic acid	Sophoraside A	0.971297	0.00122396
cis-11-Eicosenoic acid	1-Palmitoyl-2-arachidonoyl-sn-glycero-3-phosphoserine	0.971297	0.00122396
cis-11-Eicosenoic acid	2-Chlorobenzyl 7H-purin-6-yl sulfide	0.971297	0.00122396
cis-11-Eicosenoic acid	5-(2-Hydroxybenzylidene)-2-thioxodihydro-4,6(1H,5H)-pyrimidinedione	0.971297	0.00122396
1-Palmitoyl-2-arachidonoyl-sn-glycero-3-phosphoserine	cis-11-Eicosenoic acid	0.971297	0.00122396
2-Chlorobenzyl 7H-purin-6-yl sulfide	cis-11-Eicosenoic acid	0.971297	0.00122396
5-(2-Hydroxybenzylidene)-2-thioxodihydro-4,6(1H,5H)-pyrimidinedione	cis-11-Eicosenoic acid	0.971297	0.00122396
1,2-Dilinoleoyl-sn-glycero-3-phosphoethanolamine	PE(20:1(11Z)/14:1(9Z))	0.970788	0.00126751
PE(20:1(11Z)/14:1(9Z))	1,2-Dilinoleoyl-sn-glycero-3-phosphoethanolamine	0.970788	0.00126751
Alanyl-Proline	8-(Benzylamino)-1,3-dimethyl-3,7-dihydro-1H-purine-2,6-dione	0.970783	0.00126794
8-(Benzylamino)-1,3-dimethyl-3,7-dihydro-1H-purine-2,6-dione	Alanyl-Proline	0.970783	0.00126794
Asparaginyl-Phenylalanine	Isodeoxycholic acid	0.970737	0.00127199
Isodeoxycholic acid	Asparaginyl-Phenylalanine	0.970737	0.00127199
LysoPC(14:1(9Z))	Palmitoyl sphingomyelin	0.970606	0.00128335
Palmitoyl sphingomyelin	LysoPC(14:1(9Z))	0.970606	0.00128335
3-Isobutylpentanedioic acid	N-[3-(1H-Imidazol-1-yl)propyl]-9H-purin-6-amine	0.970526	0.0012903
N-[3-(1H-Imidazol-1-yl)propyl]-9H-purin-6-amine	3-Isobutylpentanedioic acid	0.970526	0.0012903
1,1-Dioxo-1,2-thiazolidine-3-carboxylic acid	Lithocholic acid	0.970108	0.0013269
1,1-Dioxo-1,2-thiazolidine-3-carboxylic acid	Allolithocholic acid	0.970108	0.0013269
1,1-Dioxo-1,2-thiazolidine-3-carboxylic acid	Isolithocholic acid	0.970108	0.0013269
Lithocholic acid	1,1-Dioxo-1,2-thiazolidine-3-carboxylic acid	0.970108	0.0013269
Allolithocholic acid	1,1-Dioxo-1,2-thiazolidine-3-carboxylic acid	0.970108	0.0013269
Isolithocholic acid	1,1-Dioxo-1,2-thiazolidine-3-carboxylic acid	0.970108	0.0013269
5,8,11,14-Eicosatetraynoic acid	Butalbital	0.970095	0.00132806
Butalbital	5,8,11,14-Eicosatetraynoic acid	0.970095	0.00132806
Decanoic acid, 3-amino-	LysoPC(24:1(15Z))	0.96981	0.00135343
LysoPC(24:1(15Z))	Decanoic acid, 3-amino-	0.96981	0.00135343
(4E,6E)-2-(Hydroxymethyl)-3-(3-methoxy-3-oxopropyl)deca-4,6-dienoic acid	1-(7H-Purin-6-yl)-N-(3-(trifluoromethyl)phenyl)piperidine-4-carboxamide	0.969704	0.00136287
1-(7H-Purin-6-yl)-N-(3-(trifluoromethyl)phenyl)piperidine-4-carboxamide	(4E,6E)-2-(Hydroxymethyl)-3-(3-methoxy-3-oxopropyl)deca-4,6-dienoic acid	0.969704	0.00136287
Anaerocella	D-Pantethine	0.969667	0.00136614
D-Pantethine	Anaerocella	0.969667	0.00136614
PE(18:2(9Z,12Z)/22:0)	PC(14:0/P-18:1(11Z))	0.969573	0.00137463
PC(14:0/P-18:1(11Z))	PE(18:2(9Z,12Z)/22:0)	0.969573	0.00137463
O-Succinyl-L-homoserine	1,3-Dimethyl-8-(3-pyridinyl)-3,9-dihydro-1H-purine-2,6-dione	0.969572	0.00137473
1,3-Dimethyl-8-(3-pyridinyl)-3,9-dihydro-1H-purine-2,6-dione	O-Succinyl-L-homoserine	0.969572	0.00137473
Phenylalanyl-Arginine	R-Palmitoyl-(2-methyl) ethanolamide	0.969513	0.00138005
R-Palmitoyl-(2-methyl) ethanolamide	Phenylalanyl-Arginine	0.969513	0.00138005
Formiminoglutamic acid	PC(18:4(6Z,9Z,12Z,15Z)/18:0)	0.969465	0.0013843
PC(18:4(6Z,9Z,12Z,15Z)/18:0)	Formiminoglutamic acid	0.969465	0.0013843
Decanoic acid, 3-amino-	Scopolamine beta-D-glucuronide	0.96943	0.00138752
Scopolamine beta-D-glucuronide	Decanoic acid, 3-amino-	0.96943	0.00138752
Phocaeicola	PE(20:1(11Z)/14:1(9Z))	0.969387	0.00139143
PE(20:1(11Z)/14:1(9Z))	Phocaeicola	0.969387	0.00139143
7-Ketodeoxycholic acid	PC(18:2(9Z,12Z)/15:0)	0.969357	0.00139411
3-Oxocholic acid	PC(18:2(9Z,12Z)/15:0)	0.969357	0.00139411
PC(18:2(9Z,12Z)/15:0)	7-Ketodeoxycholic acid	0.969357	0.00139411
PC(18:2(9Z,12Z)/15:0)	3-Oxocholic acid	0.969357	0.00139411
Sph(t18:0)	1,2-Dilinoleoyl-sn-glycero-3-phosphoethanolamine	0.969149	0.001413
1,2-Dilinoleoyl-sn-glycero-3-phosphoethanolamine	Sph(t18:0)	0.969149	0.001413
O-Succinyl-L-homoserine	3-Isobutylpentanedioic acid	0.967879	0.00153104
3-Isobutylpentanedioic acid	O-Succinyl-L-homoserine	0.967879	0.00153104
L-DOPA methyl ester	4-Amino-2-(methylsulfanyl)-5-pyrimidinecarboxylic acid	0.967496	0.0015676
4-Amino-2-(methylsulfanyl)-5-pyrimidinecarboxylic acid	L-DOPA methyl ester	0.967496	0.0015676
Bacteria_Unclassified	Pro-Glu	0.967433	0.0015736
Pro-Glu	Bacteria_Unclassified	0.967433	0.0015736
Glyco-gamma-muricholic acid	3-((Ethoxy(hydroxy)phosphoryl)oxy)-2-hydroxypropyl (9Z,12Z)-octadeca-9,12-dienoate	0.967349	0.00158171
3-((Ethoxy(hydroxy)phosphoryl)oxy)-2-hydroxypropyl (9Z,12Z)-octadeca-9,12-dienoate	Glyco-gamma-muricholic acid	0.967349	0.00158171
Sumithrin	R-Palmitoyl-(2-methyl) ethanolamide	0.967177	0.00159835
R-Palmitoyl-(2-methyl) ethanolamide	Sumithrin	0.967177	0.00159835
Lentimicrobium	Pseudoflavonifractor	0.96697	0.00161844
Pseudoflavonifractor	Lentimicrobium	0.96697	0.00161844
Glycerophospho-N-oleoylethanolamine	LPE(O-18:2)	0.966741	0.00164083
LPE(O-18:2)	Glycerophospho-N-oleoylethanolamine	0.966741	0.00164083
1,3-Dimethyl-8-(3-pyridinyl)-3,9-dihydro-1H-purine-2,6-dione	Thiopental	0.966656	0.00164916
Thiopental	1,3-Dimethyl-8-(3-pyridinyl)-3,9-dihydro-1H-purine-2,6-dione	0.966656	0.00164916
N5-(1-Iminoethyl)-L-ornithine	(25S)-7-Dafachronic acid	0.96649	0.00166558
(25S)-7-Dafachronic acid	N5-(1-Iminoethyl)-L-ornithine	0.96649	0.00166558
Microbacter	Pirellulaceae_Unclassified	0.966402	0.00167432
Pirellulaceae_Unclassified	Microbacter	0.966402	0.00167432
Cellulosilyticum	(3E)-4-(1-Hydroxy-2,6,6-trimethyl-4-oxocyclohex-2-en-1-yl)but-3-en-2-yl 2-O-hexopyranosylhexopyranoside	0.96611	0.00170334
(3E)-4-(1-Hydroxy-2,6,6-trimethyl-4-oxocyclohex-2-en-1-yl)but-3-en-2-yl 2-O-hexopyranosylhexopyranoside	Cellulosilyticum	0.96611	0.00170334
Sutterella	Barnesiella	0.965985	0.00171585
Barnesiella	Sutterella	0.965985	0.00171585
PE(18:2(9Z,12Z)/22:0)	DG(20:3(5Z,8Z,11Z)/18:3(6Z,9Z,12Z)/0:0)	0.965963	0.0017181
DG(20:3(5Z,8Z,11Z)/18:3(6Z,9Z,12Z)/0:0)	PE(18:2(9Z,12Z)/22:0)	0.965963	0.0017181
3-Isobutylpentanedioic acid	Thiopental	0.965943	0.00172003
Thiopental	3-Isobutylpentanedioic acid	0.965943	0.00172003
Asparaginyl-Phenylalanine	Chenodeoxycholic acid	0.965785	0.00173594
Chenodeoxycholic acid	Asparaginyl-Phenylalanine	0.965785	0.00173594
Sutterella	1,3-Dimethyl-8-(1-piperidinyl)-3,7-dihydro-1H-purine-2,6-dione	0.965655	0.00174914
1,3-Dimethyl-8-(1-piperidinyl)-3,7-dihydro-1H-purine-2,6-dione	Sutterella	0.965655	0.00174914
(2R)-6-Oxo-2-piperidinecarboxylic acid	1-Palmitoyl-2-docosahexaenoyl-sn-glycero-3-phosphocholine	0.965562	0.00175853
1-Palmitoyl-2-docosahexaenoyl-sn-glycero-3-phosphocholine	(2R)-6-Oxo-2-piperidinecarboxylic acid	0.965562	0.00175853
LysoPC(14:1(9Z))	Glycerophospho-N-oleoylethanolamine	0.965535	0.00176133
Glycerophospho-N-oleoylethanolamine	LysoPC(14:1(9Z))	0.965535	0.00176133
Isoleucyl-Hydroxyproline	Sph(d18:2)	0.964797	0.00183706
Sph(d18:2)	Isoleucyl-Hydroxyproline	0.964797	0.00183706
5-Hydroxyvalproic acid	3,3-Dimethylglutaric acid	0.964623	0.00185513
2-Hydroxyoctanoic acid	3,3-Dimethylglutaric acid	0.964623	0.00185513
3,3-Dimethylglutaric acid	5-Hydroxyvalproic acid	0.964623	0.00185513
3,3-Dimethylglutaric acid	2-Hydroxyoctanoic acid	0.964623	0.00185513
11-Deoxyprostaglandin E2	Sph(d18:2)	0.964273	0.00189184
Sph(d18:2)	11-Deoxyprostaglandin E2	0.964273	0.00189184
Taurochenodeoxycholic acid	LPG(18:1(9Z))	0.964244	0.00189488
Taurohyodeoxycholic acid	LPG(18:1(9Z))	0.964244	0.00189488
Tauroursodeoxycholic acid	LPG(18:1(9Z))	0.964244	0.00189488
Taurodeoxycholic acid	LPG(18:1(9Z))	0.964244	0.00189488
LPG(18:1(9Z))	Taurochenodeoxycholic acid	0.964244	0.00189488
LPG(18:1(9Z))	Taurohyodeoxycholic acid	0.964244	0.00189488
LPG(18:1(9Z))	Tauroursodeoxycholic acid	0.964244	0.00189488
LPG(18:1(9Z))	Taurodeoxycholic acid	0.964244	0.00189488
O-Succinyl-L-homoserine	Glyceric acid	0.964029	0.00191755
Glyceric acid	O-Succinyl-L-homoserine	0.964029	0.00191755
11-Deoxyprostaglandin E2	Undecenedioylcarnitine	0.964021	0.00191847
Undecenedioylcarnitine	11-Deoxyprostaglandin E2	0.964021	0.00191847
2-Propylglutaric acid	4-Amino-2-(methylsulfanyl)-5-pyrimidinecarboxylic acid	0.963824	0.00193936
4-Amino-2-(methylsulfanyl)-5-pyrimidinecarboxylic acid	2-Propylglutaric acid	0.963824	0.00193936
R-Palmitoyl-(2-methyl) ethanolamide	(+)-Fluprostenol methylamide	0.963563	0.00196727
(+)-Fluprostenol methylamide	R-Palmitoyl-(2-methyl) ethanolamide	0.963563	0.00196727
Paraprevotella	Crotonoside	0.963453	0.00197911
Crotonoside	Paraprevotella	0.963453	0.00197911
Nicotinamide riboside (NR)	PS(16:0/15:0)	0.963035	0.00202433
PS(16:0/15:0)	Nicotinamide riboside (NR)	0.963035	0.00202433
3-METHYLGLUTACONIC ACID	Thiopental	0.962898	0.00203932
Thiopental	3-METHYLGLUTACONIC ACID	0.962898	0.00203932
PE(18:2(9Z,12Z)/22:0)	lysoPC(26:0)	0.962774	0.00205283
lysoPC(26:0)	PE(18:2(9Z,12Z)/22:0)	0.962774	0.00205283
L-Norvaline	Sophoraside A	0.962708	0.00206012
L-Norvaline	1-Palmitoyl-2-arachidonoyl-sn-glycero-3-phosphoserine	0.962708	0.00206012
L-Norvaline	2-Chlorobenzyl 7H-purin-6-yl sulfide	0.962708	0.00206012
L-Norvaline	5-(2-Hydroxybenzylidene)-2-thioxodihydro-4,6(1H,5H)-pyrimidinedione	0.962708	0.00206012
Sophoraside A	L-Norvaline	0.962708	0.00206012
1-Palmitoyl-2-arachidonoyl-sn-glycero-3-phosphoserine	L-Norvaline	0.962708	0.00206012
2-Chlorobenzyl 7H-purin-6-yl sulfide	L-Norvaline	0.962708	0.00206012
5-(2-Hydroxybenzylidene)-2-thioxodihydro-4,6(1H,5H)-pyrimidinedione	L-Norvaline	0.962708	0.00206012
Trp-Gly-Trp	LysoPC(24:1(15Z))	0.962644	0.00206711
LysoPC(24:1(15Z))	Trp-Gly-Trp	0.962644	0.00206711
S-Allyl-L-Cysteine	PS(16:0/15:0)	0.962234	0.00211244
PS(16:0/15:0)	S-Allyl-L-Cysteine	0.962234	0.00211244
PC(16:0/P-16:0)	PC(14:0/P-18:1(11Z))	0.962222	0.00211382
PC(14:0/P-18:1(11Z))	PC(16:0/P-16:0)	0.962222	0.00211382
Lithocholic acid	Apocholic acid	0.961544	0.00218989
Allolithocholic acid	Apocholic acid	0.961544	0.00218989
Isolithocholic acid	Apocholic acid	0.961544	0.00218989
Apocholic acid	Lithocholic acid	0.961544	0.00218989
Apocholic acid	Allolithocholic acid	0.961544	0.00218989
Apocholic acid	Isolithocholic acid	0.961544	0.00218989
Val-Val	D-Ribose	0.961484	0.00219669
D-Ribose	Val-Val	0.961484	0.00219669
Pseudoflavonifractor	Rhodopirellula	0.961338	0.00221327
Rhodopirellula	Pseudoflavonifractor	0.961338	0.00221327
Barnesiella	(2S)-2-(Methylamino)propanamide	0.961211	0.00222765
(2S)-2-(Methylamino)propanamide	Barnesiella	0.961211	0.00222765
N-[3-(1H-Imidazol-1-yl)propyl]-9H-purin-6-amine	1,3-Dimethyl-8-(3-pyridinyl)-3,9-dihydro-1H-purine-2,6-dione	0.961202	0.00222876
1,3-Dimethyl-8-(3-pyridinyl)-3,9-dihydro-1H-purine-2,6-dione	N-[3-(1H-Imidazol-1-yl)propyl]-9H-purin-6-amine	0.961202	0.00222876
Scopolamine beta-D-glucuronide	LysoPC(24:1(15Z))	0.960778	0.00227734
LysoPC(24:1(15Z))	Scopolamine beta-D-glucuronide	0.960778	0.00227734
3-METHYLGLUTACONIC ACID	N-[3-(1H-Imidazol-1-yl)propyl]-9H-purin-6-amine	0.960605	0.00229737
N-[3-(1H-Imidazol-1-yl)propyl]-9H-purin-6-amine	3-METHYLGLUTACONIC ACID	0.960605	0.00229737
2-Amino-5,5,5-trifluoropentanoic acid	3,3-Dimethylglutaric acid	0.960594	0.00229871
3,3-Dimethylglutaric acid	2-Amino-5,5,5-trifluoropentanoic acid	0.960594	0.00229871
Pivagabine	2-Amino-5,5,5-trifluoropentanoic acid	0.960361	0.00232569
2-Amino-5,5,5-trifluoropentanoic acid	Pivagabine	0.960361	0.00232569
N-Tigloylglycine	1,1-Dioxo-1,2-thiazolidine-3-carboxylic acid	0.960292	0.00233375
1,1-Dioxo-1,2-thiazolidine-3-carboxylic acid	N-Tigloylglycine	0.960292	0.00233375
Taurochenodeoxycholic acid	12-Methyltridecanoic acid	0.9602	0.00234455
Taurochenodeoxycholic acid	Myristic acid	0.9602	0.00234455
Taurohyodeoxycholic acid	12-Methyltridecanoic acid	0.9602	0.00234455
Taurohyodeoxycholic acid	Myristic acid	0.9602	0.00234455
Tauroursodeoxycholic acid	12-Methyltridecanoic acid	0.9602	0.00234455
Tauroursodeoxycholic acid	Myristic acid	0.9602	0.00234455
Taurodeoxycholic acid	12-Methyltridecanoic acid	0.9602	0.00234455
Taurodeoxycholic acid	Myristic acid	0.9602	0.00234455
12-Methyltridecanoic acid	Taurochenodeoxycholic acid	0.9602	0.00234455
12-Methyltridecanoic acid	Taurohyodeoxycholic acid	0.9602	0.00234455
12-Methyltridecanoic acid	Tauroursodeoxycholic acid	0.9602	0.00234455
12-Methyltridecanoic acid	Taurodeoxycholic acid	0.9602	0.00234455
Myristic acid	Taurochenodeoxycholic acid	0.9602	0.00234455
Myristic acid	Taurohyodeoxycholic acid	0.9602	0.00234455
Myristic acid	Tauroursodeoxycholic acid	0.9602	0.00234455
Myristic acid	Taurodeoxycholic acid	0.9602	0.00234455
PC(38:3)	PC(18:0/18:3(6Z,9Z,12Z))	0.960192	0.00234547
PC(18:0/18:3(6Z,9Z,12Z))	PC(38:3)	0.960192	0.00234547
5-Hydroxyvalproic acid	Thiopental	0.960139	0.00235172
2-Hydroxyoctanoic acid	Thiopental	0.960139	0.00235172
Thiopental	5-Hydroxyvalproic acid	0.960139	0.00235172
Thiopental	2-Hydroxyoctanoic acid	0.960139	0.00235172
Val-Val	Leu-Val	0.959751	0.00239735
Leu-Val	Val-Val	0.959751	0.00239735
Ile-Thr	Val-Val	0.95972	0.00240107
Val-Val	Ile-Thr	0.95972	0.00240107
11-Deoxyprostaglandin E2	3-Hydroxybutyrylcarnitine (Car(4:0-O))	0.959644	0.00241002
3-Hydroxybutyrylcarnitine (Car(4:0-O))	11-Deoxyprostaglandin E2	0.959644	0.00241002
4-Oxododecanedioic acid	Thiopental	0.959297	0.00245136
Thiopental	4-Oxododecanedioic acid	0.959297	0.00245136
Microbacter	Rhodopirellula	0.95928	0.00245347
Rhodopirellula	Microbacter	0.95928	0.00245347
9Z,11E,13E-Octadecatrienoic acid ethyl ester	PC(36:5)	0.958998	0.00248733
PC(36:5)	9Z,11E,13E-Octadecatrienoic acid ethyl ester	0.958998	0.00248733
Anaerosporobacter	5,8,11,14-Eicosatetraynoic acid	0.958846	0.00250568
5,8,11,14-Eicosatetraynoic acid	Anaerosporobacter	0.958846	0.00250568
1,2-Dilinoleoyl-sn-glycero-3-phosphoethanolamine	PE(20:2(11Z,14Z)/14:1(9Z))	0.958538	0.00254298
PE(20:2(11Z,14Z)/14:1(9Z))	1,2-Dilinoleoyl-sn-glycero-3-phosphoethanolamine	0.958538	0.00254298
5-Hydroxyvalproic acid	N-[3-(1H-Imidazol-1-yl)propyl]-9H-purin-6-amine	0.958482	0.00254985
2-Hydroxyoctanoic acid	N-[3-(1H-Imidazol-1-yl)propyl]-9H-purin-6-amine	0.958482	0.00254985
N-[3-(1H-Imidazol-1-yl)propyl]-9H-purin-6-amine	5-Hydroxyvalproic acid	0.958482	0.00254985
N-[3-(1H-Imidazol-1-yl)propyl]-9H-purin-6-amine	2-Hydroxyoctanoic acid	0.958482	0.00254985
O-Succinyl-L-homoserine	4-Oxododecanedioic acid	0.958327	0.00256874
4-Oxododecanedioic acid	O-Succinyl-L-homoserine	0.958327	0.00256874
4-Oxododecanedioic acid	N-[3-(1H-Imidazol-1-yl)propyl]-9H-purin-6-amine	0.958303	0.00257174
N-[3-(1H-Imidazol-1-yl)propyl]-9H-purin-6-amine	4-Oxododecanedioic acid	0.958303	0.00257174
Lachnotalea	CerP(d18:1/22:0)	0.95787	0.00262501
CerP(d18:1/22:0)	Lachnotalea	0.95787	0.00262501
Cellulosilyticum	Bacteroidales_Unclassified	0.957861	0.00262614
Bacteroidales_Unclassified	Cellulosilyticum	0.957861	0.00262614
D-Tyrosine tert-butyl ester	ISOPALMITIC ACID	0.957671	0.00264971
ISOPALMITIC ACID	D-Tyrosine tert-butyl ester	0.957671	0.00264971
1-Amino(cyclohexyl)acetic acid ethyl ester	Methyl morpholine-3-carboxylate	0.957343	0.00269059
N6-Carbamimidoyl-N2-((4E,6E,12E,14E)-3-hydroxy-2-(hydroxymethyl)-8,10,16-trimethyloctadeca-4,6,12,14-tetraenoyl)lysine	Methyl morpholine-3-carboxylate	0.957343	0.00269059
Methyl morpholine-3-carboxylate	1-Amino(cyclohexyl)acetic acid ethyl ester	0.957343	0.00269059
Methyl morpholine-3-carboxylate	N6-Carbamimidoyl-N2-((4E,6E,12E,14E)-3-hydroxy-2-(hydroxymethyl)-8,10,16-trimethyloctadeca-4,6,12,14-tetraenoyl)lysine	0.957343	0.00269059
Methyl morpholine-3-carboxylate	ACARBOSE	0.957343	0.00269059
Methyl morpholine-3-carboxylate	Coniferin	0.957343	0.00269059
Methyl morpholine-3-carboxylate	(9Z,12Z)-15-Hydroxy-16-methoxyoctadeca-9,12-dienoic acid	0.957343	0.00269059
Methyl morpholine-3-carboxylate	8,11-Tridecadienoic acid, 13-(3-pentyl-2-oxiranyl)-, methyl ester, (8Z,11Z)-	0.957343	0.00269059
Methyl morpholine-3-carboxylate	1-Monolinoleoyl-rac-glycerol	0.957343	0.00269059
Methyl morpholine-3-carboxylate	PA(20:3(8Z,11Z,14Z)/20:5(5Z,8Z,11Z,14Z,17Z))	0.957343	0.00269059
Methyl morpholine-3-carboxylate	PG(16:1(9Z)/16:1(9Z))	0.957343	0.00269059
Methyl morpholine-3-carboxylate	PE(18:3(9Z,12Z,15Z)/20:4(8Z,11Z,14Z,17Z))	0.957343	0.00269059
ACARBOSE	Methyl morpholine-3-carboxylate	0.957343	0.00269059
Coniferin	Methyl morpholine-3-carboxylate	0.957343	0.00269059
(9Z,12Z)-15-Hydroxy-16-methoxyoctadeca-9,12-dienoic acid	Methyl morpholine-3-carboxylate	0.957343	0.00269059
8,11-Tridecadienoic acid, 13-(3-pentyl-2-oxiranyl)-, methyl ester, (8Z,11Z)-	Methyl morpholine-3-carboxylate	0.957343	0.00269059
1-Monolinoleoyl-rac-glycerol	Methyl morpholine-3-carboxylate	0.957343	0.00269059
PA(20:3(8Z,11Z,14Z)/20:5(5Z,8Z,11Z,14Z,17Z))	Methyl morpholine-3-carboxylate	0.957343	0.00269059
PG(16:1(9Z)/16:1(9Z))	Methyl morpholine-3-carboxylate	0.957343	0.00269059
PE(18:3(9Z,12Z,15Z)/20:4(8Z,11Z,14Z,17Z))	Methyl morpholine-3-carboxylate	0.957343	0.00269059
(Z)-6-Octadecenoic acid	Pelargonic acid	0.957222	0.00270579
Pelargonic acid	(Z)-6-Octadecenoic acid	0.957222	0.00270579
2-Propylglutaric acid	8-(Benzylamino)-1,3-dimethyl-3,7-dihydro-1H-purine-2,6-dione	0.957013	0.00273206
8-(Benzylamino)-1,3-dimethyl-3,7-dihydro-1H-purine-2,6-dione	2-Propylglutaric acid	0.957013	0.00273206
N-Oleoyltaurine	5,8,11,14-Eicosatetraynoic acid	0.956981	0.00273619
5,8,11,14-Eicosatetraynoic acid	N-Oleoyltaurine	0.956981	0.00273619
Glycerophospho-N-palmitoylethanolamine	LPE(O-18:2)	0.95688	0.00274893
LPE(O-18:2)	Glycerophospho-N-palmitoylethanolamine	0.95688	0.00274893
PC(15:0/14:1(9Z))	PE(20:1(11Z)/14:1(9Z))	0.956866	0.00275065
PE(20:1(11Z)/14:1(9Z))	PC(15:0/14:1(9Z))	0.956866	0.00275065
Gly-Pro-Arg-Pro-amide	PC(34:3)	0.956862	0.00275113
PC(34:3)	Gly-Pro-Arg-Pro-amide	0.956862	0.00275113
Asparaginyl-Phenylalanine	N-Oleoyltaurine	0.956634	0.00278014
N-Oleoyltaurine	Asparaginyl-Phenylalanine	0.956634	0.00278014
N-[3-(1H-Imidazol-1-yl)propyl]-9H-purin-6-amine	4-Amino-5-carboxy-2-ethylmercaptopyrimidine	0.956592	0.00278548
4-Amino-5-carboxy-2-ethylmercaptopyrimidine	N-[3-(1H-Imidazol-1-yl)propyl]-9H-purin-6-amine	0.956592	0.00278548
beta-D-Glucopyranoside, phenylmethyl O-D-apio-beta-D-furanosyl-(1->2)-O-[beta-D-glucopyranosyl-(1->6)]-	PS(16:0/16:0)	0.95652	0.0027947
PS(16:0/16:0)	beta-D-Glucopyranoside, phenylmethyl O-D-apio-beta-D-furanosyl-(1->2)-O-[beta-D-glucopyranosyl-(1->6)]-	0.95652	0.0027947
Glyceric acid	3-Methylglutaric acid	0.956483	0.00279944
Glyceric acid	Adipic acid	0.956483	0.00279944
Glyceric acid	2-Methylglutaric acid	0.956483	0.00279944
3-Methylglutaric acid	Glyceric acid	0.956483	0.00279944
Adipic acid	Glyceric acid	0.956483	0.00279944
2-Methylglutaric acid	Glyceric acid	0.956483	0.00279944
Lithocholic acid	3-Isobutylpentanedioic acid	0.956004	0.00286083
Allolithocholic acid	3-Isobutylpentanedioic acid	0.956004	0.00286083
Isolithocholic acid	3-Isobutylpentanedioic acid	0.956004	0.00286083
3-Isobutylpentanedioic acid	Lithocholic acid	0.956004	0.00286083
3-Isobutylpentanedioic acid	Allolithocholic acid	0.956004	0.00286083
3-Isobutylpentanedioic acid	Isolithocholic acid	0.956004	0.00286083
Decanoic acid, 3-amino-	Cholenate	0.955799	0.00288746
Decanoic acid, 3-amino-	Dehydrolithocholic acid	0.955799	0.00288746
Cholenate	Decanoic acid, 3-amino-	0.955799	0.00288746
Dehydrolithocholic acid	Decanoic acid, 3-amino-	0.955799	0.00288746
Methyl morpholine-3-carboxylate	N,N-Dimethyl-L-valine	0.955765	0.00289177
N,N-Dimethyl-L-valine	Methyl morpholine-3-carboxylate	0.955765	0.00289177
3beta,7alpha-Dihydroxy-5-cholestenoic acid	DG(15:0/20:0/0:0)	0.955707	0.00289938
DG(15:0/20:0/0:0)	3beta,7alpha-Dihydroxy-5-cholestenoic acid	0.955707	0.00289938
L-?Leucyl-?L-?alanine	Val-Val	0.955486	0.00292814
Val-Val	L-?Leucyl-?L-?alanine	0.955486	0.00292814
4-Oxododecanedioic acid	3,3-Dimethylglutaric acid	0.955161	0.00297068
3,3-Dimethylglutaric acid	4-Oxododecanedioic acid	0.955161	0.00297068
Sophoraside A	(Z)-6-Octadecenoic acid	0.95515	0.00297212
(Z)-6-Octadecenoic acid	Sophoraside A	0.95515	0.00297212
(Z)-6-Octadecenoic acid	1-Palmitoyl-2-arachidonoyl-sn-glycero-3-phosphoserine	0.95515	0.00297212
(Z)-6-Octadecenoic acid	2-Chlorobenzyl 7H-purin-6-yl sulfide	0.95515	0.00297212
(Z)-6-Octadecenoic acid	5-(2-Hydroxybenzylidene)-2-thioxodihydro-4,6(1H,5H)-pyrimidinedione	0.95515	0.00297212
1-Palmitoyl-2-arachidonoyl-sn-glycero-3-phosphoserine	(Z)-6-Octadecenoic acid	0.95515	0.00297212
2-Chlorobenzyl 7H-purin-6-yl sulfide	(Z)-6-Octadecenoic acid	0.95515	0.00297212
5-(2-Hydroxybenzylidene)-2-thioxodihydro-4,6(1H,5H)-pyrimidinedione	(Z)-6-Octadecenoic acid	0.95515	0.00297212
1,1-Dioxo-1,2-thiazolidine-3-carboxylic acid	3-Isobutylpentanedioic acid	0.955004	0.00299136
3-Isobutylpentanedioic acid	1,1-Dioxo-1,2-thiazolidine-3-carboxylic acid	0.955004	0.00299136
Glyceric acid	Suberic acid	0.954896	0.00300568
Suberic acid	Glyceric acid	0.954896	0.00300568
Cholenate	Lithocholic acid	0.954838	0.00301341
Cholenate	Allolithocholic acid	0.954838	0.00301341
Cholenate	Isolithocholic acid	0.954838	0.00301341
Dehydrolithocholic acid	Lithocholic acid	0.954838	0.00301341
Dehydrolithocholic acid	Allolithocholic acid	0.954838	0.00301341
Dehydrolithocholic acid	Isolithocholic acid	0.954838	0.00301341
Lithocholic acid	Cholenate	0.954838	0.00301341
Lithocholic acid	Dehydrolithocholic acid	0.954838	0.00301341
Allolithocholic acid	Cholenate	0.954838	0.00301341
Allolithocholic acid	Dehydrolithocholic acid	0.954838	0.00301341
Isolithocholic acid	Cholenate	0.954838	0.00301341
Isolithocholic acid	Dehydrolithocholic acid	0.954838	0.00301341
Fibrobacter	PE(14:0/16:0)	0.95466	0.00303694
PE(14:0/16:0)	Fibrobacter	0.95466	0.00303694
Alanyl-Proline	2-Propylglutaric acid	0.954502	0.00305804
2-Propylglutaric acid	Alanyl-Proline	0.954502	0.00305804
D-Proline	5-Hydroxyisourate	0.954349	0.00307852
5-Hydroxyisourate	D-Proline	0.954349	0.00307852
(1R,4R,6R)-4-Amino-2-oxabicyclo[3.1.0]hexane-4,6-dicarboxylic acid	Laurylsulfuric acid	0.953871	0.0031428
Laurylsulfuric acid	(1R,4R,6R)-4-Amino-2-oxabicyclo[3.1.0]hexane-4,6-dicarboxylic acid	0.953871	0.0031428
N-Tigloylglycine	O-Succinyl-L-homoserine	0.953777	0.00315547
O-Succinyl-L-homoserine	N-Tigloylglycine	0.953777	0.00315547
o-Tyrosine	R-Palmitoyl-(2-methyl) ethanolamide	0.95366	0.00317128
R-Palmitoyl-(2-methyl) ethanolamide	o-Tyrosine	0.95366	0.00317128
4-Guanidinobutyric acid	2-Hydroxypalmitic acid	0.953322	0.00321734
4-Guanidinobutyric acid	16-Hydroxypalmitic acid	0.953322	0.00321734
2-Hydroxypalmitic acid	4-Guanidinobutyric acid	0.953322	0.00321734
16-Hydroxypalmitic acid	4-Guanidinobutyric acid	0.953322	0.00321734
Oxononanoylcarnitine	Barbital	0.953183	0.00323648
Barbital	Oxononanoylcarnitine	0.953183	0.00323648
N-Tigloylglycine	4-Amino-5-carboxy-2-ethylmercaptopyrimidine	0.95316	0.00323962
4-Amino-5-carboxy-2-ethylmercaptopyrimidine	N-Tigloylglycine	0.95316	0.00323962
Ile-Trp	omega-3 Arachidonic acid	0.952986	0.0032635
omega-3 Arachidonic acid	Ile-Trp	0.952986	0.0032635
L-Norvaline	5-ketocaproate	0.952974	0.00326512
5-ketocaproate	L-Norvaline	0.952974	0.00326512
Lachnotalea	DG(20:3(5Z,8Z,11Z)/18:3(6Z,9Z,12Z)/0:0)	0.952705	0.00330226
DG(20:3(5Z,8Z,11Z)/18:3(6Z,9Z,12Z)/0:0)	Lachnotalea	0.952705	0.00330226
Azelaic acid	Suberic acid	0.95235	0.00335171
Suberic acid	Azelaic acid	0.95235	0.00335171
Glu-Lys	Butalbital	0.952201	0.00337245
Butalbital	Glu-Lys	0.952201	0.00337245
Lutispora	PC(34:3)	0.952191	0.00337388
PC(34:3)	Lutispora	0.952191	0.00337388
5-Amino-2-(3-hexyl-4-methyl-2,5-dioxopyrrol-1-yl)-5-oxopentanoic acid	9H-Purine-2,6-diamine, N6-(1R,2S,4S)-bicyclo[2.2.1]hept-2-yl-N2-phenyl-, rel-	0.952087	0.00338849
9H-Purine-2,6-diamine, N6-(1R,2S,4S)-bicyclo[2.2.1]hept-2-yl-N2-phenyl-, rel-	5-Amino-2-(3-hexyl-4-methyl-2,5-dioxopyrrol-1-yl)-5-oxopentanoic acid	0.952087	0.00338849
Valine	9Z,11E,13E-Octadecatrienoic acid ethyl ester	0.952077	0.00338984
MeAIB	9Z,11E,13E-Octadecatrienoic acid ethyl ester	0.952077	0.00338984
9Z,11E,13E-Octadecatrienoic acid ethyl ester	Valine	0.952077	0.00338984
9Z,11E,13E-Octadecatrienoic acid ethyl ester	MeAIB	0.952077	0.00338984
(3-(Hexopyranosyloxy)-2-((2Z)-pent-2-en-1-yl)cyclopentyl)acetic acid	PC(20:3(8Z,11Z,14Z)/15:0)	0.952058	0.00339256
PC(20:3(8Z,11Z,14Z)/15:0)	(3-(Hexopyranosyloxy)-2-((2Z)-pent-2-en-1-yl)cyclopentyl)acetic acid	0.952058	0.00339256
Sophoraside A	9-Methylxanthine	0.951986	0.00340268
1-Palmitoyl-2-arachidonoyl-sn-glycero-3-phosphoserine	9-Methylxanthine	0.951986	0.00340268
2-Chlorobenzyl 7H-purin-6-yl sulfide	9-Methylxanthine	0.951986	0.00340268
9-Methylxanthine	Sophoraside A	0.951986	0.00340268
9-Methylxanthine	1-Palmitoyl-2-arachidonoyl-sn-glycero-3-phosphoserine	0.951986	0.00340268
9-Methylxanthine	2-Chlorobenzyl 7H-purin-6-yl sulfide	0.951986	0.00340268
9-Methylxanthine	5-(2-Hydroxybenzylidene)-2-thioxodihydro-4,6(1H,5H)-pyrimidinedione	0.951986	0.00340268
5-(2-Hydroxybenzylidene)-2-thioxodihydro-4,6(1H,5H)-pyrimidinedione	9-Methylxanthine	0.951986	0.00340268
Alanyl-Proline	L-DOPA methyl ester	0.951841	0.00342302
L-DOPA methyl ester	Alanyl-Proline	0.951841	0.00342302
Lutispora	L-gamma-glutamyl-L-isoleucine	0.951581	0.0034599
L-gamma-glutamyl-L-isoleucine	Lutispora	0.951581	0.0034599
LPC(13:0)	LPE(18:1(9Z)/0:0)	0.951259	0.00350564
LPE(18:1(9Z)/0:0)	LPC(13:0)	0.951259	0.00350564
1-Amino(cyclohexyl)acetic acid ethyl ester	o-Tyrosine	0.951142	0.0035223
N6-Carbamimidoyl-N2-((4E,6E,12E,14E)-3-hydroxy-2-(hydroxymethyl)-8,10,16-trimethyloctadeca-4,6,12,14-tetraenoyl)lysine	o-Tyrosine	0.951142	0.0035223
o-Tyrosine	1-Amino(cyclohexyl)acetic acid ethyl ester	0.951142	0.0035223
o-Tyrosine	N6-Carbamimidoyl-N2-((4E,6E,12E,14E)-3-hydroxy-2-(hydroxymethyl)-8,10,16-trimethyloctadeca-4,6,12,14-tetraenoyl)lysine	0.951142	0.0035223
o-Tyrosine	ACARBOSE	0.951142	0.0035223
o-Tyrosine	Coniferin	0.951142	0.0035223
o-Tyrosine	(9Z,12Z)-15-Hydroxy-16-methoxyoctadeca-9,12-dienoic acid	0.951142	0.0035223
o-Tyrosine	8,11-Tridecadienoic acid, 13-(3-pentyl-2-oxiranyl)-, methyl ester, (8Z,11Z)-	0.951142	0.0035223
o-Tyrosine	1-Monolinoleoyl-rac-glycerol	0.951142	0.0035223
o-Tyrosine	PA(20:3(8Z,11Z,14Z)/20:5(5Z,8Z,11Z,14Z,17Z))	0.951142	0.0035223
o-Tyrosine	PG(16:1(9Z)/16:1(9Z))	0.951142	0.0035223
o-Tyrosine	PE(18:3(9Z,12Z,15Z)/20:4(8Z,11Z,14Z,17Z))	0.951142	0.0035223
ACARBOSE	o-Tyrosine	0.951142	0.0035223
Coniferin	o-Tyrosine	0.951142	0.0035223
(9Z,12Z)-15-Hydroxy-16-methoxyoctadeca-9,12-dienoic acid	o-Tyrosine	0.951142	0.0035223
8,11-Tridecadienoic acid, 13-(3-pentyl-2-oxiranyl)-, methyl ester, (8Z,11Z)-	o-Tyrosine	0.951142	0.0035223
1-Monolinoleoyl-rac-glycerol	o-Tyrosine	0.951142	0.0035223
PA(20:3(8Z,11Z,14Z)/20:5(5Z,8Z,11Z,14Z,17Z))	o-Tyrosine	0.951142	0.0035223
PG(16:1(9Z)/16:1(9Z))	o-Tyrosine	0.951142	0.0035223
PE(18:3(9Z,12Z,15Z)/20:4(8Z,11Z,14Z,17Z))	o-Tyrosine	0.951142	0.0035223
LPE(18:1(9Z)/0:0)	LPE(O-18:2)	0.951106	0.00352753
LPE(O-18:2)	LPE(18:1(9Z)/0:0)	0.951106	0.00352753
Lachnospiraceae_Unclassified	PC(20:3(8Z,11Z,14Z)/15:0)	0.951073	0.00353217
PC(20:3(8Z,11Z,14Z)/15:0)	Lachnospiraceae_Unclassified	0.951073	0.00353217
N-Tigloylglycine	N-[3-(1H-Imidazol-1-yl)propyl]-9H-purin-6-amine	0.95062	0.00359733
N-[3-(1H-Imidazol-1-yl)propyl]-9H-purin-6-amine	N-Tigloylglycine	0.95062	0.00359733
o-Tyrosine	[(4,6-Dimethyl-2-pyrimidinyl)amino]acetic acid	0.950241	0.00365234
[(4,6-Dimethyl-2-pyrimidinyl)amino]acetic acid	o-Tyrosine	0.950241	0.00365234
[(4,6-Dimethyl-2-pyrimidinyl)amino]acetic acid	(+)-Fluprostenol methylamide	0.950173	0.00366218
(+)-Fluprostenol methylamide	[(4,6-Dimethyl-2-pyrimidinyl)amino]acetic acid	0.950173	0.00366218
LPE(18:1(9Z)/0:0)	1-Palmitoyl-2-linoleoyl-sn-glycero-3-phosphocholine	0.95005	0.00368017
1-Palmitoyl-2-linoleoyl-sn-glycero-3-phosphocholine	LPE(18:1(9Z)/0:0)	0.95005	0.00368017
DL-2,3-Diaminopropionic acid	PC(31:1)	0.949726	0.00372768
PC(31:1)	DL-2,3-Diaminopropionic acid	0.949726	0.00372768
2-(Diethylamino)acetic acid	1-Palmitoyl-2-hydroxy-sn-glycero-3-phospho-(1'-rac-glycerol)	0.949556	0.00375277
1-Palmitoyl-2-hydroxy-sn-glycero-3-phospho-(1'-rac-glycerol)	2-(Diethylamino)acetic acid	0.949556	0.00375277
12-Methyltridecanoic acid	DL-2,3-Diaminopropionic acid	0.949554	0.00375306
Myristic acid	DL-2,3-Diaminopropionic acid	0.949554	0.00375306
DL-2,3-Diaminopropionic acid	12-Methyltridecanoic acid	0.949554	0.00375306
DL-2,3-Diaminopropionic acid	Myristic acid	0.949554	0.00375306
2-Amino-5,5,5-trifluoropentanoic acid	2-(6-Hydroxyhexyl)-3-methylidenebutanedioic acid	0.949513	0.00375909
2-(6-Hydroxyhexyl)-3-methylidenebutanedioic acid	2-Amino-5,5,5-trifluoropentanoic acid	0.949513	0.00375909
Decanoic acid, 3-amino-	PC(31:1)	0.949334	0.00378546
PC(31:1)	Decanoic acid, 3-amino-	0.949334	0.00378546
Amino(4-methoxyphenyl)acetic acid	5,8,11,14-Eicosatetraynoic acid	0.949198	0.00380573
5,8,11,14-Eicosatetraynoic acid	Amino(4-methoxyphenyl)acetic acid	0.949198	0.00380573
Glyceric acid	Thiopental	0.94908	0.00382324
Thiopental	Glyceric acid	0.94908	0.00382324
Threoninyl-Proline	8,11-Tridecadienoic acid, 13-(3-pentyl-2-oxiranyl)-, (8Z,11Z)-	0.949067	0.00382523
8,11-Tridecadienoic acid, 13-(3-pentyl-2-oxiranyl)-, (8Z,11Z)-	Threoninyl-Proline	0.949067	0.00382523
PE(18:2(9Z,12Z)/22:0)	CerP(d18:1/22:0)	0.949041	0.00382907
CerP(d18:1/22:0)	PE(18:2(9Z,12Z)/22:0)	0.949041	0.00382907
Thiopental	4-Amino-5-carboxy-2-ethylmercaptopyrimidine	0.948859	0.00385623
4-Amino-5-carboxy-2-ethylmercaptopyrimidine	Thiopental	0.948859	0.00385623
Phenylalanyl-Arginine	[(4,6-Dimethyl-2-pyrimidinyl)amino]acetic acid	0.948767	0.00386993
[(4,6-Dimethyl-2-pyrimidinyl)amino]acetic acid	Phenylalanyl-Arginine	0.948767	0.00386993
Lachnospiraceae_Unclassified	9,12-Octadecadiynoic acid	0.948732	0.00387524
9,12-Octadecadiynoic acid	Lachnospiraceae_Unclassified	0.948732	0.00387524
5,5,5-Trifluoroleucine	Apocholic acid	0.948667	0.00388505
Apocholic acid	5,5,5-Trifluoroleucine	0.948667	0.00388505
Paludibacter	Ile-Thr	0.948619	0.00389213
Ile-Thr	Paludibacter	0.948619	0.00389213
N-Tigloylglycine	Lithocholic acid	0.94853	0.00390549
N-Tigloylglycine	Allolithocholic acid	0.94853	0.00390549
N-Tigloylglycine	Isolithocholic acid	0.94853	0.00390549
Lithocholic acid	N-Tigloylglycine	0.94853	0.00390549
Allolithocholic acid	N-Tigloylglycine	0.94853	0.00390549
Isolithocholic acid	N-Tigloylglycine	0.94853	0.00390549
Sutterella	(2S)-2-(Methylamino)propanamide	0.948489	0.0039117
(2S)-2-(Methylamino)propanamide	Sutterella	0.948489	0.0039117
Pro-Glu	N-Oleoyltaurine	0.948463	0.00391566
N-Oleoyltaurine	Pro-Glu	0.948463	0.00391566
Asparaginyl-Phenylalanine	5,8,11,14-Eicosatetraynoic acid	0.948153	0.00396254
5,8,11,14-Eicosatetraynoic acid	Asparaginyl-Phenylalanine	0.948153	0.00396254
Apocholic acid	Isodeoxycholic acid	0.948114	0.00396846
Isodeoxycholic acid	Apocholic acid	0.948114	0.00396846
Desulfovibrio	Cholic acid/Muricholic acid, alanine-conjugated (1)	0.947814	0.00401395
Cholic acid/Muricholic acid, alanine-conjugated (1)	Desulfovibrio	0.947814	0.00401395
Phenylalanyl-Arginine	5-Amino-2-(3-hexyl-4-methyl-2,5-dioxopyrrol-1-yl)-5-oxopentanoic acid	0.947577	0.00405029
5-Amino-2-(3-hexyl-4-methyl-2,5-dioxopyrrol-1-yl)-5-oxopentanoic acid	Phenylalanyl-Arginine	0.947577	0.00405029
Pseudoflavonifractor	D-Ribose	0.94747	0.00406669
D-Ribose	Pseudoflavonifractor	0.94747	0.00406669
Lys-Leu	5-Hydroxyvalproic acid	0.947418	0.00407464
Lys-Leu	2-Hydroxyoctanoic acid	0.947418	0.00407464
5-Hydroxyvalproic acid	Lys-Leu	0.947418	0.00407464
2-Hydroxyoctanoic acid	Lys-Leu	0.947418	0.00407464
Microbacter	D-Ribose	0.947382	0.00408007
D-Ribose	Microbacter	0.947382	0.00408007
1,2-Distearoyl-sn-glycero-3-phospho-L-serine	1,2-Dipalmitoleoyl-sn-glycero-3-phosphocholine	0.9473	0.0040928
1,2-Dipalmitoleoyl-sn-glycero-3-phosphocholine	1,2-Distearoyl-sn-glycero-3-phospho-L-serine	0.9473	0.0040928
CerP(d18:1/22:0)	lysoPC(26:0)	0.947241	0.00410188
lysoPC(26:0)	CerP(d18:1/22:0)	0.947241	0.00410188
3-METHYLGLUTACONIC ACID	4-Amino-5-carboxy-2-ethylmercaptopyrimidine	0.947139	0.00411754
4-Amino-5-carboxy-2-ethylmercaptopyrimidine	3-METHYLGLUTACONIC ACID	0.947139	0.00411754
Lachnotalea	PC(14:0/P-18:1(11Z))	0.946925	0.0041506
PC(14:0/P-18:1(11Z))	Lachnotalea	0.946925	0.0041506
(10E,15Z)-9,12,13-Trihydroxyoctadeca-10,15-dienoic acid	1,3-Dimethyl-8-(1-piperidinyl)-3,7-dihydro-1H-purine-2,6-dione	0.946914	0.0041524
1,3-Dimethyl-8-(1-piperidinyl)-3,7-dihydro-1H-purine-2,6-dione	(10E,15Z)-9,12,13-Trihydroxyoctadeca-10,15-dienoic acid	0.946914	0.0041524
[(4,6-Dimethyl-2-pyrimidinyl)amino]acetic acid	9H-Purine-2,6-diamine, N6-(1R,2S,4S)-bicyclo[2.2.1]hept-2-yl-N2-phenyl-, rel-	0.946869	0.00415942
9H-Purine-2,6-diamine, N6-(1R,2S,4S)-bicyclo[2.2.1]hept-2-yl-N2-phenyl-, rel-	[(4,6-Dimethyl-2-pyrimidinyl)amino]acetic acid	0.946869	0.00415942
Desulfovibrio	PS(16:0/15:0)	0.946751	0.00417764
PS(16:0/15:0)	Desulfovibrio	0.946751	0.00417764
Pseudoflavonifractor	Guanine	0.946747	0.00417837
Pseudoflavonifractor	2-Hydroxyadenine	0.946747	0.00417837
Guanine	Pseudoflavonifractor	0.946747	0.00417837
2-Hydroxyadenine	Pseudoflavonifractor	0.946747	0.00417837
3-Methylglutaric acid	N-[3-(1H-Imidazol-1-yl)propyl]-9H-purin-6-amine	0.946724	0.00418185
Adipic acid	N-[3-(1H-Imidazol-1-yl)propyl]-9H-purin-6-amine	0.946724	0.00418185
2-Methylglutaric acid	N-[3-(1H-Imidazol-1-yl)propyl]-9H-purin-6-amine	0.946724	0.00418185
N-[3-(1H-Imidazol-1-yl)propyl]-9H-purin-6-amine	3-Methylglutaric acid	0.946724	0.00418185
N-[3-(1H-Imidazol-1-yl)propyl]-9H-purin-6-amine	Adipic acid	0.946724	0.00418185
N-[3-(1H-Imidazol-1-yl)propyl]-9H-purin-6-amine	2-Methylglutaric acid	0.946724	0.00418185
cis-11-Eicosenoic acid	3-METHYLGLUTACONIC ACID	0.946597	0.00420172
3-METHYLGLUTACONIC ACID	cis-11-Eicosenoic acid	0.946597	0.00420172
3-Methylglutaric acid	Thiopental	0.946306	0.0042471
Adipic acid	Thiopental	0.946306	0.0042471
2-Methylglutaric acid	Thiopental	0.946306	0.0042471
Thiopental	3-Methylglutaric acid	0.946306	0.0042471
Thiopental	Adipic acid	0.946306	0.0042471
Thiopental	2-Methylglutaric acid	0.946306	0.0042471
SM(d18:1/14:0)	PC(16:0/P-16:0)	0.946284	0.00425067
PC(16:0/P-16:0)	SM(d18:1/14:0)	0.946284	0.00425067
Lachnotalea	PE(18:2(9Z,12Z)/22:0)	0.946231	0.00425898
PE(18:2(9Z,12Z)/22:0)	Lachnotalea	0.946231	0.00425898
Cholic acid/Muricholic acid, alanine-conjugated (1)	Tauro-beta-muricholic acid	0.945765	0.0043324
Cholic acid/Muricholic acid, alanine-conjugated (1)	Taurocholic acid	0.945765	0.0043324
Cholic acid/Muricholic acid, alanine-conjugated (1)	Tauro-gamma-muricholic acid	0.945765	0.0043324
Tauro-beta-muricholic acid	Cholic acid/Muricholic acid, alanine-conjugated (1)	0.945765	0.0043324
Taurocholic acid	Cholic acid/Muricholic acid, alanine-conjugated (1)	0.945765	0.0043324
Tauro-gamma-muricholic acid	Cholic acid/Muricholic acid, alanine-conjugated (1)	0.945765	0.0043324
Cellulosilyticum	(12Z,15Z)-7,9,10-Trihydroxyoctadeca-12,15-dienoic acid	0.945647	0.00435103
(12Z,15Z)-7,9,10-Trihydroxyoctadeca-12,15-dienoic acid	Cellulosilyticum	0.945647	0.00435103
Glyceric acid	N-[3-(1H-Imidazol-1-yl)propyl]-9H-purin-6-amine	0.945638	0.00435251
N-[3-(1H-Imidazol-1-yl)propyl]-9H-purin-6-amine	Glyceric acid	0.945638	0.00435251
N-Tigloylglycine	8-(Benzylamino)-1,3-dimethyl-3,7-dihydro-1H-purine-2,6-dione	0.945604	0.00435798
8-(Benzylamino)-1,3-dimethyl-3,7-dihydro-1H-purine-2,6-dione	N-Tigloylglycine	0.945604	0.00435798
Undecenedioylcarnitine	Sph(d18:2)	0.945597	0.0043591
Sph(d18:2)	Undecenedioylcarnitine	0.945597	0.0043591
Muricomes	PC(14:0/P-18:1(11Z))	0.945482	0.00437723
PC(14:0/P-18:1(11Z))	Muricomes	0.945482	0.00437723
1-Amino(cyclohexyl)acetic acid ethyl ester	(+)-Fluprostenol methylamide	0.945268	0.00441136
N6-Carbamimidoyl-N2-((4E,6E,12E,14E)-3-hydroxy-2-(hydroxymethyl)-8,10,16-trimethyloctadeca-4,6,12,14-tetraenoyl)lysine	(+)-Fluprostenol methylamide	0.945268	0.00441136
ACARBOSE	(+)-Fluprostenol methylamide	0.945268	0.00441136
Coniferin	(+)-Fluprostenol methylamide	0.945268	0.00441136
(9Z,12Z)-15-Hydroxy-16-methoxyoctadeca-9,12-dienoic acid	(+)-Fluprostenol methylamide	0.945268	0.00441136
8,11-Tridecadienoic acid, 13-(3-pentyl-2-oxiranyl)-, methyl ester, (8Z,11Z)-	(+)-Fluprostenol methylamide	0.945268	0.00441136
(+)-Fluprostenol methylamide	1-Amino(cyclohexyl)acetic acid ethyl ester	0.945268	0.00441136
(+)-Fluprostenol methylamide	N6-Carbamimidoyl-N2-((4E,6E,12E,14E)-3-hydroxy-2-(hydroxymethyl)-8,10,16-trimethyloctadeca-4,6,12,14-tetraenoyl)lysine	0.945268	0.00441136
(+)-Fluprostenol methylamide	ACARBOSE	0.945268	0.00441136
(+)-Fluprostenol methylamide	Coniferin	0.945268	0.00441136
(+)-Fluprostenol methylamide	(9Z,12Z)-15-Hydroxy-16-methoxyoctadeca-9,12-dienoic acid	0.945268	0.00441136
(+)-Fluprostenol methylamide	8,11-Tridecadienoic acid, 13-(3-pentyl-2-oxiranyl)-, methyl ester, (8Z,11Z)-	0.945268	0.00441136
(+)-Fluprostenol methylamide	1-Monolinoleoyl-rac-glycerol	0.945268	0.00441136
(+)-Fluprostenol methylamide	PA(20:3(8Z,11Z,14Z)/20:5(5Z,8Z,11Z,14Z,17Z))	0.945268	0.00441136
(+)-Fluprostenol methylamide	PG(16:1(9Z)/16:1(9Z))	0.945268	0.00441136
(+)-Fluprostenol methylamide	PE(18:3(9Z,12Z,15Z)/20:4(8Z,11Z,14Z,17Z))	0.945268	0.00441136
1-Monolinoleoyl-rac-glycerol	(+)-Fluprostenol methylamide	0.945268	0.00441136
PA(20:3(8Z,11Z,14Z)/20:5(5Z,8Z,11Z,14Z,17Z))	(+)-Fluprostenol methylamide	0.945268	0.00441136
PG(16:1(9Z)/16:1(9Z))	(+)-Fluprostenol methylamide	0.945268	0.00441136
PE(18:3(9Z,12Z,15Z)/20:4(8Z,11Z,14Z,17Z))	(+)-Fluprostenol methylamide	0.945268	0.00441136
Mucinivorans	Ricinoleic acid methyl ester	0.945217	0.00441954
Ricinoleic acid methyl ester	Mucinivorans	0.945217	0.00441954
N-(2-Hydroxy-3-methylbutanoyl)leucine	Sumithrin	0.945212	0.00442034
Sumithrin	N-(2-Hydroxy-3-methylbutanoyl)leucine	0.945212	0.00442034
Flavonifractor	Glyco-gamma-muricholic acid	0.944918	0.00446744
Glyco-gamma-muricholic acid	Flavonifractor	0.944918	0.00446744
L-Glycine ether ester	SM(d18:1/14:0)	0.944759	0.00449307
SM(d18:1/14:0)	L-Glycine ether ester	0.944759	0.00449307
Imazamox	Butalbital	0.944728	0.00449809
Butalbital	Imazamox	0.944728	0.00449809
Octanoic acid, 2-[[4-chloro-6-[(2,3-dimethylphenyl)amino]-2-pyrimidinyl]thio]-	5-Hydroxyvalproic acid	0.944587	0.00452079
Octanoic acid, 2-[[4-chloro-6-[(2,3-dimethylphenyl)amino]-2-pyrimidinyl]thio]-	2-Hydroxyoctanoic acid	0.944587	0.00452079
5-Hydroxyvalproic acid	Octanoic acid, 2-[[4-chloro-6-[(2,3-dimethylphenyl)amino]-2-pyrimidinyl]thio]-	0.944587	0.00452079
2-Hydroxyoctanoic acid	Octanoic acid, 2-[[4-chloro-6-[(2,3-dimethylphenyl)amino]-2-pyrimidinyl]thio]-	0.944587	0.00452079
3-((Ethoxy(hydroxy)phosphoryl)oxy)-2-hydroxypropyl (9Z,12Z)-octadeca-9,12-dienoate	LPE(18:1(9Z)/0:0)	0.944564	0.0045246
LPE(18:1(9Z)/0:0)	3-((Ethoxy(hydroxy)phosphoryl)oxy)-2-hydroxypropyl (9Z,12Z)-octadeca-9,12-dienoate	0.944564	0.0045246
Rhodopirellula	Val-Val	0.94456	0.00452521
Val-Val	Rhodopirellula	0.94456	0.00452521
Paraclostridium	Anaerocella	0.944497	0.00453537
Anaerocella	Paraclostridium	0.944497	0.00453537
N5-(1-Iminoethyl)-L-ornithine	8-(Benzylamino)-1,3-dimethyl-3,7-dihydro-1H-purine-2,6-dione	0.94439	0.00455279
8-(Benzylamino)-1,3-dimethyl-3,7-dihydro-1H-purine-2,6-dione	N5-(1-Iminoethyl)-L-ornithine	0.94439	0.00455279
Cohaesibacter	Guanine	0.94436	0.00455755
Cohaesibacter	2-Hydroxyadenine	0.94436	0.00455755
Guanine	Cohaesibacter	0.94436	0.00455755
2-Hydroxyadenine	Cohaesibacter	0.94436	0.00455755
1,1-Dioxo-1,2-thiazolidine-3-carboxylic acid	3-METHYLGLUTACONIC ACID	0.944356	0.00455832
3-METHYLGLUTACONIC ACID	1,1-Dioxo-1,2-thiazolidine-3-carboxylic acid	0.944356	0.00455832
Oscillospiraceae_Unclassified	Rhamnose	0.94433	0.00456246
Oscillospiraceae_Unclassified	2,2-Dimethylsuccinic acid	0.94433	0.00456246
Rhamnose	Oscillospiraceae_Unclassified	0.94433	0.00456246
2,2-Dimethylsuccinic acid	Oscillospiraceae_Unclassified	0.94433	0.00456246
2-(Diethylamino)acetic acid	LPE(18:1(9Z)/0:0)	0.944231	0.0045786
LPE(18:1(9Z)/0:0)	2-(Diethylamino)acetic acid	0.944231	0.0045786
N-(5-Methyl-3-oxohexyl)alanine	PC(20:3(8Z,11Z,14Z)/15:0)	0.944152	0.00459146
PC(20:3(8Z,11Z,14Z)/15:0)	N-(5-Methyl-3-oxohexyl)alanine	0.944152	0.00459146
D-Proline	2-Cyanoamino-4,6-dihydroxypyrimidine	0.94396	0.00462267
2-Cyanoamino-4,6-dihydroxypyrimidine	D-Proline	0.94396	0.00462267
Anaerocella	(4E,6E)-2-(Hydroxymethyl)-3-(3-methoxy-3-oxopropyl)deca-4,6-dienoic acid	0.943905	0.00463173
(4E,6E)-2-(Hydroxymethyl)-3-(3-methoxy-3-oxopropyl)deca-4,6-dienoic acid	Anaerocella	0.943905	0.00463173
CRUSTECDYSONE	3-((Ethoxy(hydroxy)phosphoryl)oxy)-2-hydroxypropyl (9Z,12Z)-octadeca-9,12-dienoate	0.943791	0.00465041
3-((Ethoxy(hydroxy)phosphoryl)oxy)-2-hydroxypropyl (9Z,12Z)-octadeca-9,12-dienoate	CRUSTECDYSONE	0.943791	0.00465041
1,2-Dilinoleoyl-sn-glycero-3-phosphoethanolamine	PE(14:0/22:5(7Z,10Z,13Z,16Z,19Z))	0.943518	0.00469516
PE(14:0/22:5(7Z,10Z,13Z,16Z,19Z))	1,2-Dilinoleoyl-sn-glycero-3-phosphoethanolamine	0.943518	0.00469516
CerP(d18:1/22:0)	PC(16:0/P-16:0)	0.943359	0.00472146
PC(16:0/P-16:0)	CerP(d18:1/22:0)	0.943359	0.00472146
PC(16:0/P-16:0)	lysoPC(26:0)	0.943356	0.00472187
lysoPC(26:0)	PC(16:0/P-16:0)	0.943356	0.00472187
Glycerophospho-N-palmitoylethanolamine	Glycerophospho-N-oleoylethanolamine	0.94327	0.00473612
Glycerophospho-N-oleoylethanolamine	Glycerophospho-N-palmitoylethanolamine	0.94327	0.00473612
2-Amino-5,5,5-trifluoropentanoic acid	5-Hydroxyvalproic acid	0.943146	0.00475673
2-Amino-5,5,5-trifluoropentanoic acid	2-Hydroxyoctanoic acid	0.943146	0.00475673
5-Hydroxyvalproic acid	2-Amino-5,5,5-trifluoropentanoic acid	0.943146	0.00475673
2-Hydroxyoctanoic acid	2-Amino-5,5,5-trifluoropentanoic acid	0.943146	0.00475673
Cholic acid/Muricholic acid, alanine-conjugated (1)	Nicotinamide riboside (NR)	0.943112	0.00476233
Nicotinamide riboside (NR)	Cholic acid/Muricholic acid, alanine-conjugated (1)	0.943112	0.00476233
Asparaginyl-Phenylalanine	(25S)-7-Dafachronic acid	0.943022	0.00477719
(25S)-7-Dafachronic acid	Asparaginyl-Phenylalanine	0.943022	0.00477719
Pivagabine	2-(6-Hydroxyhexyl)-3-methylidenebutanedioic acid	0.942818	0.00481123
2-(6-Hydroxyhexyl)-3-methylidenebutanedioic acid	Pivagabine	0.942818	0.00481123
N-Tigloylglycine	Thiopental	0.942754	0.00482189
Thiopental	N-Tigloylglycine	0.942754	0.00482189
Glutamate	Melezitose	0.942665	0.00483668
Melezitose	Glutamate	0.942665	0.00483668
O-Succinyl-L-homoserine	3-METHYLGLUTACONIC ACID	0.942418	0.00487813
3-METHYLGLUTACONIC ACID	O-Succinyl-L-homoserine	0.942418	0.00487813
Trp-Gly-Trp	1-Palmitoyl-2-hydroxy-sn-glycero-3-phospho-(1'-rac-glycerol)	0.942382	0.00488405
1-Palmitoyl-2-hydroxy-sn-glycero-3-phospho-(1'-rac-glycerol)	Trp-Gly-Trp	0.942382	0.00488405
3-METHYLGLUTACONIC ACID	1,3-Dimethyl-8-(3-pyridinyl)-3,9-dihydro-1H-purine-2,6-dione	0.942351	0.00488931
1,3-Dimethyl-8-(3-pyridinyl)-3,9-dihydro-1H-purine-2,6-dione	3-METHYLGLUTACONIC ACID	0.942351	0.00488931
2-Propylglutaric acid	3,3-Dimethylglutaric acid	0.9423	0.00489789
3,3-Dimethylglutaric acid	2-Propylglutaric acid	0.9423	0.00489789
O-Succinyl-L-homoserine	3-Methylglutaric acid	0.942163	0.00492101
O-Succinyl-L-homoserine	Adipic acid	0.942163	0.00492101
O-Succinyl-L-homoserine	2-Methylglutaric acid	0.942163	0.00492101
3-Methylglutaric acid	O-Succinyl-L-homoserine	0.942163	0.00492101
Adipic acid	O-Succinyl-L-homoserine	0.942163	0.00492101
2-Methylglutaric acid	O-Succinyl-L-homoserine	0.942163	0.00492101
Suberic acid	4-Oxododecanedioic acid	0.942141	0.00492461
4-Oxododecanedioic acid	Suberic acid	0.942141	0.00492461
Dehalobacter	PS(16:0/15:0)	0.94213	0.00492649
PS(16:0/15:0)	Dehalobacter	0.94213	0.00492649
Muricomes	CerP(d18:1/22:0)	0.94209	0.00493325
CerP(d18:1/22:0)	Muricomes	0.94209	0.00493325
Scopolamine beta-D-glucuronide	1,2-Dipalmitoleoyl-sn-glycero-3-phosphocholine	0.942041	0.00494148
1,2-Dipalmitoleoyl-sn-glycero-3-phosphocholine	Scopolamine beta-D-glucuronide	0.942041	0.00494148
[(4,6-Dimethyl-2-pyrimidinyl)amino]acetic acid	Sumithrin	0.94203	0.00494332
Sumithrin	[(4,6-Dimethyl-2-pyrimidinyl)amino]acetic acid	0.94203	0.00494332
2-(Diethylamino)acetic acid	LPE(O-18:2)	0.941994	0.00494942
LPE(O-18:2)	2-(Diethylamino)acetic acid	0.941994	0.00494942
S-Allyl-L-Cysteine	(4E,6E)-2-(Hydroxymethyl)-3-(3-methoxy-3-oxopropyl)deca-4,6-dienoic acid	0.941708	0.00499795
(4E,6E)-2-(Hydroxymethyl)-3-(3-methoxy-3-oxopropyl)deca-4,6-dienoic acid	S-Allyl-L-Cysteine	0.941708	0.00499795
Pivagabine	9-Methylxanthine	0.941626	0.00501175
9-Methylxanthine	Pivagabine	0.941626	0.00501175
Paludibacter	L-?Leucyl-?L-?alanine	0.941609	0.00501478
L-?Leucyl-?L-?alanine	Paludibacter	0.941609	0.00501478
Hydroxyprolyl-Hydroxyproline	Metharbital	0.941492	0.0050346
Metharbital	Hydroxyprolyl-Hydroxyproline	0.941492	0.0050346
Collinsella	5-Hydroxyhexanoic acid	0.941439	0.00504373
5-Hydroxyhexanoic acid	Collinsella	0.941439	0.00504373
Scopolamine beta-D-glucuronide	DL-2,3-Diaminopropionic acid	0.941412	0.00504833
DL-2,3-Diaminopropionic acid	Scopolamine beta-D-glucuronide	0.941412	0.00504833
Gly-Pro-Arg-Pro-amide	N-alpha-(tert-Butoxycarbonyl)-L-proline	0.941394	0.00505129
N-alpha-(tert-Butoxycarbonyl)-L-proline	Gly-Pro-Arg-Pro-amide	0.941394	0.00505129
4-Oxododecanedioic acid	1,3-Dimethyl-8-(3-pyridinyl)-3,9-dihydro-1H-purine-2,6-dione	0.941388	0.00505237
1,3-Dimethyl-8-(3-pyridinyl)-3,9-dihydro-1H-purine-2,6-dione	4-Oxododecanedioic acid	0.941388	0.00505237
Paraclostridium	Tidjanibacter	0.94124	0.00507765
Tidjanibacter	Paraclostridium	0.94124	0.00507765
Apocholic acid	4-Amino-5-carboxy-2-ethylmercaptopyrimidine	0.941124	0.00509756
4-Amino-5-carboxy-2-ethylmercaptopyrimidine	Apocholic acid	0.941124	0.00509756
1-Amino(cyclohexyl)acetic acid ethyl ester	Sumithrin	0.941112	0.00509959
N6-Carbamimidoyl-N2-((4E,6E,12E,14E)-3-hydroxy-2-(hydroxymethyl)-8,10,16-trimethyloctadeca-4,6,12,14-tetraenoyl)lysine	Sumithrin	0.941112	0.00509959
ACARBOSE	Sumithrin	0.941112	0.00509959
Coniferin	Sumithrin	0.941112	0.00509959
Sumithrin	1-Amino(cyclohexyl)acetic acid ethyl ester	0.941112	0.00509959
Sumithrin	N6-Carbamimidoyl-N2-((4E,6E,12E,14E)-3-hydroxy-2-(hydroxymethyl)-8,10,16-trimethyloctadeca-4,6,12,14-tetraenoyl)lysine	0.941112	0.00509959
Sumithrin	ACARBOSE	0.941112	0.00509959
Sumithrin	Coniferin	0.941112	0.00509959
Sumithrin	(9Z,12Z)-15-Hydroxy-16-methoxyoctadeca-9,12-dienoic acid	0.941112	0.00509959
Sumithrin	8,11-Tridecadienoic acid, 13-(3-pentyl-2-oxiranyl)-, methyl ester, (8Z,11Z)-	0.941112	0.00509959
Sumithrin	1-Monolinoleoyl-rac-glycerol	0.941112	0.00509959
Sumithrin	PA(20:3(8Z,11Z,14Z)/20:5(5Z,8Z,11Z,14Z,17Z))	0.941112	0.00509959
Sumithrin	PG(16:1(9Z)/16:1(9Z))	0.941112	0.00509959
Sumithrin	PE(18:3(9Z,12Z,15Z)/20:4(8Z,11Z,14Z,17Z))	0.941112	0.00509959
(9Z,12Z)-15-Hydroxy-16-methoxyoctadeca-9,12-dienoic acid	Sumithrin	0.941112	0.00509959
8,11-Tridecadienoic acid, 13-(3-pentyl-2-oxiranyl)-, methyl ester, (8Z,11Z)-	Sumithrin	0.941112	0.00509959
1-Monolinoleoyl-rac-glycerol	Sumithrin	0.941112	0.00509959
PA(20:3(8Z,11Z,14Z)/20:5(5Z,8Z,11Z,14Z,17Z))	Sumithrin	0.941112	0.00509959
PG(16:1(9Z)/16:1(9Z))	Sumithrin	0.941112	0.00509959
PE(18:3(9Z,12Z,15Z)/20:4(8Z,11Z,14Z,17Z))	Sumithrin	0.941112	0.00509959
(2S)-2-(Methylamino)propanamide	cis-4,10,13,16-Docosatetraenoic acid	0.941065	0.00510772
cis-4,10,13,16-Docosatetraenoic acid	(2S)-2-(Methylamino)propanamide	0.941065	0.00510772
cis-11-Eicosenoic acid	9-Methylxanthine	0.940973	0.00512347
9-Methylxanthine	cis-11-Eicosenoic acid	0.940973	0.00512347
O-Succinyl-L-homoserine	4-Amino-5-carboxy-2-ethylmercaptopyrimidine	0.940966	0.0051246
4-Amino-5-carboxy-2-ethylmercaptopyrimidine	O-Succinyl-L-homoserine	0.940966	0.0051246
4-Aminobutyric acid (GABA)	SM(d18:1/14:0)	0.940849	0.00514474
SM(d18:1/14:0)	4-Aminobutyric acid (GABA)	0.940849	0.00514474
N-3-Hydroxyoctanoyl-L-homoserine lactone	Gln-Arg	0.940641	0.00518062
Gln-Arg	N-3-Hydroxyoctanoyl-L-homoserine lactone	0.940641	0.00518062
Isodeoxycholic acid	5,8,11,14-Eicosatetraynoic acid	0.940598	0.00518805
5,8,11,14-Eicosatetraynoic acid	Isodeoxycholic acid	0.940598	0.00518805
8-(Benzylamino)-1,3-dimethyl-3,7-dihydro-1H-purine-2,6-dione	4-Amino-2-(methylsulfanyl)-5-pyrimidinecarboxylic acid	0.940374	0.00522684
4-Amino-2-(methylsulfanyl)-5-pyrimidinecarboxylic acid	8-(Benzylamino)-1,3-dimethyl-3,7-dihydro-1H-purine-2,6-dione	0.940374	0.00522684
Pivagabine	Sophoraside A	0.940339	0.00523289
Pivagabine	1-Palmitoyl-2-arachidonoyl-sn-glycero-3-phosphoserine	0.940339	0.00523289
Pivagabine	2-Chlorobenzyl 7H-purin-6-yl sulfide	0.940339	0.00523289
Pivagabine	5-(2-Hydroxybenzylidene)-2-thioxodihydro-4,6(1H,5H)-pyrimidinedione	0.940339	0.00523289
Sophoraside A	Pivagabine	0.940339	0.00523289
1-Palmitoyl-2-arachidonoyl-sn-glycero-3-phosphoserine	Pivagabine	0.940339	0.00523289
2-Chlorobenzyl 7H-purin-6-yl sulfide	Pivagabine	0.940339	0.00523289
5-(2-Hydroxybenzylidene)-2-thioxodihydro-4,6(1H,5H)-pyrimidinedione	Pivagabine	0.940339	0.00523289
Apocholic acid	3-Isobutylpentanedioic acid	0.940186	0.00525964
3-Isobutylpentanedioic acid	Apocholic acid	0.940186	0.00525964
5-Hydroxyvalproic acid	3-Methylglutaric acid	0.939676	0.0053488
5-Hydroxyvalproic acid	Adipic acid	0.939676	0.0053488
5-Hydroxyvalproic acid	2-Methylglutaric acid	0.939676	0.0053488
2-Hydroxyoctanoic acid	3-Methylglutaric acid	0.939676	0.0053488
2-Hydroxyoctanoic acid	Adipic acid	0.939676	0.0053488
2-Hydroxyoctanoic acid	2-Methylglutaric acid	0.939676	0.0053488
3-Methylglutaric acid	5-Hydroxyvalproic acid	0.939676	0.0053488
3-Methylglutaric acid	2-Hydroxyoctanoic acid	0.939676	0.0053488
Adipic acid	5-Hydroxyvalproic acid	0.939676	0.0053488
Adipic acid	2-Hydroxyoctanoic acid	0.939676	0.0053488
2-Methylglutaric acid	5-Hydroxyvalproic acid	0.939676	0.0053488
2-Methylglutaric acid	2-Hydroxyoctanoic acid	0.939676	0.0053488
4-Aminobutyric acid (GABA)	PE(14:0/22:5(7Z,10Z,13Z,16Z,19Z))	0.939639	0.00535516
PE(14:0/22:5(7Z,10Z,13Z,16Z,19Z))	4-Aminobutyric acid (GABA)	0.939639	0.00535516
4-Aminobutyric acid (GABA)	CerP(d18:1/22:0)	0.939627	0.00535737
CerP(d18:1/22:0)	4-Aminobutyric acid (GABA)	0.939627	0.00535737
Ethyl hydrazinoacetate	D-Valine, N-[[1-(5-fluoropentyl)-1H-indazol-3-yl]carbonyl]-3-methyl-, methyl ester	0.939256	0.00542276
D-Valine, N-[[1-(5-fluoropentyl)-1H-indazol-3-yl]carbonyl]-3-methyl-, methyl ester	Ethyl hydrazinoacetate	0.939256	0.00542276
D-Valine, N-[[1-(5-fluoropentyl)-1H-indazol-3-yl]carbonyl]-3-methyl-, methyl ester	Pro-Glu	0.938816	0.00550071
Pro-Glu	D-Valine, N-[[1-(5-fluoropentyl)-1H-indazol-3-yl]carbonyl]-3-methyl-, methyl ester	0.938816	0.00550071
1-Amino(cyclohexyl)acetic acid ethyl ester	R-Palmitoyl-(2-methyl) ethanolamide	0.93872	0.00551784
N6-Carbamimidoyl-N2-((4E,6E,12E,14E)-3-hydroxy-2-(hydroxymethyl)-8,10,16-trimethyloctadeca-4,6,12,14-tetraenoyl)lysine	R-Palmitoyl-(2-methyl) ethanolamide	0.93872	0.00551784
ACARBOSE	R-Palmitoyl-(2-methyl) ethanolamide	0.93872	0.00551784
Coniferin	R-Palmitoyl-(2-methyl) ethanolamide	0.93872	0.00551784
R-Palmitoyl-(2-methyl) ethanolamide	1-Amino(cyclohexyl)acetic acid ethyl ester	0.93872	0.00551784
R-Palmitoyl-(2-methyl) ethanolamide	N6-Carbamimidoyl-N2-((4E,6E,12E,14E)-3-hydroxy-2-(hydroxymethyl)-8,10,16-trimethyloctadeca-4,6,12,14-tetraenoyl)lysine	0.93872	0.00551784
R-Palmitoyl-(2-methyl) ethanolamide	ACARBOSE	0.93872	0.00551784
R-Palmitoyl-(2-methyl) ethanolamide	Coniferin	0.93872	0.00551784
R-Palmitoyl-(2-methyl) ethanolamide	(9Z,12Z)-15-Hydroxy-16-methoxyoctadeca-9,12-dienoic acid	0.93872	0.00551784
R-Palmitoyl-(2-methyl) ethanolamide	8,11-Tridecadienoic acid, 13-(3-pentyl-2-oxiranyl)-, methyl ester, (8Z,11Z)-	0.93872	0.00551784
R-Palmitoyl-(2-methyl) ethanolamide	1-Monolinoleoyl-rac-glycerol	0.93872	0.00551784
R-Palmitoyl-(2-methyl) ethanolamide	PA(20:3(8Z,11Z,14Z)/20:5(5Z,8Z,11Z,14Z,17Z))	0.93872	0.00551784
R-Palmitoyl-(2-methyl) ethanolamide	PG(16:1(9Z)/16:1(9Z))	0.93872	0.00551784
R-Palmitoyl-(2-methyl) ethanolamide	PE(18:3(9Z,12Z,15Z)/20:4(8Z,11Z,14Z,17Z))	0.93872	0.00551784
(9Z,12Z)-15-Hydroxy-16-methoxyoctadeca-9,12-dienoic acid	R-Palmitoyl-(2-methyl) ethanolamide	0.93872	0.00551784
8,11-Tridecadienoic acid, 13-(3-pentyl-2-oxiranyl)-, methyl ester, (8Z,11Z)-	R-Palmitoyl-(2-methyl) ethanolamide	0.93872	0.00551784
1-Monolinoleoyl-rac-glycerol	R-Palmitoyl-(2-methyl) ethanolamide	0.93872	0.00551784
PA(20:3(8Z,11Z,14Z)/20:5(5Z,8Z,11Z,14Z,17Z))	R-Palmitoyl-(2-methyl) ethanolamide	0.93872	0.00551784
PG(16:1(9Z)/16:1(9Z))	R-Palmitoyl-(2-methyl) ethanolamide	0.93872	0.00551784
PE(18:3(9Z,12Z,15Z)/20:4(8Z,11Z,14Z,17Z))	R-Palmitoyl-(2-methyl) ethanolamide	0.93872	0.00551784
21-Amino-3,20-dihydroxydocosan-2-yl hexopyranoside	4-Amino-2,6-diphenyl-5-pyrimidinecarbonitrile	0.938621	0.00553542
4-Amino-2,6-diphenyl-5-pyrimidinecarbonitrile	21-Amino-3,20-dihydroxydocosan-2-yl hexopyranoside	0.938621	0.00553542
L-Glycine ether ester	CerP(d18:1/22:0)	0.938439	0.00556795
CerP(d18:1/22:0)	L-Glycine ether ester	0.938439	0.00556795
Decadienoylcarnitine	LysoPC(24:1(15Z))	0.938173	0.00561565
LysoPC(24:1(15Z))	Decadienoylcarnitine	0.938173	0.00561565
Phocaeicola	1,2-Dilinoleoyl-sn-glycero-3-phosphoethanolamine	0.938056	0.00563669
1,2-Dilinoleoyl-sn-glycero-3-phosphoethanolamine	Phocaeicola	0.938056	0.00563669
5-Hydroxyvalproic acid	4-Oxododecanedioic acid	0.938045	0.00563866
2-Hydroxyoctanoic acid	4-Oxododecanedioic acid	0.938045	0.00563866
4-Oxododecanedioic acid	5-Hydroxyvalproic acid	0.938045	0.00563866
4-Oxododecanedioic acid	2-Hydroxyoctanoic acid	0.938045	0.00563866
Santinamide cation	N-alpha-(tert-Butoxycarbonyl)-L-proline	0.937965	0.00565311
N-alpha-(tert-Butoxycarbonyl)-L-proline	Santinamide cation	0.937965	0.00565311
Sophoraside A	3-Methyladipic acid	0.937866	0.00567105
Sophoraside A	Pimelic acid	0.937866	0.00567105
3-Methyladipic acid	Sophoraside A	0.937866	0.00567105
3-Methyladipic acid	1-Palmitoyl-2-arachidonoyl-sn-glycero-3-phosphoserine	0.937866	0.00567105
3-Methyladipic acid	2-Chlorobenzyl 7H-purin-6-yl sulfide	0.937866	0.00567105
3-Methyladipic acid	5-(2-Hydroxybenzylidene)-2-thioxodihydro-4,6(1H,5H)-pyrimidinedione	0.937866	0.00567105
Pimelic acid	Sophoraside A	0.937866	0.00567105
Pimelic acid	1-Palmitoyl-2-arachidonoyl-sn-glycero-3-phosphoserine	0.937866	0.00567105
Pimelic acid	2-Chlorobenzyl 7H-purin-6-yl sulfide	0.937866	0.00567105
Pimelic acid	5-(2-Hydroxybenzylidene)-2-thioxodihydro-4,6(1H,5H)-pyrimidinedione	0.937866	0.00567105
1-Palmitoyl-2-arachidonoyl-sn-glycero-3-phosphoserine	3-Methyladipic acid	0.937866	0.00567105
1-Palmitoyl-2-arachidonoyl-sn-glycero-3-phosphoserine	Pimelic acid	0.937866	0.00567105
2-Chlorobenzyl 7H-purin-6-yl sulfide	3-Methyladipic acid	0.937866	0.00567105
2-Chlorobenzyl 7H-purin-6-yl sulfide	Pimelic acid	0.937866	0.00567105
5-(2-Hydroxybenzylidene)-2-thioxodihydro-4,6(1H,5H)-pyrimidinedione	3-Methyladipic acid	0.937866	0.00567105
5-(2-Hydroxybenzylidene)-2-thioxodihydro-4,6(1H,5H)-pyrimidinedione	Pimelic acid	0.937866	0.00567105
Lentimicrobium	Val-Val	0.937782	0.00568623
Val-Val	Lentimicrobium	0.937782	0.00568623
4-Guanidinobutyric acid	LPG(18:1(9Z))	0.937548	0.00572861
LPG(18:1(9Z))	4-Guanidinobutyric acid	0.937548	0.00572861
Asparaginyl-Phenylalanine	Glu-Lys	0.937298	0.00577407
Glu-Lys	Asparaginyl-Phenylalanine	0.937298	0.00577407
Imazamox	Pro-Glu	0.937074	0.00581486
Pro-Glu	Imazamox	0.937074	0.00581486
N-(2-Hydroxy-3-methylbutanoyl)leucine	Phenylalanyl-Arginine	0.937022	0.00582454
Phenylalanyl-Arginine	N-(2-Hydroxy-3-methylbutanoyl)leucine	0.937022	0.00582454
rac-N,N-Didesmethyl-O-desmethylvenlafaxine glucuronide	Glycerophospho-N-oleoylethanolamine	0.93697	0.00583401
Glycerophospho-N-oleoylethanolamine	rac-N,N-Didesmethyl-O-desmethylvenlafaxine glucuronide	0.93697	0.00583401
LysoPC(14:1(9Z))	Glycerophospho-N-palmitoylethanolamine	0.936957	0.00583644
Glycerophospho-N-palmitoylethanolamine	LysoPC(14:1(9Z))	0.936957	0.00583644
PC(18:0/16:0)	lysoPC(26:0)	0.936841	0.0058576
lysoPC(26:0)	PC(18:0/16:0)	0.936841	0.0058576
Scopolamine beta-D-glucuronide	PC(31:1)	0.936592	0.00590347
PC(31:1)	Scopolamine beta-D-glucuronide	0.936592	0.00590347
2-Aminophenol	ISOPALMITIC ACID	0.936349	0.00594828
ISOPALMITIC ACID	2-Aminophenol	0.936349	0.00594828
DL-2,3-Diaminopropionic acid	LysoPC(24:1(15Z))	0.936135	0.00598791
LysoPC(24:1(15Z))	DL-2,3-Diaminopropionic acid	0.936135	0.00598791
Leucyl-Glycine	L-Glycine ether ester	0.936128	0.00598907
L-Glycine ether ester	Leucyl-Glycine	0.936128	0.00598907
Butyrivibrio	Philanthotoxin 74	0.936085	0.00599714
Philanthotoxin 74	Butyrivibrio	0.936085	0.00599714
(2S)-2-(Methylamino)propanamide	27-Norcholestanehexol	0.935937	0.00602469
27-Norcholestanehexol	(2S)-2-(Methylamino)propanamide	0.935937	0.00602469
N-(2-Hydroxy-3-methylbutanoyl)leucine	9H-Purine-2,6-diamine, N6-(1R,2S,4S)-bicyclo[2.2.1]hept-2-yl-N2-phenyl-, rel-	0.935779	0.00605414
9H-Purine-2,6-diamine, N6-(1R,2S,4S)-bicyclo[2.2.1]hept-2-yl-N2-phenyl-, rel-	N-(2-Hydroxy-3-methylbutanoyl)leucine	0.935779	0.00605414
Barnesiella	1-Stearoyl-sn-glycerol	0.935698	0.0060691
1-Stearoyl-sn-glycerol	Barnesiella	0.935698	0.0060691
2-(Diethylamino)acetic acid	LPC(13:0)	0.935565	0.00609395
LPC(13:0)	2-(Diethylamino)acetic acid	0.935565	0.00609395
7-Ketodeoxycholic acid	PC(18:0/16:0)	0.93546	0.00611365
3-Oxocholic acid	PC(18:0/16:0)	0.93546	0.00611365
PC(18:0/16:0)	7-Ketodeoxycholic acid	0.93546	0.00611365
PC(18:0/16:0)	3-Oxocholic acid	0.93546	0.00611365
Paludibacter	Leu-Val	0.935349	0.00613455
Leu-Val	Paludibacter	0.935349	0.00613455
L-Norvaline	cis-11-Eicosenoic acid	0.935303	0.00614323
cis-11-Eicosenoic acid	L-Norvaline	0.935303	0.00614323
Glu-Lys	N-Oleoyltaurine	0.935067	0.00618757
N-Oleoyltaurine	Glu-Lys	0.935067	0.00618757
Nicotinamide riboside (NR)	(4E,6E)-2-(Hydroxymethyl)-3-(3-methoxy-3-oxopropyl)deca-4,6-dienoic acid	0.934996	0.00620094
(4E,6E)-2-(Hydroxymethyl)-3-(3-methoxy-3-oxopropyl)deca-4,6-dienoic acid	Nicotinamide riboside (NR)	0.934996	0.00620094
5-Amino-2-(3-hexyl-4-methyl-2,5-dioxopyrrol-1-yl)-5-oxopentanoic acid	R-Palmitoyl-(2-methyl) ethanolamide	0.934661	0.00626423
R-Palmitoyl-(2-methyl) ethanolamide	5-Amino-2-(3-hexyl-4-methyl-2,5-dioxopyrrol-1-yl)-5-oxopentanoic acid	0.934661	0.00626423
N-(2-Hydroxy-3-methylbutanoyl)leucine	R-Palmitoyl-(2-methyl) ethanolamide	0.934382	0.00631734
R-Palmitoyl-(2-methyl) ethanolamide	N-(2-Hydroxy-3-methylbutanoyl)leucine	0.934382	0.00631734
Sutterella	SM(d18:1/14:0)	0.934266	0.00633948
SM(d18:1/14:0)	Sutterella	0.934266	0.00633948
Glu-Lys	Pro-Glu	0.934116	0.00636804
Pro-Glu	Glu-Lys	0.934116	0.00636804
Paraclostridium	1-(7H-Purin-6-yl)-N-(3-(trifluoromethyl)phenyl)piperidine-4-carboxamide	0.933981	0.00639384
1-(7H-Purin-6-yl)-N-(3-(trifluoromethyl)phenyl)piperidine-4-carboxamide	Paraclostridium	0.933981	0.00639384
Imazamox	Barbital	0.933916	0.00640642
Barbital	Imazamox	0.933916	0.00640642
Methyl morpholine-3-carboxylate	Glutamate	0.933889	0.0064115
Glutamate	Methyl morpholine-3-carboxylate	0.933889	0.0064115
3-Methyladipic acid	Pelargonic acid	0.933841	0.00642074
Pimelic acid	Pelargonic acid	0.933841	0.00642074
Pelargonic acid	3-Methyladipic acid	0.933841	0.00642074
Pelargonic acid	Pimelic acid	0.933841	0.00642074
Glyceric acid	Azelaic acid	0.93372	0.00644396
Azelaic acid	Glyceric acid	0.93372	0.00644396
5-Amino-2-(3-hexyl-4-methyl-2,5-dioxopyrrol-1-yl)-5-oxopentanoic acid	Sumithrin	0.933698	0.00644811
Sumithrin	5-Amino-2-(3-hexyl-4-methyl-2,5-dioxopyrrol-1-yl)-5-oxopentanoic acid	0.933698	0.00644811
Isoleucyl-Hydroxyproline	Undecenedioylcarnitine	0.933674	0.00645289
Undecenedioylcarnitine	Isoleucyl-Hydroxyproline	0.933674	0.00645289
D-Valine, N-[[1-(5-fluoropentyl)-1H-indazol-3-yl]carbonyl]-3-methyl-, methyl ester	Betonicine	0.933635	0.00646042
Betonicine	D-Valine, N-[[1-(5-fluoropentyl)-1H-indazol-3-yl]carbonyl]-3-methyl-, methyl ester	0.933635	0.00646042
CRUSTECDYSONE	LPC(13:0)	0.93358	0.00647094
LPC(13:0)	CRUSTECDYSONE	0.93358	0.00647094
(3E)-4-(1-Hydroxy-2,6,6-trimethyl-4-oxocyclohex-2-en-1-yl)but-3-en-2-yl 2-O-hexopyranosylhexopyranoside	9-Hydroxynonanoic acid	0.933478	0.00649057
9-Hydroxynonanoic acid	(3E)-4-(1-Hydroxy-2,6,6-trimethyl-4-oxocyclohex-2-en-1-yl)but-3-en-2-yl 2-O-hexopyranosylhexopyranoside	0.933478	0.00649057
3-AMINO-2-PIPERIDONE	N,N-Dimethyl-L-valine	0.933434	0.00649906
N,N-Dimethyl-L-valine	3-AMINO-2-PIPERIDONE	0.933434	0.00649906
15(R),19(R)-Hydroxyprostaglandin F1alpha	2-Propylglutaric acid	0.9333	0.00652494
2-Propylglutaric acid	15(R),19(R)-Hydroxyprostaglandin F1alpha	0.9333	0.00652494
Lys-Leu	3,3-Dimethylglutaric acid	0.933282	0.00652837
3,3-Dimethylglutaric acid	Lys-Leu	0.933282	0.00652837
4-Guanidinobutyric acid	DL-2,3-Diaminopropionic acid	0.933276	0.00652965
DL-2,3-Diaminopropionic acid	4-Guanidinobutyric acid	0.933276	0.00652965
Ala-Glu	Batyl Alcohol	0.933231	0.00653836
Batyl Alcohol	Ala-Glu	0.933231	0.00653836
rac-N,N-Didesmethyl-O-desmethylvenlafaxine glucuronide	PC(18:4(6Z,9Z,12Z,15Z)/18:0)	0.933074	0.00656877
PC(18:4(6Z,9Z,12Z,15Z)/18:0)	rac-N,N-Didesmethyl-O-desmethylvenlafaxine glucuronide	0.933074	0.00656877
3-Methyladipic acid	1,3-Dimethyl-8-(3-pyridinyl)-3,9-dihydro-1H-purine-2,6-dione	0.933008	0.00658152
Pimelic acid	1,3-Dimethyl-8-(3-pyridinyl)-3,9-dihydro-1H-purine-2,6-dione	0.933008	0.00658152
1,3-Dimethyl-8-(3-pyridinyl)-3,9-dihydro-1H-purine-2,6-dione	3-Methyladipic acid	0.933008	0.00658152
1,3-Dimethyl-8-(3-pyridinyl)-3,9-dihydro-1H-purine-2,6-dione	Pimelic acid	0.933008	0.00658152
N-alpha-(tert-Butoxycarbonyl)-L-proline	CRUSTECDYSONE	0.933006	0.00658196
CRUSTECDYSONE	N-alpha-(tert-Butoxycarbonyl)-L-proline	0.933006	0.00658196
1-Stearoyl-sn-glycerol	Batyl Alcohol	0.932967	0.0065896
Batyl Alcohol	1-Stearoyl-sn-glycerol	0.932967	0.0065896
beta-D-Glucopyranoside, phenylmethyl O-D-apio-beta-D-furanosyl-(1->2)-O-[beta-D-glucopyranosyl-(1->6)]-	1-Palmitoyl-2-docosahexaenoyl-sn-glycero-3-phosphocholine	0.932856	0.00661108
1-Palmitoyl-2-docosahexaenoyl-sn-glycero-3-phosphocholine	beta-D-Glucopyranoside, phenylmethyl O-D-apio-beta-D-furanosyl-(1->2)-O-[beta-D-glucopyranosyl-(1->6)]-	0.932856	0.00661108
cis-11-Eicosenoic acid	2-Hydroxypalmitic acid	0.932834	0.00661546
cis-11-Eicosenoic acid	16-Hydroxypalmitic acid	0.932834	0.00661546
2-Hydroxypalmitic acid	cis-11-Eicosenoic acid	0.932834	0.00661546
16-Hydroxypalmitic acid	cis-11-Eicosenoic acid	0.932834	0.00661546
(3E)-4-(1-Hydroxy-2,6,6-trimethyl-4-oxocyclohex-2-en-1-yl)but-3-en-2-yl 2-O-hexopyranosylhexopyranoside	(12Z,15Z)-7,9,10-Trihydroxyoctadeca-12,15-dienoic acid	0.932751	0.00663167
(12Z,15Z)-7,9,10-Trihydroxyoctadeca-12,15-dienoic acid	(3E)-4-(1-Hydroxy-2,6,6-trimethyl-4-oxocyclohex-2-en-1-yl)but-3-en-2-yl 2-O-hexopyranosylhexopyranoside	0.932751	0.00663167
(Z)-6-Octadecenoic acid	5-ketocaproate	0.932717	0.00663826
5-ketocaproate	(Z)-6-Octadecenoic acid	0.932717	0.00663826
L-DOPA methyl ester	2-(6-Hydroxyhexyl)-3-methylidenebutanedioic acid	0.932641	0.00665299
2-(6-Hydroxyhexyl)-3-methylidenebutanedioic acid	L-DOPA methyl ester	0.932641	0.00665299
Ile-Trp	Valine	0.932311	0.00671769
Ile-Trp	MeAIB	0.932311	0.00671769
Valine	Ile-Trp	0.932311	0.00671769
MeAIB	Ile-Trp	0.932311	0.00671769
cis-4,10,13,16-Docosatetraenoic acid	1,3-Dimethyl-8-(1-piperidinyl)-3,7-dihydro-1H-purine-2,6-dione	0.932082	0.0067627
1,3-Dimethyl-8-(1-piperidinyl)-3,7-dihydro-1H-purine-2,6-dione	cis-4,10,13,16-Docosatetraenoic acid	0.932082	0.0067627
N-(2-Hydroxy-3-methylbutanoyl)leucine	o-Tyrosine	0.93197	0.00678478
o-Tyrosine	N-(2-Hydroxy-3-methylbutanoyl)leucine	0.93197	0.00678478
Cellulosilyticum	(2S)-2-(Methylamino)propanamide	0.931755	0.00682722
(2S)-2-(Methylamino)propanamide	Cellulosilyticum	0.931755	0.00682722
L-Glycine ether ester	PC(15:0/14:1(9Z))	0.931708	0.00683652
PC(15:0/14:1(9Z))	L-Glycine ether ester	0.931708	0.00683652
rac-N,N-Didesmethyl-O-desmethylvenlafaxine glucuronide	LysoPC(14:1(9Z))	0.931641	0.00684961
LysoPC(14:1(9Z))	rac-N,N-Didesmethyl-O-desmethylvenlafaxine glucuronide	0.931641	0.00684961
Paraclostridium	3-(2-Oxocyclohexyl)propanoic acid	0.931278	0.00692173
3-(2-Oxocyclohexyl)propanoic acid	Paraclostridium	0.931278	0.00692173
Philanthotoxin 74	Ricinoleic acid methyl ester	0.931152	0.0069469
Ricinoleic acid methyl ester	Philanthotoxin 74	0.931152	0.0069469
Isoleucyl-Hydroxyproline	11-Deoxyprostaglandin E2	0.931089	0.00695956
11-Deoxyprostaglandin E2	Isoleucyl-Hydroxyproline	0.931089	0.00695956
N-Tigloylglycine	3-METHYLGLUTACONIC ACID	0.930862	0.00700479
3-METHYLGLUTACONIC ACID	N-Tigloylglycine	0.930862	0.00700479
Bacteroidales_Unclassified	Eubacteriales_Unclassified	0.930783	0.00702066
Eubacteriales_Unclassified	Bacteroidales_Unclassified	0.930783	0.00702066
Decanoic acid, 3-amino-	Dilinolenin (9c,12c,15c)	0.930763	0.00702462
Dilinolenin (9c,12c,15c)	Decanoic acid, 3-amino-	0.930763	0.00702462
27-Norcholestanehexol	9,12-Octadecadiynoic acid	0.930579	0.00706162
9,12-Octadecadiynoic acid	27-Norcholestanehexol	0.930579	0.00706162
4-Aminobutyric acid (GABA)	PC(15:0/14:1(9Z))	0.930514	0.00707462
PC(15:0/14:1(9Z))	4-Aminobutyric acid (GABA)	0.930514	0.00707462
Taurochenodeoxycholic acid	3-((Ethoxy(hydroxy)phosphoryl)oxy)-2-hydroxypropyl (9Z,12Z)-octadeca-9,12-dienoate	0.930473	0.00708293
Taurohyodeoxycholic acid	3-((Ethoxy(hydroxy)phosphoryl)oxy)-2-hydroxypropyl (9Z,12Z)-octadeca-9,12-dienoate	0.930473	0.00708293
Tauroursodeoxycholic acid	3-((Ethoxy(hydroxy)phosphoryl)oxy)-2-hydroxypropyl (9Z,12Z)-octadeca-9,12-dienoate	0.930473	0.00708293
Taurodeoxycholic acid	3-((Ethoxy(hydroxy)phosphoryl)oxy)-2-hydroxypropyl (9Z,12Z)-octadeca-9,12-dienoate	0.930473	0.00708293
3-((Ethoxy(hydroxy)phosphoryl)oxy)-2-hydroxypropyl (9Z,12Z)-octadeca-9,12-dienoate	Taurochenodeoxycholic acid	0.930473	0.00708293
3-((Ethoxy(hydroxy)phosphoryl)oxy)-2-hydroxypropyl (9Z,12Z)-octadeca-9,12-dienoate	Taurohyodeoxycholic acid	0.930473	0.00708293
3-((Ethoxy(hydroxy)phosphoryl)oxy)-2-hydroxypropyl (9Z,12Z)-octadeca-9,12-dienoate	Tauroursodeoxycholic acid	0.930473	0.00708293
3-((Ethoxy(hydroxy)phosphoryl)oxy)-2-hydroxypropyl (9Z,12Z)-octadeca-9,12-dienoate	Taurodeoxycholic acid	0.930473	0.00708293
Turicibacter	Bacteroidales_Unclassified	0.930376	0.00710256
Bacteroidales_Unclassified	Turicibacter	0.930376	0.00710256
Oscillospiraceae_Unclassified	5-Aminolevulinic acid hexyl ester	0.930286	0.00712071
5-Aminolevulinic acid hexyl ester	Oscillospiraceae_Unclassified	0.930286	0.00712071
Collinsella	Decanoic acid, 3-amino-	0.930252	0.00712758
Decanoic acid, 3-amino-	Collinsella	0.930252	0.00712758
Pro-Glu	Amino(4-methoxyphenyl)acetic acid	0.930228	0.00713235
Amino(4-methoxyphenyl)acetic acid	Pro-Glu	0.930228	0.00713235
Lentimicrobium	Paludibacter	0.929927	0.0071932
Paludibacter	Lentimicrobium	0.929927	0.0071932
Santinamide cation	Hexobarbital	0.929699	0.00723964
Hexobarbital	Santinamide cation	0.929699	0.00723964
3-Methylglutaric acid	4-Amino-2-(methylsulfanyl)-5-pyrimidinecarboxylic acid	0.929345	0.00731174
Adipic acid	4-Amino-2-(methylsulfanyl)-5-pyrimidinecarboxylic acid	0.929345	0.00731174
2-Methylglutaric acid	4-Amino-2-(methylsulfanyl)-5-pyrimidinecarboxylic acid	0.929345	0.00731174
4-Amino-2-(methylsulfanyl)-5-pyrimidinecarboxylic acid	3-Methylglutaric acid	0.929345	0.00731174
4-Amino-2-(methylsulfanyl)-5-pyrimidinecarboxylic acid	Adipic acid	0.929345	0.00731174
4-Amino-2-(methylsulfanyl)-5-pyrimidinecarboxylic acid	2-Methylglutaric acid	0.929345	0.00731174
L-DOPA methyl ester	2-Amino-5,5,5-trifluoropentanoic acid	0.929262	0.00732882
2-Amino-5,5,5-trifluoropentanoic acid	L-DOPA methyl ester	0.929262	0.00732882
5-Oxooctanoic acid	5-Hydroxyisourate	0.929168	0.00734809
5-Hydroxyisourate	5-Oxooctanoic acid	0.929168	0.00734809
Pirellulaceae_Unclassified	Val-Val	0.92899	0.0073845
Val-Val	Pirellulaceae_Unclassified	0.92899	0.0073845
N5-(1-Iminoethyl)-L-ornithine	N-Tigloylglycine	0.928975	0.00738763
N-Tigloylglycine	N5-(1-Iminoethyl)-L-ornithine	0.928975	0.00738763
O-Succinyl-L-homoserine	2-Propylglutaric acid	0.92887	0.00740926
2-Propylglutaric acid	O-Succinyl-L-homoserine	0.92887	0.00740926
Suberic acid	1,3-Dimethyl-8-(3-pyridinyl)-3,9-dihydro-1H-purine-2,6-dione	0.928815	0.00742059
1,3-Dimethyl-8-(3-pyridinyl)-3,9-dihydro-1H-purine-2,6-dione	Suberic acid	0.928815	0.00742059
L-Glycine ether ester	PC(16:0/P-16:0)	0.928739	0.00743633
PC(16:0/P-16:0)	L-Glycine ether ester	0.928739	0.00743633
PE(18:2(9Z,12Z)/22:0)	SM(d18:1/14:0)	0.928737	0.00743659
SM(d18:1/14:0)	PE(18:2(9Z,12Z)/22:0)	0.928737	0.00743659
LPE(18:1(9Z)/0:0)	Glycerophospho-N-oleoylethanolamine	0.928664	0.00745173
Glycerophospho-N-oleoylethanolamine	LPE(18:1(9Z)/0:0)	0.928664	0.00745173
Undecenedioylcarnitine	3-Hydroxybutyrylcarnitine (Car(4:0-O))	0.928414	0.00750334
3-Hydroxybutyrylcarnitine (Car(4:0-O))	Undecenedioylcarnitine	0.928414	0.00750334
Mucinivorans	PC(16:1(9Z)/14:0)	0.928073	0.00757422
PC(16:1(9Z)/14:0)	Mucinivorans	0.928073	0.00757422
PC(18:0/18:3(6Z,9Z,12Z))	1,2-Dipalmitoleoyl-sn-glycero-3-phosphocholine	0.928045	0.00758
1,2-Dipalmitoleoyl-sn-glycero-3-phosphocholine	PC(18:0/18:3(6Z,9Z,12Z))	0.928045	0.00758
N-(2-Hydroxy-3-methylbutanoyl)leucine	(+)-Fluprostenol methylamide	0.927906	0.0076089
(+)-Fluprostenol methylamide	N-(2-Hydroxy-3-methylbutanoyl)leucine	0.927906	0.0076089
Azelaic acid	3-Methyladipic acid	0.927905	0.00760923
Azelaic acid	Pimelic acid	0.927905	0.00760923
3-Methyladipic acid	Azelaic acid	0.927905	0.00760923
Pimelic acid	Azelaic acid	0.927905	0.00760923
Rhamnose	4-Amino-2-(methylsulfanyl)-5-pyrimidinecarboxylic acid	0.92779	0.00763316
2,2-Dimethylsuccinic acid	4-Amino-2-(methylsulfanyl)-5-pyrimidinecarboxylic acid	0.92779	0.00763316
4-Amino-2-(methylsulfanyl)-5-pyrimidinecarboxylic acid	Rhamnose	0.92779	0.00763316
4-Amino-2-(methylsulfanyl)-5-pyrimidinecarboxylic acid	2,2-Dimethylsuccinic acid	0.92779	0.00763316
Pirellula	13(S)-HODE	0.92768	0.00765609
13(S)-HODE	Pirellula	0.92768	0.00765609
Sph(t18:0)	PE(20:1(11Z)/14:1(9Z))	0.927635	0.00766549
PE(20:1(11Z)/14:1(9Z))	Sph(t18:0)	0.927635	0.00766549
Glyceric acid	2-Propylglutaric acid	0.927545	0.00768446
2-Propylglutaric acid	Glyceric acid	0.927545	0.00768446
Imazamox	N-Oleoyltaurine	0.927539	0.00768559
N-Oleoyltaurine	Imazamox	0.927539	0.00768559
Bremerella	Paraprevotella	0.927507	0.00769244
Paraprevotella	Bremerella	0.927507	0.00769244
Chenodeoxycholic acid	(12Z,15Z)-7,9,10-Trihydroxyoctadeca-12,15-dienoic acid	0.927445	0.00770539
(12Z,15Z)-7,9,10-Trihydroxyoctadeca-12,15-dienoic acid	Chenodeoxycholic acid	0.927445	0.00770539
Asparaginyl-Phenylalanine	Imazamox	0.927308	0.00773406
Imazamox	Asparaginyl-Phenylalanine	0.927308	0.00773406
(25S)-7-Dafachronic acid	Apocholic acid	0.927221	0.00775237
Apocholic acid	(25S)-7-Dafachronic acid	0.927221	0.00775237
Cholenate	DL-2,3-Diaminopropionic acid	0.927203	0.00775612
Dehydrolithocholic acid	DL-2,3-Diaminopropionic acid	0.927203	0.00775612
DL-2,3-Diaminopropionic acid	Cholenate	0.927203	0.00775612
DL-2,3-Diaminopropionic acid	Dehydrolithocholic acid	0.927203	0.00775612
Mannose 1-phosphate	Zaleplon	0.927163	0.00776454
Fructose 1-phosphate	Zaleplon	0.927163	0.00776454
Fructose 6-phosphate	Zaleplon	0.927163	0.00776454
Glucose 6-phosphate	Zaleplon	0.927163	0.00776454
Mannose 6-phosphate	Zaleplon	0.927163	0.00776454
Zaleplon	Mannose 1-phosphate	0.927163	0.00776454
Zaleplon	Fructose 1-phosphate	0.927163	0.00776454
Zaleplon	Fructose 6-phosphate	0.927163	0.00776454
Zaleplon	Glucose 6-phosphate	0.927163	0.00776454
Zaleplon	Mannose 6-phosphate	0.927163	0.00776454
4-Guanidinobutyric acid	12-Methyltridecanoic acid	0.927097	0.00777845
4-Guanidinobutyric acid	Myristic acid	0.927097	0.00777845
12-Methyltridecanoic acid	4-Guanidinobutyric acid	0.927097	0.00777845
Myristic acid	4-Guanidinobutyric acid	0.927097	0.00777845
Paludibacter	Ricinoleic acid methyl ester	0.927029	0.00779286
Ricinoleic acid methyl ester	Paludibacter	0.927029	0.00779286
2-(3,4'-Dihydroxy-4,4,7,8a-tetramethyl-6'-oxospiro[2,3,4a,5,6,7-hexahydro-1H-naphthalene-8,2'-3,8-dihydrofuro[2,3-e]isoindole]-7'-yl)propanoic acid	PC(18:4(6Z,9Z,12Z,15Z)/18:0)	0.926999	0.0077993
PC(18:4(6Z,9Z,12Z,15Z)/18:0)	2-(3,4'-Dihydroxy-4,4,7,8a-tetramethyl-6'-oxospiro[2,3,4a,5,6,7-hexahydro-1H-naphthalene-8,2'-3,8-dihydrofuro[2,3-e]isoindole]-7'-yl)propanoic acid	0.926999	0.0077993
1,2-Dilinoleoyl-sn-glycero-3-phosphoethanolamine	PC(15:0/14:1(9Z))	0.926859	0.00782872
PC(15:0/14:1(9Z))	1,2-Dilinoleoyl-sn-glycero-3-phosphoethanolamine	0.926859	0.00782872
N-(2-Hydroxy-3-methylbutanoyl)leucine	5-Amino-2-(3-hexyl-4-methyl-2,5-dioxopyrrol-1-yl)-5-oxopentanoic acid	0.926707	0.00786088
5-Amino-2-(3-hexyl-4-methyl-2,5-dioxopyrrol-1-yl)-5-oxopentanoic acid	N-(2-Hydroxy-3-methylbutanoyl)leucine	0.926707	0.00786088
Dehalobacter	Zaleplon	0.926592	0.0078853
Zaleplon	Dehalobacter	0.926592	0.0078853
Amino(4-methoxyphenyl)acetic acid	Barbital	0.926304	0.00794647
Barbital	Amino(4-methoxyphenyl)acetic acid	0.926304	0.00794647
N5-(1-Iminoethyl)-L-ornithine	5,8,11,14-Eicosatetraynoic acid	0.92628	0.00795173
5,8,11,14-Eicosatetraynoic acid	N5-(1-Iminoethyl)-L-ornithine	0.92628	0.00795173
Bacteria_Unclassified	Imazamox	0.926129	0.00798382
Imazamox	Bacteria_Unclassified	0.926129	0.00798382
1,1-Dioxo-1,2-thiazolidine-3-carboxylic acid	Apocholic acid	0.92611	0.0079879
Apocholic acid	1,1-Dioxo-1,2-thiazolidine-3-carboxylic acid	0.92611	0.0079879
Leucyl-Glycine	4-Aminobutyric acid (GABA)	0.9261	0.00799006
4-Aminobutyric acid (GABA)	Leucyl-Glycine	0.9261	0.00799006
Pirellulaceae_Unclassified	Guanine	0.926062	0.00799813
Pirellulaceae_Unclassified	2-Hydroxyadenine	0.926062	0.00799813
Guanine	Pirellulaceae_Unclassified	0.926062	0.00799813
2-Hydroxyadenine	Pirellulaceae_Unclassified	0.926062	0.00799813
21-Amino-3,20-dihydroxydocosan-2-yl hexopyranoside	Barbital	0.926011	0.00800898
Barbital	21-Amino-3,20-dihydroxydocosan-2-yl hexopyranoside	0.926011	0.00800898
Flavonifractor	Formiminoglutamic acid	0.925863	0.00804068
Formiminoglutamic acid	Flavonifractor	0.925863	0.00804068
Bacteria_Unclassified	5-(4-Methylpiperazin-1-yl)-5-oxopentanoic acid	0.925862	0.00804086
5-(4-Methylpiperazin-1-yl)-5-oxopentanoic acid	Bacteria_Unclassified	0.925862	0.00804086
2-Amino-5,5,5-trifluoropentanoic acid	3-Methylglutaric acid	0.925237	0.0081753
2-Amino-5,5,5-trifluoropentanoic acid	Adipic acid	0.925237	0.0081753
2-Amino-5,5,5-trifluoropentanoic acid	2-Methylglutaric acid	0.925237	0.0081753
3-Methylglutaric acid	2-Amino-5,5,5-trifluoropentanoic acid	0.925237	0.0081753
Adipic acid	2-Amino-5,5,5-trifluoropentanoic acid	0.925237	0.0081753
2-Methylglutaric acid	2-Amino-5,5,5-trifluoropentanoic acid	0.925237	0.0081753
Glyceric acid	3-Methyladipic acid	0.925215	0.00818005
Glyceric acid	Pimelic acid	0.925215	0.00818005
3-Methyladipic acid	Glyceric acid	0.925215	0.00818005
Pimelic acid	Glyceric acid	0.925215	0.00818005
Turicibacter	Prolylhydroxyproline	0.925175	0.00818865
Prolylhydroxyproline	Turicibacter	0.925175	0.00818865
9-(Methoxycarbonyl)dec-9-enoic acid	DG(20:3(5Z,8Z,11Z)/18:3(6Z,9Z,12Z)/0:0)	0.925155	0.00819311
DG(20:3(5Z,8Z,11Z)/18:3(6Z,9Z,12Z)/0:0)	9-(Methoxycarbonyl)dec-9-enoic acid	0.925155	0.00819311
PE(20:1(11Z)/14:1(9Z))	PE(20:2(11Z,14Z)/14:1(9Z))	0.925107	0.00820342
PE(20:2(11Z,14Z)/14:1(9Z))	PE(20:1(11Z)/14:1(9Z))	0.925107	0.00820342
Oscillospiraceae_Unclassified	D-Valine, N-[[1-(5-fluoropentyl)-1H-indazol-3-yl]carbonyl]-3-methyl-, methyl ester	0.925074	0.00821054
D-Valine, N-[[1-(5-fluoropentyl)-1H-indazol-3-yl]carbonyl]-3-methyl-, methyl ester	Oscillospiraceae_Unclassified	0.925074	0.00821054
3-Isobutylpentanedioic acid	1,3-Dimethyl-8-(3-pyridinyl)-3,9-dihydro-1H-purine-2,6-dione	0.925065	0.00821241
1,3-Dimethyl-8-(3-pyridinyl)-3,9-dihydro-1H-purine-2,6-dione	3-Isobutylpentanedioic acid	0.925065	0.00821241
Sutterella	cis-4,10,13,16-Docosatetraenoic acid	0.924936	0.00824042
cis-4,10,13,16-Docosatetraenoic acid	Sutterella	0.924936	0.00824042
Lentimicrobium	Guanine	0.924908	0.00824643
Lentimicrobium	2-Hydroxyadenine	0.924908	0.00824643
Guanine	Lentimicrobium	0.924908	0.00824643
2-Hydroxyadenine	Lentimicrobium	0.924908	0.00824643
N-Tigloylglycine	L-DOPA methyl ester	0.924817	0.00826614
L-DOPA methyl ester	N-Tigloylglycine	0.924817	0.00826614
Ethyl hydrazinoacetate	5-Aminolevulinic acid hexyl ester	0.924745	0.00828177
5-Aminolevulinic acid hexyl ester	Ethyl hydrazinoacetate	0.924745	0.00828177
Anaerosporobacter	Isodeoxycholic acid	0.924699	0.00829189
Isodeoxycholic acid	Anaerosporobacter	0.924699	0.00829189
Trp-Gly-Trp	Scopolamine beta-D-glucuronide	0.924664	0.00829951
Scopolamine beta-D-glucuronide	Trp-Gly-Trp	0.924664	0.00829951
Anaerovibrio	LysoPE(16:1(9Z)/0:0)	0.924557	0.00832277
LysoPE(16:1(9Z)/0:0)	Anaerovibrio	0.924557	0.00832277
5-Aminolevulinic acid hexyl ester	Betonicine	0.924414	0.00835404
Betonicine	5-Aminolevulinic acid hexyl ester	0.924414	0.00835404
Paraclostridium	Nicotinamide riboside (NR)	0.924277	0.00838387
Nicotinamide riboside (NR)	Paraclostridium	0.924277	0.00838387
L-Glycine ether ester	PE(18:2(9Z,12Z)/22:0)	0.924144	0.00841297
PE(18:2(9Z,12Z)/22:0)	L-Glycine ether ester	0.924144	0.00841297
1-Amino(cyclohexyl)acetic acid ethyl ester	Phenylalanyl-Arginine	0.924064	0.00843045
N6-Carbamimidoyl-N2-((4E,6E,12E,14E)-3-hydroxy-2-(hydroxymethyl)-8,10,16-trimethyloctadeca-4,6,12,14-tetraenoyl)lysine	Phenylalanyl-Arginine	0.924064	0.00843045
Phenylalanyl-Arginine	1-Amino(cyclohexyl)acetic acid ethyl ester	0.924064	0.00843045
Phenylalanyl-Arginine	N6-Carbamimidoyl-N2-((4E,6E,12E,14E)-3-hydroxy-2-(hydroxymethyl)-8,10,16-trimethyloctadeca-4,6,12,14-tetraenoyl)lysine	0.924064	0.00843045
Phenylalanyl-Arginine	ACARBOSE	0.924064	0.00843045
Phenylalanyl-Arginine	Coniferin	0.924064	0.00843045
Phenylalanyl-Arginine	(9Z,12Z)-15-Hydroxy-16-methoxyoctadeca-9,12-dienoic acid	0.924064	0.00843045
Phenylalanyl-Arginine	8,11-Tridecadienoic acid, 13-(3-pentyl-2-oxiranyl)-, methyl ester, (8Z,11Z)-	0.924064	0.00843045
Phenylalanyl-Arginine	1-Monolinoleoyl-rac-glycerol	0.924064	0.00843045
Phenylalanyl-Arginine	PA(20:3(8Z,11Z,14Z)/20:5(5Z,8Z,11Z,14Z,17Z))	0.924064	0.00843045
Phenylalanyl-Arginine	PG(16:1(9Z)/16:1(9Z))	0.924064	0.00843045
Phenylalanyl-Arginine	PE(18:3(9Z,12Z,15Z)/20:4(8Z,11Z,14Z,17Z))	0.924064	0.00843045
ACARBOSE	Phenylalanyl-Arginine	0.924064	0.00843045
Coniferin	Phenylalanyl-Arginine	0.924064	0.00843045
(9Z,12Z)-15-Hydroxy-16-methoxyoctadeca-9,12-dienoic acid	Phenylalanyl-Arginine	0.924064	0.00843045
8,11-Tridecadienoic acid, 13-(3-pentyl-2-oxiranyl)-, methyl ester, (8Z,11Z)-	Phenylalanyl-Arginine	0.924064	0.00843045
1-Monolinoleoyl-rac-glycerol	Phenylalanyl-Arginine	0.924064	0.00843045
PA(20:3(8Z,11Z,14Z)/20:5(5Z,8Z,11Z,14Z,17Z))	Phenylalanyl-Arginine	0.924064	0.00843045
PG(16:1(9Z)/16:1(9Z))	Phenylalanyl-Arginine	0.924064	0.00843045
PE(18:3(9Z,12Z,15Z)/20:4(8Z,11Z,14Z,17Z))	Phenylalanyl-Arginine	0.924064	0.00843045
Fusicatenibacter	beta-D-Glucopyranoside, phenylmethyl O-D-apio-beta-D-furanosyl-(1->2)-O-[beta-D-glucopyranosyl-(1->6)]-	0.923964	0.00845251
beta-D-Glucopyranoside, phenylmethyl O-D-apio-beta-D-furanosyl-(1->2)-O-[beta-D-glucopyranosyl-(1->6)]-	Fusicatenibacter	0.923964	0.00845251
D-Pantethine	1-(7H-Purin-6-yl)-N-(3-(trifluoromethyl)phenyl)piperidine-4-carboxamide	0.923891	0.00846851
1-(7H-Purin-6-yl)-N-(3-(trifluoromethyl)phenyl)piperidine-4-carboxamide	D-Pantethine	0.923891	0.00846851
Sutterella	1-Stearoyl-sn-glycerol	0.923829	0.00848212
1-Stearoyl-sn-glycerol	Sutterella	0.923829	0.00848212
cis-11-Eicosenoic acid	Pelargonic acid	0.923788	0.00849117
Pelargonic acid	cis-11-Eicosenoic acid	0.923788	0.00849117
PC(16:0/P-16:0)	DG(20:3(5Z,8Z,11Z)/18:3(6Z,9Z,12Z)/0:0)	0.923781	0.00849257
DG(20:3(5Z,8Z,11Z)/18:3(6Z,9Z,12Z)/0:0)	PC(16:0/P-16:0)	0.923781	0.00849257
Betonicine	Pro-Glu	0.923584	0.00853609
Pro-Glu	Betonicine	0.923584	0.00853609
1H-Indazole-3-carboxamide, N-[1-(aminocarbonyl)-2,2-dimethylpropyl]-1-pentyl-	PE(20:2(11Z,14Z)/14:1(9Z))	0.923516	0.00855104
PE(20:2(11Z,14Z)/14:1(9Z))	1H-Indazole-3-carboxamide, N-[1-(aminocarbonyl)-2,2-dimethylpropyl]-1-pentyl-	0.923516	0.00855104
2-Amino-5,5,5-trifluoropentanoic acid	Thiopental	0.923491	0.00855641
Thiopental	2-Amino-5,5,5-trifluoropentanoic acid	0.923491	0.00855641
Glu-Lys	N5-(1-Iminoethyl)-L-ornithine	0.923367	0.00858386
N5-(1-Iminoethyl)-L-ornithine	Glu-Lys	0.923367	0.00858386
LPC(13:0)	LPE(O-18:2)	0.923362	0.00858509
LPE(O-18:2)	LPC(13:0)	0.923362	0.00858509
Lys-Leu	Octanoic acid, 2-[[4-chloro-6-[(2,3-dimethylphenyl)amino]-2-pyrimidinyl]thio]-	0.923084	0.00864652
Octanoic acid, 2-[[4-chloro-6-[(2,3-dimethylphenyl)amino]-2-pyrimidinyl]thio]-	Lys-Leu	0.923084	0.00864652
Anaerovibrio	Trp-Gly-Trp	0.922469	0.00878354
Trp-Gly-Trp	Anaerovibrio	0.922469	0.00878354
5-PAHSA	2-Oxoadipic acid	0.922381	0.00880316
9-PAHSA	2-Oxoadipic acid	0.922381	0.00880316
2-Oxoadipic acid	5-PAHSA	0.922381	0.00880316
2-Oxoadipic acid	9-PAHSA	0.922381	0.00880316
LysoPC(14:1(9Z))	LPE(O-18:2)	0.92228	0.00882595
LPE(O-18:2)	LysoPC(14:1(9Z))	0.92228	0.00882595
3-Methylglutaric acid	Suberic acid	0.922183	0.00884765
Adipic acid	Suberic acid	0.922183	0.00884765
2-Methylglutaric acid	Suberic acid	0.922183	0.00884765
Suberic acid	3-Methylglutaric acid	0.922183	0.00884765
Suberic acid	Adipic acid	0.922183	0.00884765
Suberic acid	2-Methylglutaric acid	0.922183	0.00884765
L-Valyl-L-phenylalanine	Leu-Ile	0.922126	0.00886046
L-Valyl-L-phenylalanine	Ile-Leu	0.922126	0.00886046
Leu-Ile	L-Valyl-L-phenylalanine	0.922126	0.00886046
Ile-Leu	L-Valyl-L-phenylalanine	0.922126	0.00886046
2-(Diethylamino)acetic acid	CRUSTECDYSONE	0.922056	0.00887615
CRUSTECDYSONE	2-(Diethylamino)acetic acid	0.922056	0.00887615
Decanoic acid, 3-amino-	Decadienoylcarnitine	0.921995	0.00888976
Decadienoylcarnitine	Decanoic acid, 3-amino-	0.921995	0.00888976
Chenodeoxycholic acid	8-(Benzylamino)-1,3-dimethyl-3,7-dihydro-1H-purine-2,6-dione	0.921699	0.0089565
8-(Benzylamino)-1,3-dimethyl-3,7-dihydro-1H-purine-2,6-dione	Chenodeoxycholic acid	0.921699	0.0089565
O-Succinyl-L-homoserine	5-Hydroxyvalproic acid	0.921655	0.0089665
O-Succinyl-L-homoserine	2-Hydroxyoctanoic acid	0.921655	0.0089665
5-Hydroxyvalproic acid	O-Succinyl-L-homoserine	0.921655	0.0089665
2-Hydroxyoctanoic acid	O-Succinyl-L-homoserine	0.921655	0.0089665
Chenodeoxycholic acid	4-Amino-5-carboxy-2-ethylmercaptopyrimidine	0.921585	0.00898228
4-Amino-5-carboxy-2-ethylmercaptopyrimidine	Chenodeoxycholic acid	0.921585	0.00898228
Bacteria_Unclassified	Amino(4-methoxyphenyl)acetic acid	0.921579	0.00898364
Amino(4-methoxyphenyl)acetic acid	Bacteria_Unclassified	0.921579	0.00898364
Maltose	omega-3 Arachidonic acid	0.92157	0.00898557
Trehalose	omega-3 Arachidonic acid	0.92157	0.00898557
Sucrose	omega-3 Arachidonic acid	0.92157	0.00898557
Melibiose	omega-3 Arachidonic acid	0.92157	0.00898557
omega-3 Arachidonic acid	Maltose	0.92157	0.00898557
omega-3 Arachidonic acid	Trehalose	0.92157	0.00898557
omega-3 Arachidonic acid	Sucrose	0.92157	0.00898557
omega-3 Arachidonic acid	Melibiose	0.92157	0.00898557
Pro-Glu	5,8,11,14-Eicosatetraynoic acid	0.92151	0.0089993
5,8,11,14-Eicosatetraynoic acid	Pro-Glu	0.92151	0.0089993
Azelaic acid	4-Oxododecanedioic acid	0.921394	0.00902552
4-Oxododecanedioic acid	Azelaic acid	0.921394	0.00902552
Pseudoflavonifractor	Adenine	0.921211	0.00906692
Pseudoflavonifractor	2-Aminopurine	0.921211	0.00906692
Adenine	Pseudoflavonifractor	0.921211	0.00906692
2-Aminopurine	Pseudoflavonifractor	0.921211	0.00906692
1-Amino(cyclohexyl)acetic acid ethyl ester	9H-Purine-2,6-diamine, N6-(1R,2S,4S)-bicyclo[2.2.1]hept-2-yl-N2-phenyl-, rel-	0.921204	0.00906856
N6-Carbamimidoyl-N2-((4E,6E,12E,14E)-3-hydroxy-2-(hydroxymethyl)-8,10,16-trimethyloctadeca-4,6,12,14-tetraenoyl)lysine	9H-Purine-2,6-diamine, N6-(1R,2S,4S)-bicyclo[2.2.1]hept-2-yl-N2-phenyl-, rel-	0.921204	0.00906856
ACARBOSE	9H-Purine-2,6-diamine, N6-(1R,2S,4S)-bicyclo[2.2.1]hept-2-yl-N2-phenyl-, rel-	0.921204	0.00906856
Coniferin	9H-Purine-2,6-diamine, N6-(1R,2S,4S)-bicyclo[2.2.1]hept-2-yl-N2-phenyl-, rel-	0.921204	0.00906856
(9Z,12Z)-15-Hydroxy-16-methoxyoctadeca-9,12-dienoic acid	9H-Purine-2,6-diamine, N6-(1R,2S,4S)-bicyclo[2.2.1]hept-2-yl-N2-phenyl-, rel-	0.921204	0.00906856
8,11-Tridecadienoic acid, 13-(3-pentyl-2-oxiranyl)-, methyl ester, (8Z,11Z)-	9H-Purine-2,6-diamine, N6-(1R,2S,4S)-bicyclo[2.2.1]hept-2-yl-N2-phenyl-, rel-	0.921204	0.00906856
1-Monolinoleoyl-rac-glycerol	9H-Purine-2,6-diamine, N6-(1R,2S,4S)-bicyclo[2.2.1]hept-2-yl-N2-phenyl-, rel-	0.921204	0.00906856
PA(20:3(8Z,11Z,14Z)/20:5(5Z,8Z,11Z,14Z,17Z))	9H-Purine-2,6-diamine, N6-(1R,2S,4S)-bicyclo[2.2.1]hept-2-yl-N2-phenyl-, rel-	0.921204	0.00906856
PG(16:1(9Z)/16:1(9Z))	9H-Purine-2,6-diamine, N6-(1R,2S,4S)-bicyclo[2.2.1]hept-2-yl-N2-phenyl-, rel-	0.921204	0.00906856
PE(18:3(9Z,12Z,15Z)/20:4(8Z,11Z,14Z,17Z))	9H-Purine-2,6-diamine, N6-(1R,2S,4S)-bicyclo[2.2.1]hept-2-yl-N2-phenyl-, rel-	0.921204	0.00906856
9H-Purine-2,6-diamine, N6-(1R,2S,4S)-bicyclo[2.2.1]hept-2-yl-N2-phenyl-, rel-	1-Amino(cyclohexyl)acetic acid ethyl ester	0.921204	0.00906856
9H-Purine-2,6-diamine, N6-(1R,2S,4S)-bicyclo[2.2.1]hept-2-yl-N2-phenyl-, rel-	N6-Carbamimidoyl-N2-((4E,6E,12E,14E)-3-hydroxy-2-(hydroxymethyl)-8,10,16-trimethyloctadeca-4,6,12,14-tetraenoyl)lysine	0.921204	0.00906856
9H-Purine-2,6-diamine, N6-(1R,2S,4S)-bicyclo[2.2.1]hept-2-yl-N2-phenyl-, rel-	ACARBOSE	0.921204	0.00906856
9H-Purine-2,6-diamine, N6-(1R,2S,4S)-bicyclo[2.2.1]hept-2-yl-N2-phenyl-, rel-	Coniferin	0.921204	0.00906856
9H-Purine-2,6-diamine, N6-(1R,2S,4S)-bicyclo[2.2.1]hept-2-yl-N2-phenyl-, rel-	(9Z,12Z)-15-Hydroxy-16-methoxyoctadeca-9,12-dienoic acid	0.921204	0.00906856
9H-Purine-2,6-diamine, N6-(1R,2S,4S)-bicyclo[2.2.1]hept-2-yl-N2-phenyl-, rel-	8,11-Tridecadienoic acid, 13-(3-pentyl-2-oxiranyl)-, methyl ester, (8Z,11Z)-	0.921204	0.00906856
9H-Purine-2,6-diamine, N6-(1R,2S,4S)-bicyclo[2.2.1]hept-2-yl-N2-phenyl-, rel-	1-Monolinoleoyl-rac-glycerol	0.921204	0.00906856
9H-Purine-2,6-diamine, N6-(1R,2S,4S)-bicyclo[2.2.1]hept-2-yl-N2-phenyl-, rel-	PA(20:3(8Z,11Z,14Z)/20:5(5Z,8Z,11Z,14Z,17Z))	0.921204	0.00906856
9H-Purine-2,6-diamine, N6-(1R,2S,4S)-bicyclo[2.2.1]hept-2-yl-N2-phenyl-, rel-	PG(16:1(9Z)/16:1(9Z))	0.921204	0.00906856
9H-Purine-2,6-diamine, N6-(1R,2S,4S)-bicyclo[2.2.1]hept-2-yl-N2-phenyl-, rel-	PE(18:3(9Z,12Z,15Z)/20:4(8Z,11Z,14Z,17Z))	0.921204	0.00906856
1H-Indazole-3-carboxamide, N-[1-(aminocarbonyl)-2,2-dimethylpropyl]-1-pentyl-	PE(14:0/22:5(7Z,10Z,13Z,16Z,19Z))	0.921132	0.00908506
PE(14:0/22:5(7Z,10Z,13Z,16Z,19Z))	1H-Indazole-3-carboxamide, N-[1-(aminocarbonyl)-2,2-dimethylpropyl]-1-pentyl-	0.921132	0.00908506
5,5,5-Trifluoroleucine	Dilinolenin (9c,12c,15c)	0.921107	0.00909067
Dilinolenin (9c,12c,15c)	5,5,5-Trifluoroleucine	0.921107	0.00909067
(3-(Hexopyranosyloxy)-2-((2Z)-pent-2-en-1-yl)cyclopentyl)acetic acid	Batyl Alcohol	0.921058	0.00910179
Batyl Alcohol	(3-(Hexopyranosyloxy)-2-((2Z)-pent-2-en-1-yl)cyclopentyl)acetic acid	0.921058	0.00910179
N5-(1-Iminoethyl)-L-ornithine	4-Amino-5-carboxy-2-ethylmercaptopyrimidine	0.921057	0.00910197
4-Amino-5-carboxy-2-ethylmercaptopyrimidine	N5-(1-Iminoethyl)-L-ornithine	0.921057	0.00910197
DL-2,3-Diaminopropionic acid	LPG(18:1(9Z))	0.920953	0.0091257
LPG(18:1(9Z))	DL-2,3-Diaminopropionic acid	0.920953	0.0091257
(25S)-7-Dafachronic acid	(12Z,15Z)-7,9,10-Trihydroxyoctadeca-12,15-dienoic acid	0.920949	0.00912658
(12Z,15Z)-7,9,10-Trihydroxyoctadeca-12,15-dienoic acid	(25S)-7-Dafachronic acid	0.920949	0.00912658
1,1-Dioxo-1,2-thiazolidine-3-carboxylic acid	Cholenate	0.920755	0.00917076
1,1-Dioxo-1,2-thiazolidine-3-carboxylic acid	Dehydrolithocholic acid	0.920755	0.00917076
Cholenate	1,1-Dioxo-1,2-thiazolidine-3-carboxylic acid	0.920755	0.00917076
Dehydrolithocholic acid	1,1-Dioxo-1,2-thiazolidine-3-carboxylic acid	0.920755	0.00917076
4-Aminobutyric acid (GABA)	PC(16:0/P-16:0)	0.920688	0.00918614
PC(16:0/P-16:0)	4-Aminobutyric acid (GABA)	0.920688	0.00918614
Hydroxyprolyl-Hydroxyproline	Amino(4-methoxyphenyl)acetic acid	0.920381	0.00925632
Amino(4-methoxyphenyl)acetic acid	Hydroxyprolyl-Hydroxyproline	0.920381	0.00925632
2-(Diethylamino)acetic acid	1-Palmitoyl-2-linoleoyl-sn-glycero-3-phosphocholine	0.920157	0.00930785
1-Palmitoyl-2-linoleoyl-sn-glycero-3-phosphocholine	2-(Diethylamino)acetic acid	0.920157	0.00930785
15(R),19(R)-Hydroxyprostaglandin F1alpha	3-Methylglutaric acid	0.920091	0.009323
15(R),19(R)-Hydroxyprostaglandin F1alpha	Adipic acid	0.920091	0.009323
15(R),19(R)-Hydroxyprostaglandin F1alpha	2-Methylglutaric acid	0.920091	0.009323
3-Methylglutaric acid	15(R),19(R)-Hydroxyprostaglandin F1alpha	0.920091	0.009323
Adipic acid	15(R),19(R)-Hydroxyprostaglandin F1alpha	0.920091	0.009323
2-Methylglutaric acid	15(R),19(R)-Hydroxyprostaglandin F1alpha	0.920091	0.009323
Pirellula	5-ketocaproate	0.920043	0.00933408
5-ketocaproate	Pirellula	0.920043	0.00933408
2-Aminophenol	8,11-Tridecadienoic acid, 13-(3-pentyl-2-oxiranyl)-, (8Z,11Z)-	0.919876	0.00937254
8,11-Tridecadienoic acid, 13-(3-pentyl-2-oxiranyl)-, (8Z,11Z)-	2-Aminophenol	0.919876	0.00937254
3,3-Dimethylglutaric acid	N-[3-(1H-Imidazol-1-yl)propyl]-9H-purin-6-amine	0.91984	0.0093808
N-[3-(1H-Imidazol-1-yl)propyl]-9H-purin-6-amine	3,3-Dimethylglutaric acid	0.91984	0.0093808
Formiminoglutamic acid	2-(3,4'-Dihydroxy-4,4,7,8a-tetramethyl-6'-oxospiro[2,3,4a,5,6,7-hexahydro-1H-naphthalene-8,2'-3,8-dihydrofuro[2,3-e]isoindole]-7'-yl)propanoic acid	0.919716	0.00940943
2-(3,4'-Dihydroxy-4,4,7,8a-tetramethyl-6'-oxospiro[2,3,4a,5,6,7-hexahydro-1H-naphthalene-8,2'-3,8-dihydrofuro[2,3-e]isoindole]-7'-yl)propanoic acid	Formiminoglutamic acid	0.919716	0.00940943
3,3-Dimethylglutaric acid	Thiopental	0.919649	0.00942509
Thiopental	3,3-Dimethylglutaric acid	0.919649	0.00942509
2-Propylglutaric acid	N-[3-(1H-Imidazol-1-yl)propyl]-9H-purin-6-amine	0.919644	0.00942625
N-[3-(1H-Imidazol-1-yl)propyl]-9H-purin-6-amine	2-Propylglutaric acid	0.919644	0.00942625
1-Stearoyl-2-arachidonyl-sn-glycero-3-phosphocholine	PC(20:2(11Z,14Z)/18:3(9Z,12Z,15Z))	0.919614	0.00943305
PC(20:2(11Z,14Z)/18:3(9Z,12Z,15Z))	1-Stearoyl-2-arachidonyl-sn-glycero-3-phosphocholine	0.919614	0.00943305
S-Allyl-L-Cysteine	Nicotinamide riboside (NR)	0.919564	0.00944468
Nicotinamide riboside (NR)	S-Allyl-L-Cysteine	0.919564	0.00944468
PC(15:0/14:1(9Z))	PE(14:0/22:5(7Z,10Z,13Z,16Z,19Z))	0.919477	0.00946497
PE(14:0/22:5(7Z,10Z,13Z,16Z,19Z))	PC(15:0/14:1(9Z))	0.919477	0.00946497
5-ketocaproate	PC(14:0/14:0)	0.919382	0.00948695
PC(14:0/14:0)	5-ketocaproate	0.919382	0.00948695
Anaerocella	Nicotinamide riboside (NR)	0.91933	0.00949903
Nicotinamide riboside (NR)	Anaerocella	0.91933	0.00949903
N-alpha-(tert-Butoxycarbonyl)-L-proline	Taurochenodeoxycholic acid	0.919304	0.00950497
N-alpha-(tert-Butoxycarbonyl)-L-proline	Taurohyodeoxycholic acid	0.919304	0.00950497
N-alpha-(tert-Butoxycarbonyl)-L-proline	Tauroursodeoxycholic acid	0.919304	0.00950497
N-alpha-(tert-Butoxycarbonyl)-L-proline	Taurodeoxycholic acid	0.919304	0.00950497
Taurochenodeoxycholic acid	N-alpha-(tert-Butoxycarbonyl)-L-proline	0.919304	0.00950497
Taurohyodeoxycholic acid	N-alpha-(tert-Butoxycarbonyl)-L-proline	0.919304	0.00950497
Tauroursodeoxycholic acid	N-alpha-(tert-Butoxycarbonyl)-L-proline	0.919304	0.00950497
Taurodeoxycholic acid	N-alpha-(tert-Butoxycarbonyl)-L-proline	0.919304	0.00950497
(1R,4R,6R)-4-Amino-2-oxabicyclo[3.1.0]hexane-4,6-dicarboxylic acid	5-Hydroxyvalproic acid	0.919144	0.00954212
(1R,4R,6R)-4-Amino-2-oxabicyclo[3.1.0]hexane-4,6-dicarboxylic acid	2-Hydroxyoctanoic acid	0.919144	0.00954212
5-Hydroxyvalproic acid	(1R,4R,6R)-4-Amino-2-oxabicyclo[3.1.0]hexane-4,6-dicarboxylic acid	0.919144	0.00954212
2-Hydroxyoctanoic acid	(1R,4R,6R)-4-Amino-2-oxabicyclo[3.1.0]hexane-4,6-dicarboxylic acid	0.919144	0.00954212
Anaerosporobacter	Glu-Lys	0.9191	0.00955248
Glu-Lys	Anaerosporobacter	0.9191	0.00955248
LPC(13:0)	Glycerophospho-N-palmitoylethanolamine	0.919093	0.00955416
Glycerophospho-N-palmitoylethanolamine	LPC(13:0)	0.919093	0.00955416
Dilinolenin (9c,12c,15c)	LysoPC(24:1(15Z))	0.919016	0.00957201
LysoPC(24:1(15Z))	Dilinolenin (9c,12c,15c)	0.919016	0.00957201
2-Aminophenol	D-Tyrosine tert-butyl ester	0.919006	0.00957449
D-Tyrosine tert-butyl ester	2-Aminophenol	0.919006	0.00957449
SM(d18:1/14:0)	1,3-Dimethyl-8-(1-piperidinyl)-3,7-dihydro-1H-purine-2,6-dione	0.918977	0.00958111
1,3-Dimethyl-8-(1-piperidinyl)-3,7-dihydro-1H-purine-2,6-dione	SM(d18:1/14:0)	0.918977	0.00958111
Flavonifractor	Nicotinamide riboside (NR)	0.918956	0.00958599
Nicotinamide riboside (NR)	Flavonifractor	0.918956	0.00958599
Statine	Niazirin	0.918952	0.00958693
Niazirin	Statine	0.918952	0.00958693
PC(18:0/16:0)	DG(20:3(5Z,8Z,11Z)/18:3(6Z,9Z,12Z)/0:0)	0.918907	0.00959749
DG(20:3(5Z,8Z,11Z)/18:3(6Z,9Z,12Z)/0:0)	PC(18:0/16:0)	0.918907	0.00959749
Dilinolenin (9c,12c,15c)	1,2-Dipalmitoleoyl-sn-glycero-3-phosphocholine	0.918904	0.00959826
1,2-Dipalmitoleoyl-sn-glycero-3-phosphocholine	Dilinolenin (9c,12c,15c)	0.918904	0.00959826
N-Oleoyltaurine	Butalbital	0.918768	0.00963004
Butalbital	N-Oleoyltaurine	0.918768	0.00963004
L-Glycine ether ester	PE(14:0/22:5(7Z,10Z,13Z,16Z,19Z))	0.918736	0.00963737
PE(14:0/22:5(7Z,10Z,13Z,16Z,19Z))	L-Glycine ether ester	0.918736	0.00963737
PC(18:0/18:3(6Z,9Z,12Z))	Hexobarbital	0.918594	0.00967058
Hexobarbital	PC(18:0/18:3(6Z,9Z,12Z))	0.918594	0.00967058
2-Amino-5,5,5-trifluoropentanoic acid	4-Oxododecanedioic acid	0.918593	0.00967088
4-Oxododecanedioic acid	2-Amino-5,5,5-trifluoropentanoic acid	0.918593	0.00967088
N-Tigloylglycine	Apocholic acid	0.918505	0.00969157
Apocholic acid	N-Tigloylglycine	0.918505	0.00969157
LPE(O-18:2)	1-Palmitoyl-2-linoleoyl-sn-glycero-3-phosphocholine	0.918462	0.00970158
1-Palmitoyl-2-linoleoyl-sn-glycero-3-phosphocholine	LPE(O-18:2)	0.918462	0.00970158
N-Tigloylglycine	2-Propylglutaric acid	0.918434	0.00970814
2-Propylglutaric acid	N-Tigloylglycine	0.918434	0.00970814
Lachnospiraceae_Unclassified	N-(5-Methyl-3-oxohexyl)alanine	0.918153	0.00977427
N-(5-Methyl-3-oxohexyl)alanine	Lachnospiraceae_Unclassified	0.918153	0.00977427
4-Guanidinobutyric acid	3-(beta-D-Glucopyranosyloxy)-15-hydroxy-2,15-dimethylhexadecanoic acid	0.918072	0.00979343
3-(beta-D-Glucopyranosyloxy)-15-hydroxy-2,15-dimethylhexadecanoic acid	4-Guanidinobutyric acid	0.918072	0.00979343
Butaprost (free acid)	Sph(t18:0)	0.9177	0.00988123
Sph(t18:0)	Butaprost (free acid)	0.9177	0.00988123
3-Methyladipic acid	(Z)-6-Octadecenoic acid	0.917608	0.00990308
Pimelic acid	(Z)-6-Octadecenoic acid	0.917608	0.00990308
(Z)-6-Octadecenoic acid	3-Methyladipic acid	0.917608	0.00990308
(Z)-6-Octadecenoic acid	Pimelic acid	0.917608	0.00990308
Adipoyl-L-carnitine	4-Amino-2,6-diphenyl-5-pyrimidinecarbonitrile	0.917585	0.00990845
4-Amino-2,6-diphenyl-5-pyrimidinecarbonitrile	Adipoyl-L-carnitine	0.917585	0.00990845
Azelaic acid	1,3-Dimethyl-8-(3-pyridinyl)-3,9-dihydro-1H-purine-2,6-dione	0.917573	0.00991121
1,3-Dimethyl-8-(3-pyridinyl)-3,9-dihydro-1H-purine-2,6-dione	Azelaic acid	0.917573	0.00991121
Paludibacter	D-Ribose	0.917464	0.00993727
D-Ribose	Paludibacter	0.917464	0.00993727
5-Amino-2-(3-hexyl-4-methyl-2,5-dioxopyrrol-1-yl)-5-oxopentanoic acid	(+)-Fluprostenol methylamide	0.917413	0.00994934
(+)-Fluprostenol methylamide	5-Amino-2-(3-hexyl-4-methyl-2,5-dioxopyrrol-1-yl)-5-oxopentanoic acid	0.917413	0.00994934
Amino(4-methoxyphenyl)acetic acid	Butalbital	0.917228	0.0099933
Butalbital	Amino(4-methoxyphenyl)acetic acid	0.917228	0.0099933
Lithocholic acid	3-METHYLGLUTACONIC ACID	0.917214	0.0099967
Allolithocholic acid	3-METHYLGLUTACONIC ACID	0.917214	0.0099967
Isolithocholic acid	3-METHYLGLUTACONIC ACID	0.917214	0.0099967
3-METHYLGLUTACONIC ACID	Lithocholic acid	0.917214	0.0099967
3-METHYLGLUTACONIC ACID	Allolithocholic acid	0.917214	0.0099967
3-METHYLGLUTACONIC ACID	Isolithocholic acid	0.917214	0.0099967
Barnesiella	cis-4,10,13,16-Docosatetraenoic acid	0.917113	0.0100208
cis-4,10,13,16-Docosatetraenoic acid	Barnesiella	0.917113	0.0100208
Asparaginyl-Phenylalanine	8-(Benzylamino)-1,3-dimethyl-3,7-dihydro-1H-purine-2,6-dione	0.916935	0.0100632
8-(Benzylamino)-1,3-dimethyl-3,7-dihydro-1H-purine-2,6-dione	Asparaginyl-Phenylalanine	0.916935	0.0100632
2-Amino-5,5,5-trifluoropentanoic acid	N-[3-(1H-Imidazol-1-yl)propyl]-9H-purin-6-amine	0.91692	0.0100668
N-[3-(1H-Imidazol-1-yl)propyl]-9H-purin-6-amine	2-Amino-5,5,5-trifluoropentanoic acid	0.91692	0.0100668
rac-N,N-Didesmethyl-O-desmethylvenlafaxine glucuronide	LPE(O-18:2)	0.9169	0.0100714
LPE(O-18:2)	rac-N,N-Didesmethyl-O-desmethylvenlafaxine glucuronide	0.9169	0.0100714
4-Aminobutyric acid (GABA)	PE(20:2(11Z,14Z)/14:1(9Z))	0.916817	0.0100913
PE(20:2(11Z,14Z)/14:1(9Z))	4-Aminobutyric acid (GABA)	0.916817	0.0100913
L-DOPA methyl ester	8-(Benzylamino)-1,3-dimethyl-3,7-dihydro-1H-purine-2,6-dione	0.916646	0.0101322
8-(Benzylamino)-1,3-dimethyl-3,7-dihydro-1H-purine-2,6-dione	L-DOPA methyl ester	0.916646	0.0101322
Fusicatenibacter	PS(16:0/16:0)	0.916616	0.0101394
PS(16:0/16:0)	Fusicatenibacter	0.916616	0.0101394
Glu-Lys	Isodeoxycholic acid	0.916423	0.0101857
Isodeoxycholic acid	Glu-Lys	0.916423	0.0101857
Santinamide cation	Taurochenodeoxycholic acid	0.916402	0.0101909
Santinamide cation	Taurohyodeoxycholic acid	0.916402	0.0101909
Santinamide cation	Tauroursodeoxycholic acid	0.916402	0.0101909
Santinamide cation	Taurodeoxycholic acid	0.916402	0.0101909
Taurochenodeoxycholic acid	Santinamide cation	0.916402	0.0101909
Taurohyodeoxycholic acid	Santinamide cation	0.916402	0.0101909
Tauroursodeoxycholic acid	Santinamide cation	0.916402	0.0101909
Taurodeoxycholic acid	Santinamide cation	0.916402	0.0101909
L-Norvaline	3-Methyladipic acid	0.9163	0.0102152
L-Norvaline	Pimelic acid	0.9163	0.0102152
3-Methyladipic acid	L-Norvaline	0.9163	0.0102152
Pimelic acid	L-Norvaline	0.9163	0.0102152
PS(16:0/15:0)	1-(7H-Purin-6-yl)-N-(3-(trifluoromethyl)phenyl)piperidine-4-carboxamide	0.916265	0.0102238
1-(7H-Purin-6-yl)-N-(3-(trifluoromethyl)phenyl)piperidine-4-carboxamide	PS(16:0/15:0)	0.916265	0.0102238
13(S)-HODE	cis-7-Hexadecenoic acid	0.916255	0.0102262
cis-7-Hexadecenoic acid	13(S)-HODE	0.916255	0.0102262
Eubacteriales_Unclassified	(gamma-Glutamyl-gamma-glutamyl)-S-methylcysteine	0.916109	0.0102613
(gamma-Glutamyl-gamma-glutamyl)-S-methylcysteine	Eubacteriales_Unclassified	0.916109	0.0102613
Glycerophospho-N-palmitoylethanolamine	1-Palmitoyl-2-linoleoyl-sn-glycero-3-phosphocholine	0.916094	0.0102649
1-Palmitoyl-2-linoleoyl-sn-glycero-3-phosphocholine	Glycerophospho-N-palmitoylethanolamine	0.916094	0.0102649
S-Allyl-L-Cysteine	Zaleplon	0.916089	0.0102663
Zaleplon	S-Allyl-L-Cysteine	0.916089	0.0102663
2-Furoylglycine	4-Amino-2,6-diphenyl-5-pyrimidinecarbonitrile	0.91604	0.010278
4-Amino-2,6-diphenyl-5-pyrimidinecarbonitrile	2-Furoylglycine	0.91604	0.010278
Palmitoyl sphingomyelin	Glycerophospho-N-palmitoylethanolamine	0.915983	0.0102918
Glycerophospho-N-palmitoylethanolamine	Palmitoyl sphingomyelin	0.915983	0.0102918
Pro-Leu	1-Stearoyl-2-arachidonyl-sn-glycero-3-phosphocholine	0.91598	0.0102924
1-Stearoyl-2-arachidonyl-sn-glycero-3-phosphocholine	Pro-Leu	0.91598	0.0102924
Dilinolenin (9c,12c,15c)	PC(31:1)	0.915902	0.0103113
PC(31:1)	Dilinolenin (9c,12c,15c)	0.915902	0.0103113
Lithocholic acid	4-Amino-5-carboxy-2-ethylmercaptopyrimidine	0.915803	0.0103352
Allolithocholic acid	4-Amino-5-carboxy-2-ethylmercaptopyrimidine	0.915803	0.0103352
Isolithocholic acid	4-Amino-5-carboxy-2-ethylmercaptopyrimidine	0.915803	0.0103352
4-Amino-5-carboxy-2-ethylmercaptopyrimidine	Lithocholic acid	0.915803	0.0103352
4-Amino-5-carboxy-2-ethylmercaptopyrimidine	Allolithocholic acid	0.915803	0.0103352
4-Amino-5-carboxy-2-ethylmercaptopyrimidine	Isolithocholic acid	0.915803	0.0103352
Methyl morpholine-3-carboxylate	3-AMINO-2-PIPERIDONE	0.915801	0.0103358
3-AMINO-2-PIPERIDONE	Methyl morpholine-3-carboxylate	0.915801	0.0103358
Collinsella	PC(31:1)	0.915699	0.0103605
PC(31:1)	Collinsella	0.915699	0.0103605
5-Hydroxyvalproic acid	Azelaic acid	0.915626	0.0103781
2-Hydroxyoctanoic acid	Azelaic acid	0.915626	0.0103781
Azelaic acid	5-Hydroxyvalproic acid	0.915626	0.0103781
Azelaic acid	2-Hydroxyoctanoic acid	0.915626	0.0103781
2-Hydroxypalmitic acid	9-Methylxanthine	0.915623	0.0103789
16-Hydroxypalmitic acid	9-Methylxanthine	0.915623	0.0103789
9-Methylxanthine	2-Hydroxypalmitic acid	0.915623	0.0103789
9-Methylxanthine	16-Hydroxypalmitic acid	0.915623	0.0103789
Anaerocella	PS(16:0/15:0)	0.915474	0.010415
PS(16:0/15:0)	Anaerocella	0.915474	0.010415
Collinsella	DL-2,3-Diaminopropionic acid	0.915375	0.010439
DL-2,3-Diaminopropionic acid	Collinsella	0.915375	0.010439
Cholenate	Apocholic acid	0.915221	0.0104764
Dehydrolithocholic acid	Apocholic acid	0.915221	0.0104764
Apocholic acid	Cholenate	0.915221	0.0104764
Apocholic acid	Dehydrolithocholic acid	0.915221	0.0104764
SM(d18:1/14:0)	DG(20:3(5Z,8Z,11Z)/18:3(6Z,9Z,12Z)/0:0)	0.915034	0.0105221
DG(20:3(5Z,8Z,11Z)/18:3(6Z,9Z,12Z)/0:0)	SM(d18:1/14:0)	0.915034	0.0105221
Threoninyl-Proline	Oxononanoylcarnitine	0.91491	0.0105525
Oxononanoylcarnitine	Threoninyl-Proline	0.91491	0.0105525
Apocholic acid	3-METHYLGLUTACONIC ACID	0.914824	0.0105736
3-METHYLGLUTACONIC ACID	Apocholic acid	0.914824	0.0105736
D-Valine, N-[[1-(5-fluoropentyl)-1H-indazol-3-yl]carbonyl]-3-methyl-, methyl ester	Alanyl-Proline	0.914726	0.0105975
Alanyl-Proline	D-Valine, N-[[1-(5-fluoropentyl)-1H-indazol-3-yl]carbonyl]-3-methyl-, methyl ester	0.914726	0.0105975
Turicibacter	9-(Methoxycarbonyl)dec-9-enoic acid	0.9145	0.010653
9-(Methoxycarbonyl)dec-9-enoic acid	Turicibacter	0.9145	0.010653
Oscillospiraceae_Unclassified	Ethyl hydrazinoacetate	0.914312	0.0106991
Ethyl hydrazinoacetate	Oscillospiraceae_Unclassified	0.914312	0.0106991
Paraclostridium	(4E,6E)-2-(Hydroxymethyl)-3-(3-methoxy-3-oxopropyl)deca-4,6-dienoic acid	0.914296	0.010703
(4E,6E)-2-(Hydroxymethyl)-3-(3-methoxy-3-oxopropyl)deca-4,6-dienoic acid	Paraclostridium	0.914296	0.010703
Sarcina	5-PAHSA	0.914241	0.0107165
Sarcina	9-PAHSA	0.914241	0.0107165
5-PAHSA	Sarcina	0.914241	0.0107165
9-PAHSA	Sarcina	0.914241	0.0107165
Trp-Gly-Trp	LPC(13:0)	0.914158	0.0107369
LPC(13:0)	Trp-Gly-Trp	0.914158	0.0107369
N-Tigloylglycine	Isodeoxycholic acid	0.914092	0.0107532
Isodeoxycholic acid	N-Tigloylglycine	0.914092	0.0107532
1-Amino(cyclohexyl)acetic acid ethyl ester	N,N-Dimethyl-L-valine	0.913902	0.0108002
N6-Carbamimidoyl-N2-((4E,6E,12E,14E)-3-hydroxy-2-(hydroxymethyl)-8,10,16-trimethyloctadeca-4,6,12,14-tetraenoyl)lysine	N,N-Dimethyl-L-valine	0.913902	0.0108002
N,N-Dimethyl-L-valine	1-Amino(cyclohexyl)acetic acid ethyl ester	0.913902	0.0108002
N,N-Dimethyl-L-valine	N6-Carbamimidoyl-N2-((4E,6E,12E,14E)-3-hydroxy-2-(hydroxymethyl)-8,10,16-trimethyloctadeca-4,6,12,14-tetraenoyl)lysine	0.913902	0.0108002
N,N-Dimethyl-L-valine	ACARBOSE	0.913902	0.0108002
N,N-Dimethyl-L-valine	Coniferin	0.913902	0.0108002
N,N-Dimethyl-L-valine	(9Z,12Z)-15-Hydroxy-16-methoxyoctadeca-9,12-dienoic acid	0.913902	0.0108002
N,N-Dimethyl-L-valine	8,11-Tridecadienoic acid, 13-(3-pentyl-2-oxiranyl)-, methyl ester, (8Z,11Z)-	0.913902	0.0108002
N,N-Dimethyl-L-valine	1-Monolinoleoyl-rac-glycerol	0.913902	0.0108002
N,N-Dimethyl-L-valine	PA(20:3(8Z,11Z,14Z)/20:5(5Z,8Z,11Z,14Z,17Z))	0.913902	0.0108002
N,N-Dimethyl-L-valine	PG(16:1(9Z)/16:1(9Z))	0.913902	0.0108002
N,N-Dimethyl-L-valine	PE(18:3(9Z,12Z,15Z)/20:4(8Z,11Z,14Z,17Z))	0.913902	0.0108002
ACARBOSE	N,N-Dimethyl-L-valine	0.913902	0.0108002
Coniferin	N,N-Dimethyl-L-valine	0.913902	0.0108002
(9Z,12Z)-15-Hydroxy-16-methoxyoctadeca-9,12-dienoic acid	N,N-Dimethyl-L-valine	0.913902	0.0108002
8,11-Tridecadienoic acid, 13-(3-pentyl-2-oxiranyl)-, methyl ester, (8Z,11Z)-	N,N-Dimethyl-L-valine	0.913902	0.0108002
1-Monolinoleoyl-rac-glycerol	N,N-Dimethyl-L-valine	0.913902	0.0108002
PA(20:3(8Z,11Z,14Z)/20:5(5Z,8Z,11Z,14Z,17Z))	N,N-Dimethyl-L-valine	0.913902	0.0108002
PG(16:1(9Z)/16:1(9Z))	N,N-Dimethyl-L-valine	0.913902	0.0108002
PE(18:3(9Z,12Z,15Z)/20:4(8Z,11Z,14Z,17Z))	N,N-Dimethyl-L-valine	0.913902	0.0108002
2-Propylglutaric acid	Thiopental	0.913816	0.0108215
Thiopental	2-Propylglutaric acid	0.913816	0.0108215
Apocholic acid	Chenodeoxycholic acid	0.913766	0.0108339
Chenodeoxycholic acid	Apocholic acid	0.913766	0.0108339
Dilinolenin (9c,12c,15c)	1,2-Distearoyl-sn-glycero-3-phospho-L-serine	0.913612	0.0108719
1,2-Distearoyl-sn-glycero-3-phospho-L-serine	Dilinolenin (9c,12c,15c)	0.913612	0.0108719
Imazamox	N5-(1-Iminoethyl)-L-ornithine	0.913586	0.0108785
N5-(1-Iminoethyl)-L-ornithine	Imazamox	0.913586	0.0108785
Bacteria_Unclassified	Oxononanoylcarnitine	0.913457	0.0109105
Oxononanoylcarnitine	Bacteria_Unclassified	0.913457	0.0109105
O-Succinyl-L-homoserine	Azelaic acid	0.913287	0.0109527
Azelaic acid	O-Succinyl-L-homoserine	0.913287	0.0109527
D-Valine, N-[[1-(5-fluoropentyl)-1H-indazol-3-yl]carbonyl]-3-methyl-, methyl ester	Rhamnose	0.913214	0.0109709
D-Valine, N-[[1-(5-fluoropentyl)-1H-indazol-3-yl]carbonyl]-3-methyl-, methyl ester	2,2-Dimethylsuccinic acid	0.913214	0.0109709
Rhamnose	D-Valine, N-[[1-(5-fluoropentyl)-1H-indazol-3-yl]carbonyl]-3-methyl-, methyl ester	0.913214	0.0109709
2,2-Dimethylsuccinic acid	D-Valine, N-[[1-(5-fluoropentyl)-1H-indazol-3-yl]carbonyl]-3-methyl-, methyl ester	0.913214	0.0109709
Formiminoglutamic acid	Nicotinamide riboside (NR)	0.913114	0.0109957
Nicotinamide riboside (NR)	Formiminoglutamic acid	0.913114	0.0109957
3-Hydroxybutyrylcarnitine (Car(4:0-O))	DG(15:0/20:0/0:0)	0.913071	0.0110066
DG(15:0/20:0/0:0)	3-Hydroxybutyrylcarnitine (Car(4:0-O))	0.913071	0.0110066
1-Stearoyl-sn-glycerol	PC(16:0/P-16:0)	0.913001	0.0110239
PC(16:0/P-16:0)	1-Stearoyl-sn-glycerol	0.913001	0.0110239
Desulfovibrio	Nicotinamide riboside (NR)	0.913	0.0110243
Nicotinamide riboside (NR)	Desulfovibrio	0.913	0.0110243
L-DOPA methyl ester	2-Propylglutaric acid	0.912982	0.0110288
2-Propylglutaric acid	L-DOPA methyl ester	0.912982	0.0110288
1-Amino(cyclohexyl)acetic acid ethyl ester	D-Tyrosine tert-butyl ester	0.912969	0.0110321
N6-Carbamimidoyl-N2-((4E,6E,12E,14E)-3-hydroxy-2-(hydroxymethyl)-8,10,16-trimethyloctadeca-4,6,12,14-tetraenoyl)lysine	D-Tyrosine tert-butyl ester	0.912969	0.0110321
D-Tyrosine tert-butyl ester	1-Amino(cyclohexyl)acetic acid ethyl ester	0.912969	0.0110321
D-Tyrosine tert-butyl ester	N6-Carbamimidoyl-N2-((4E,6E,12E,14E)-3-hydroxy-2-(hydroxymethyl)-8,10,16-trimethyloctadeca-4,6,12,14-tetraenoyl)lysine	0.912969	0.0110321
D-Tyrosine tert-butyl ester	ACARBOSE	0.912969	0.0110321
D-Tyrosine tert-butyl ester	Coniferin	0.912969	0.0110321
D-Tyrosine tert-butyl ester	(9Z,12Z)-15-Hydroxy-16-methoxyoctadeca-9,12-dienoic acid	0.912969	0.0110321
D-Tyrosine tert-butyl ester	8,11-Tridecadienoic acid, 13-(3-pentyl-2-oxiranyl)-, methyl ester, (8Z,11Z)-	0.912969	0.0110321
D-Tyrosine tert-butyl ester	1-Monolinoleoyl-rac-glycerol	0.912969	0.0110321
D-Tyrosine tert-butyl ester	PA(20:3(8Z,11Z,14Z)/20:5(5Z,8Z,11Z,14Z,17Z))	0.912969	0.0110321
D-Tyrosine tert-butyl ester	PG(16:1(9Z)/16:1(9Z))	0.912969	0.0110321
D-Tyrosine tert-butyl ester	PE(18:3(9Z,12Z,15Z)/20:4(8Z,11Z,14Z,17Z))	0.912969	0.0110321
ACARBOSE	D-Tyrosine tert-butyl ester	0.912969	0.0110321
Coniferin	D-Tyrosine tert-butyl ester	0.912969	0.0110321
(9Z,12Z)-15-Hydroxy-16-methoxyoctadeca-9,12-dienoic acid	D-Tyrosine tert-butyl ester	0.912969	0.0110321
8,11-Tridecadienoic acid, 13-(3-pentyl-2-oxiranyl)-, methyl ester, (8Z,11Z)-	D-Tyrosine tert-butyl ester	0.912969	0.0110321
1-Monolinoleoyl-rac-glycerol	D-Tyrosine tert-butyl ester	0.912969	0.0110321
PA(20:3(8Z,11Z,14Z)/20:5(5Z,8Z,11Z,14Z,17Z))	D-Tyrosine tert-butyl ester	0.912969	0.0110321
PG(16:1(9Z)/16:1(9Z))	D-Tyrosine tert-butyl ester	0.912969	0.0110321
PE(18:3(9Z,12Z,15Z)/20:4(8Z,11Z,14Z,17Z))	D-Tyrosine tert-butyl ester	0.912969	0.0110321
Pro-Leu	N-Oleoyltaurine	0.912928	0.0110423
N-Oleoyltaurine	Pro-Leu	0.912928	0.0110423
Leu-Val	9Z,11E,13E-Octadecatrienoic acid ethyl ester	0.912868	0.0110572
9Z,11E,13E-Octadecatrienoic acid ethyl ester	Leu-Val	0.912868	0.0110572
N5-(1-Iminoethyl)-L-ornithine	Apocholic acid	0.912807	0.0110725
Apocholic acid	N5-(1-Iminoethyl)-L-ornithine	0.912807	0.0110725
4-Aminobutyric acid (GABA)	PE(18:2(9Z,12Z)/22:0)	0.91276	0.0110843
PE(18:2(9Z,12Z)/22:0)	4-Aminobutyric acid (GABA)	0.91276	0.0110843
L-gamma-glutamyl-L-isoleucine	Tauro-beta-muricholic acid	0.912672	0.0111063
L-gamma-glutamyl-L-isoleucine	Taurocholic acid	0.912672	0.0111063
L-gamma-glutamyl-L-isoleucine	Tauro-gamma-muricholic acid	0.912672	0.0111063
Tauro-beta-muricholic acid	L-gamma-glutamyl-L-isoleucine	0.912672	0.0111063
Taurocholic acid	L-gamma-glutamyl-L-isoleucine	0.912672	0.0111063
Tauro-gamma-muricholic acid	L-gamma-glutamyl-L-isoleucine	0.912672	0.0111063
PC(15:0/14:1(9Z))	PE(20:2(11Z,14Z)/14:1(9Z))	0.912529	0.0111421
PE(20:2(11Z,14Z)/14:1(9Z))	PC(15:0/14:1(9Z))	0.912529	0.0111421
(1R,4R,6R)-4-Amino-2-oxabicyclo[3.1.0]hexane-4,6-dicarboxylic acid	4-Amino-5-carboxy-2-ethylmercaptopyrimidine	0.912463	0.0111588
4-Amino-5-carboxy-2-ethylmercaptopyrimidine	(1R,4R,6R)-4-Amino-2-oxabicyclo[3.1.0]hexane-4,6-dicarboxylic acid	0.912463	0.0111588
1-Palmitoyl-2-hydroxy-sn-glycero-3-phospho-(1'-rac-glycerol)	1-Palmitoyl-2-linoleoyl-sn-glycero-3-phosphocholine	0.912456	0.0111604
1-Palmitoyl-2-linoleoyl-sn-glycero-3-phosphocholine	1-Palmitoyl-2-hydroxy-sn-glycero-3-phospho-(1'-rac-glycerol)	0.912456	0.0111604
PC(18:2(9Z,12Z)/15:0)	DG(20:3(5Z,8Z,11Z)/18:3(6Z,9Z,12Z)/0:0)	0.912382	0.0111791
DG(20:3(5Z,8Z,11Z)/18:3(6Z,9Z,12Z)/0:0)	PC(18:2(9Z,12Z)/15:0)	0.912382	0.0111791
Formiminoglutamic acid	3-((Ethoxy(hydroxy)phosphoryl)oxy)-2-hydroxypropyl (9Z,12Z)-octadeca-9,12-dienoate	0.912371	0.0111817
3-((Ethoxy(hydroxy)phosphoryl)oxy)-2-hydroxypropyl (9Z,12Z)-octadeca-9,12-dienoate	Formiminoglutamic acid	0.912371	0.0111817
L-Glycine ether ester	PC(14:0/P-18:1(11Z))	0.912195	0.0112261
PC(14:0/P-18:1(11Z))	L-Glycine ether ester	0.912195	0.0112261
Dehalobacter	(4E,6E)-2-(Hydroxymethyl)-3-(3-methoxy-3-oxopropyl)deca-4,6-dienoic acid	0.912189	0.0112276
(4E,6E)-2-(Hydroxymethyl)-3-(3-methoxy-3-oxopropyl)deca-4,6-dienoic acid	Dehalobacter	0.912189	0.0112276
1-Amino(cyclohexyl)acetic acid ethyl ester	N-(2-Hydroxy-3-methylbutanoyl)leucine	0.912059	0.0112604
N6-Carbamimidoyl-N2-((4E,6E,12E,14E)-3-hydroxy-2-(hydroxymethyl)-8,10,16-trimethyloctadeca-4,6,12,14-tetraenoyl)lysine	N-(2-Hydroxy-3-methylbutanoyl)leucine	0.912059	0.0112604
N-(2-Hydroxy-3-methylbutanoyl)leucine	1-Amino(cyclohexyl)acetic acid ethyl ester	0.912059	0.0112604
N-(2-Hydroxy-3-methylbutanoyl)leucine	N6-Carbamimidoyl-N2-((4E,6E,12E,14E)-3-hydroxy-2-(hydroxymethyl)-8,10,16-trimethyloctadeca-4,6,12,14-tetraenoyl)lysine	0.912059	0.0112604
N-(2-Hydroxy-3-methylbutanoyl)leucine	ACARBOSE	0.912059	0.0112604
N-(2-Hydroxy-3-methylbutanoyl)leucine	Coniferin	0.912059	0.0112604
N-(2-Hydroxy-3-methylbutanoyl)leucine	(9Z,12Z)-15-Hydroxy-16-methoxyoctadeca-9,12-dienoic acid	0.912059	0.0112604
N-(2-Hydroxy-3-methylbutanoyl)leucine	8,11-Tridecadienoic acid, 13-(3-pentyl-2-oxiranyl)-, methyl ester, (8Z,11Z)-	0.912059	0.0112604
N-(2-Hydroxy-3-methylbutanoyl)leucine	1-Monolinoleoyl-rac-glycerol	0.912059	0.0112604
N-(2-Hydroxy-3-methylbutanoyl)leucine	PA(20:3(8Z,11Z,14Z)/20:5(5Z,8Z,11Z,14Z,17Z))	0.912059	0.0112604
N-(2-Hydroxy-3-methylbutanoyl)leucine	PG(16:1(9Z)/16:1(9Z))	0.912059	0.0112604
N-(2-Hydroxy-3-methylbutanoyl)leucine	PE(18:3(9Z,12Z,15Z)/20:4(8Z,11Z,14Z,17Z))	0.912059	0.0112604
ACARBOSE	N-(2-Hydroxy-3-methylbutanoyl)leucine	0.912059	0.0112604
Coniferin	N-(2-Hydroxy-3-methylbutanoyl)leucine	0.912059	0.0112604
(9Z,12Z)-15-Hydroxy-16-methoxyoctadeca-9,12-dienoic acid	N-(2-Hydroxy-3-methylbutanoyl)leucine	0.912059	0.0112604
8,11-Tridecadienoic acid, 13-(3-pentyl-2-oxiranyl)-, methyl ester, (8Z,11Z)-	N-(2-Hydroxy-3-methylbutanoyl)leucine	0.912059	0.0112604
1-Monolinoleoyl-rac-glycerol	N-(2-Hydroxy-3-methylbutanoyl)leucine	0.912059	0.0112604
PA(20:3(8Z,11Z,14Z)/20:5(5Z,8Z,11Z,14Z,17Z))	N-(2-Hydroxy-3-methylbutanoyl)leucine	0.912059	0.0112604
PG(16:1(9Z)/16:1(9Z))	N-(2-Hydroxy-3-methylbutanoyl)leucine	0.912059	0.0112604
PE(18:3(9Z,12Z,15Z)/20:4(8Z,11Z,14Z,17Z))	N-(2-Hydroxy-3-methylbutanoyl)leucine	0.912059	0.0112604
Soyacerebroside II	CerP(d18:1/22:0)	0.911955	0.0112865
CerP(d18:1/22:0)	Soyacerebroside II	0.911955	0.0112865
Hydroxyprolyl-Hydroxyproline	Pro-Glu	0.911873	0.0113072
Pro-Glu	Hydroxyprolyl-Hydroxyproline	0.911873	0.0113072
[(4,6-Dimethyl-2-pyrimidinyl)amino]acetic acid	Cinereain	0.911855	0.0113119
Cinereain	[(4,6-Dimethyl-2-pyrimidinyl)amino]acetic acid	0.911855	0.0113119
4-Oxododecanedioic acid	4-Amino-2-(methylsulfanyl)-5-pyrimidinecarboxylic acid	0.911748	0.0113389
4-Amino-2-(methylsulfanyl)-5-pyrimidinecarboxylic acid	4-Oxododecanedioic acid	0.911748	0.0113389
L-Glycine ether ester	DG(20:3(5Z,8Z,11Z)/18:3(6Z,9Z,12Z)/0:0)	0.911743	0.0113403
DG(20:3(5Z,8Z,11Z)/18:3(6Z,9Z,12Z)/0:0)	L-Glycine ether ester	0.911743	0.0113403
Bacteroidales_Unclassified	(12Z,15Z)-7,9,10-Trihydroxyoctadeca-12,15-dienoic acid	0.911729	0.0113438
(12Z,15Z)-7,9,10-Trihydroxyoctadeca-12,15-dienoic acid	Bacteroidales_Unclassified	0.911729	0.0113438
Sph(t18:0)	PE(20:2(11Z,14Z)/14:1(9Z))	0.911637	0.0113669
PE(20:2(11Z,14Z)/14:1(9Z))	Sph(t18:0)	0.911637	0.0113669
Santinamide cation	Metharbital	0.911619	0.0113715
Metharbital	Santinamide cation	0.911619	0.0113715
rac-N,N-Didesmethyl-O-desmethylvenlafaxine glucuronide	Palmitoyl sphingomyelin	0.911575	0.0113827
Palmitoyl sphingomyelin	rac-N,N-Didesmethyl-O-desmethylvenlafaxine glucuronide	0.911575	0.0113827
Anaerosporobacter	Apocholic acid	0.911572	0.0113836
Apocholic acid	Anaerosporobacter	0.911572	0.0113836
Leu-Val	PC(36:5)	0.911569	0.0113843
PC(36:5)	Leu-Val	0.911569	0.0113843
S-Allyl-L-Cysteine	Cholic acid/Muricholic acid, alanine-conjugated (1)	0.911134	0.0114948
Cholic acid/Muricholic acid, alanine-conjugated (1)	S-Allyl-L-Cysteine	0.911134	0.0114948
3-Methylglutaric acid	1,3-Dimethyl-8-(3-pyridinyl)-3,9-dihydro-1H-purine-2,6-dione	0.910762	0.0115898
Adipic acid	1,3-Dimethyl-8-(3-pyridinyl)-3,9-dihydro-1H-purine-2,6-dione	0.910762	0.0115898
2-Methylglutaric acid	1,3-Dimethyl-8-(3-pyridinyl)-3,9-dihydro-1H-purine-2,6-dione	0.910762	0.0115898
1,3-Dimethyl-8-(3-pyridinyl)-3,9-dihydro-1H-purine-2,6-dione	3-Methylglutaric acid	0.910762	0.0115898
1,3-Dimethyl-8-(3-pyridinyl)-3,9-dihydro-1H-purine-2,6-dione	Adipic acid	0.910762	0.0115898
1,3-Dimethyl-8-(3-pyridinyl)-3,9-dihydro-1H-purine-2,6-dione	2-Methylglutaric acid	0.910762	0.0115898
Santinamide cation	12-Methyltridecanoic acid	0.910719	0.0116009
Santinamide cation	Myristic acid	0.910719	0.0116009
12-Methyltridecanoic acid	Santinamide cation	0.910719	0.0116009
Myristic acid	Santinamide cation	0.910719	0.0116009
Isodeoxycholic acid	4-Amino-5-carboxy-2-ethylmercaptopyrimidine	0.910662	0.0116155
4-Amino-5-carboxy-2-ethylmercaptopyrimidine	Isodeoxycholic acid	0.910662	0.0116155
1-Stearoyl-sn-glycerol	1,3-Dimethyl-8-(1-piperidinyl)-3,7-dihydro-1H-purine-2,6-dione	0.910452	0.0116693
1,3-Dimethyl-8-(1-piperidinyl)-3,7-dihydro-1H-purine-2,6-dione	1-Stearoyl-sn-glycerol	0.910452	0.0116693
Mannose 1-phosphate	MG(22:2(13Z,16Z)/0:0/0:0)	0.910413	0.0116792
Fructose 1-phosphate	MG(22:2(13Z,16Z)/0:0/0:0)	0.910413	0.0116792
Fructose 6-phosphate	MG(22:2(13Z,16Z)/0:0/0:0)	0.910413	0.0116792
Glucose 6-phosphate	MG(22:2(13Z,16Z)/0:0/0:0)	0.910413	0.0116792
Mannose 6-phosphate	MG(22:2(13Z,16Z)/0:0/0:0)	0.910413	0.0116792
MG(22:2(13Z,16Z)/0:0/0:0)	Mannose 1-phosphate	0.910413	0.0116792
MG(22:2(13Z,16Z)/0:0/0:0)	Fructose 1-phosphate	0.910413	0.0116792
MG(22:2(13Z,16Z)/0:0/0:0)	Fructose 6-phosphate	0.910413	0.0116792
MG(22:2(13Z,16Z)/0:0/0:0)	Glucose 6-phosphate	0.910413	0.0116792
MG(22:2(13Z,16Z)/0:0/0:0)	Mannose 6-phosphate	0.910413	0.0116792
Lachnotalea	lysoPC(26:0)	0.910231	0.011726
lysoPC(26:0)	Lachnotalea	0.910231	0.011726
CRUSTECDYSONE	1-Palmitoyl-2-linoleoyl-sn-glycero-3-phosphocholine	0.910019	0.0117806
1-Palmitoyl-2-linoleoyl-sn-glycero-3-phosphocholine	CRUSTECDYSONE	0.910019	0.0117806
N-alpha-(tert-Butoxycarbonyl)-L-proline	3-((Ethoxy(hydroxy)phosphoryl)oxy)-2-hydroxypropyl (9Z,12Z)-octadeca-9,12-dienoate	0.9099	0.0118113
3-((Ethoxy(hydroxy)phosphoryl)oxy)-2-hydroxypropyl (9Z,12Z)-octadeca-9,12-dienoate	N-alpha-(tert-Butoxycarbonyl)-L-proline	0.9099	0.0118113
L-?Leucyl-?L-?alanine	D-Ribose	0.90975	0.01185
D-Ribose	L-?Leucyl-?L-?alanine	0.90975	0.01185
PC(20:2(11Z,14Z)/18:3(9Z,12Z,15Z))	1-Palmitoyl-2-docosahexaenoyl-sn-glycero-3-phosphocholine	0.909645	0.0118771
1-Palmitoyl-2-docosahexaenoyl-sn-glycero-3-phosphocholine	PC(20:2(11Z,14Z)/18:3(9Z,12Z,15Z))	0.909645	0.0118771
Suberic acid	cis-7-Hexadecenoic acid	0.909568	0.0118971
cis-7-Hexadecenoic acid	Suberic acid	0.909568	0.0118971
Alanyl-Proline	N-Tigloylglycine	0.909441	0.0119301
N-Tigloylglycine	Alanyl-Proline	0.909441	0.0119301
L-Azetidine-2-carboxylic acid	Melezitose	0.909422	0.0119351
Melezitose	L-Azetidine-2-carboxylic acid	0.909422	0.0119351
3-(beta-D-Glucopyranosyloxy)-15-hydroxy-2,15-dimethylhexadecanoic acid	9-Methylxanthine	0.909341	0.0119559
9-Methylxanthine	3-(beta-D-Glucopyranosyloxy)-15-hydroxy-2,15-dimethylhexadecanoic acid	0.909341	0.0119559
Glu-Lys	Barbital	0.909244	0.0119812
Barbital	Glu-Lys	0.909244	0.0119812
lysoPC(26:0)	DG(20:3(5Z,8Z,11Z)/18:3(6Z,9Z,12Z)/0:0)	0.909096	0.0120198
DG(20:3(5Z,8Z,11Z)/18:3(6Z,9Z,12Z)/0:0)	lysoPC(26:0)	0.909096	0.0120198
Glutamate	Cinereain	0.908782	0.0121016
Cinereain	Glutamate	0.908782	0.0121016
Glyco-gamma-muricholic acid	PC(18:4(6Z,9Z,12Z,15Z)/18:0)	0.908549	0.0121626
PC(18:4(6Z,9Z,12Z,15Z)/18:0)	Glyco-gamma-muricholic acid	0.908549	0.0121626
Lachnotalea	4-Aminobutyric acid (GABA)	0.908288	0.0122309
4-Aminobutyric acid (GABA)	Lachnotalea	0.908288	0.0122309
Lachnotalea	L-Glycine ether ester	0.90822	0.0122488
L-Glycine ether ester	Lachnotalea	0.90822	0.0122488
cis-7-Hexadecenoic acid	1,3-Dimethyl-8-(3-pyridinyl)-3,9-dihydro-1H-purine-2,6-dione	0.90803	0.0122989
1,3-Dimethyl-8-(3-pyridinyl)-3,9-dihydro-1H-purine-2,6-dione	cis-7-Hexadecenoic acid	0.90803	0.0122989
9,12-Octadecadiynoic acid	4-Amino-2,6-diphenyl-5-pyrimidinecarbonitrile	0.907967	0.0123154
4-Amino-2,6-diphenyl-5-pyrimidinecarbonitrile	9,12-Octadecadiynoic acid	0.907967	0.0123154
Pelargonic acid	5-Hydroxyisourate	0.907962	0.0123166
5-Hydroxyisourate	Pelargonic acid	0.907962	0.0123166
27-Norcholestanehexol	cis-4,10,13,16-Docosatetraenoic acid	0.907921	0.0123275
cis-4,10,13,16-Docosatetraenoic acid	27-Norcholestanehexol	0.907921	0.0123275
Prolyl-Serine	PC(20:2(11Z,14Z)/18:3(9Z,12Z,15Z))	0.907867	0.0123417
PC(20:2(11Z,14Z)/18:3(9Z,12Z,15Z))	Prolyl-Serine	0.907867	0.0123417
Bacteria_Unclassified	N-Oleoyltaurine	0.90771	0.0123831
N-Oleoyltaurine	Bacteria_Unclassified	0.90771	0.0123831
Butyrivibrio	Ricinoleic acid methyl ester	0.90753	0.0124307
Ricinoleic acid methyl ester	Butyrivibrio	0.90753	0.0124307
9,10-Dihydrojasmonic acid	9-Oxo-10(E),12(E)-octadecadienoic acid	0.907378	0.012471
9-Oxo-10(E),12(E)-octadecadienoic acid	9,10-Dihydrojasmonic acid	0.907378	0.012471
N-Arachidonoyl-L-serine	8,11-Tridecadienoic acid, 13-(3-pentyl-2-oxiranyl)-, (8Z,11Z)-	0.907221	0.0125127
8,11-Tridecadienoic acid, 13-(3-pentyl-2-oxiranyl)-, (8Z,11Z)-	N-Arachidonoyl-L-serine	0.907221	0.0125127
3-Methyladipic acid	cis-7-Hexadecenoic acid	0.907195	0.0125195
Pimelic acid	cis-7-Hexadecenoic acid	0.907195	0.0125195
cis-7-Hexadecenoic acid	3-Methyladipic acid	0.907195	0.0125195
cis-7-Hexadecenoic acid	Pimelic acid	0.907195	0.0125195
Gly-Pro-Arg-Pro-amide	1,11-Undecanedicarboxylic acid	0.907149	0.0125316
1,11-Undecanedicarboxylic acid	Gly-Pro-Arg-Pro-amide	0.907149	0.0125316
Azelaic acid	Thiopental	0.907123	0.0125387
Thiopental	Azelaic acid	0.907123	0.0125387
LPC(13:0)	1-Palmitoyl-2-hydroxy-sn-glycero-3-phospho-(1'-rac-glycerol)	0.907075	0.0125513
1-Palmitoyl-2-hydroxy-sn-glycero-3-phospho-(1'-rac-glycerol)	LPC(13:0)	0.907075	0.0125513
Pelargonic acid	5-ketocaproate	0.906971	0.012579
5-ketocaproate	Pelargonic acid	0.906971	0.012579
15(R),19(R)-Hydroxyprostaglandin F1alpha	3,3-Dimethylglutaric acid	0.90695	0.0125847
3,3-Dimethylglutaric acid	15(R),19(R)-Hydroxyprostaglandin F1alpha	0.90695	0.0125847
Lachnospiraceae_Unclassified	Adipoyl-L-carnitine	0.90694	0.0125874
Adipoyl-L-carnitine	Lachnospiraceae_Unclassified	0.90694	0.0125874
PC(38:3)	1,2-Dipalmitoleoyl-sn-glycero-3-phosphocholine	0.906906	0.0125963
1,2-Dipalmitoleoyl-sn-glycero-3-phosphocholine	PC(38:3)	0.906906	0.0125963
Paludibacter	Pirellulaceae_Unclassified	0.906858	0.0126091
Pirellulaceae_Unclassified	Paludibacter	0.906858	0.0126091
9-Hydroxynonanoic acid	(12Z,15Z)-7,9,10-Trihydroxyoctadeca-12,15-dienoic acid	0.90681	0.0126219
(12Z,15Z)-7,9,10-Trihydroxyoctadeca-12,15-dienoic acid	9-Hydroxynonanoic acid	0.90681	0.0126219
1-Amino(cyclohexyl)acetic acid ethyl ester	Sph(d18:0)	0.906641	0.0126671
N6-Carbamimidoyl-N2-((4E,6E,12E,14E)-3-hydroxy-2-(hydroxymethyl)-8,10,16-trimethyloctadeca-4,6,12,14-tetraenoyl)lysine	Sph(d18:0)	0.906641	0.0126671
ACARBOSE	Sph(d18:0)	0.906641	0.0126671
Coniferin	Sph(d18:0)	0.906641	0.0126671
(9Z,12Z)-15-Hydroxy-16-methoxyoctadeca-9,12-dienoic acid	Sph(d18:0)	0.906641	0.0126671
8,11-Tridecadienoic acid, 13-(3-pentyl-2-oxiranyl)-, methyl ester, (8Z,11Z)-	Sph(d18:0)	0.906641	0.0126671
1-Monolinoleoyl-rac-glycerol	Sph(d18:0)	0.906641	0.0126671
Sph(d18:0)	1-Amino(cyclohexyl)acetic acid ethyl ester	0.906641	0.0126671
Sph(d18:0)	N6-Carbamimidoyl-N2-((4E,6E,12E,14E)-3-hydroxy-2-(hydroxymethyl)-8,10,16-trimethyloctadeca-4,6,12,14-tetraenoyl)lysine	0.906641	0.0126671
Sph(d18:0)	ACARBOSE	0.906641	0.0126671
Sph(d18:0)	Coniferin	0.906641	0.0126671
Sph(d18:0)	(9Z,12Z)-15-Hydroxy-16-methoxyoctadeca-9,12-dienoic acid	0.906641	0.0126671
Sph(d18:0)	8,11-Tridecadienoic acid, 13-(3-pentyl-2-oxiranyl)-, methyl ester, (8Z,11Z)-	0.906641	0.0126671
Sph(d18:0)	1-Monolinoleoyl-rac-glycerol	0.906641	0.0126671
Sph(d18:0)	PA(20:3(8Z,11Z,14Z)/20:5(5Z,8Z,11Z,14Z,17Z))	0.906641	0.0126671
Sph(d18:0)	PG(16:1(9Z)/16:1(9Z))	0.906641	0.0126671
Sph(d18:0)	PE(18:3(9Z,12Z,15Z)/20:4(8Z,11Z,14Z,17Z))	0.906641	0.0126671
PA(20:3(8Z,11Z,14Z)/20:5(5Z,8Z,11Z,14Z,17Z))	Sph(d18:0)	0.906641	0.0126671
PG(16:1(9Z)/16:1(9Z))	Sph(d18:0)	0.906641	0.0126671
PE(18:3(9Z,12Z,15Z)/20:4(8Z,11Z,14Z,17Z))	Sph(d18:0)	0.906641	0.0126671
Eubacteriales_Unclassified	10-Hydroxydecanoic acid	0.906636	0.0126684
10-Hydroxydecanoic acid	Eubacteriales_Unclassified	0.906636	0.0126684
4-Aminobutyric acid (GABA)	PC(14:0/P-18:1(11Z))	0.906566	0.0126871
PC(14:0/P-18:1(11Z))	4-Aminobutyric acid (GABA)	0.906566	0.0126871
cis-11-Eicosenoic acid	Thiopental	0.906488	0.0127079
Thiopental	cis-11-Eicosenoic acid	0.906488	0.0127079
3-AMINO-2-PIPERIDONE	Glutamate	0.906403	0.0127307
Glutamate	3-AMINO-2-PIPERIDONE	0.906403	0.0127307
Microbacter	Pseudoflavonifractor	0.906395	0.0127327
Pseudoflavonifractor	Microbacter	0.906395	0.0127327
15(R),19(R)-Hydroxyprostaglandin F1alpha	8-(Benzylamino)-1,3-dimethyl-3,7-dihydro-1H-purine-2,6-dione	0.90636	0.0127421
8-(Benzylamino)-1,3-dimethyl-3,7-dihydro-1H-purine-2,6-dione	15(R),19(R)-Hydroxyprostaglandin F1alpha	0.90636	0.0127421
Statine	Glutamate	0.906242	0.0127739
Glutamate	Statine	0.906242	0.0127739
Cholic acid/Muricholic acid, alanine-conjugated (1)	PS(16:0/15:0)	0.906233	0.0127763
PS(16:0/15:0)	Cholic acid/Muricholic acid, alanine-conjugated (1)	0.906233	0.0127763
11-Deoxyprostaglandin E2	N-Phenyl-4-(3-pyridinyl)-2-pyrimidinamine	0.906083	0.0128163
N-Phenyl-4-(3-pyridinyl)-2-pyrimidinamine	11-Deoxyprostaglandin E2	0.906083	0.0128163
N-Tigloylglycine	Chenodeoxycholic acid	0.905982	0.0128434
Chenodeoxycholic acid	N-Tigloylglycine	0.905982	0.0128434
Hydroxyprolyl-Hydroxyproline	Butalbital	0.905962	0.0128491
Butalbital	Hydroxyprolyl-Hydroxyproline	0.905962	0.0128491
2-Furoylglycine	9,10-Dihydrojasmonic acid	0.905645	0.0129343
9,10-Dihydrojasmonic acid	2-Furoylglycine	0.905645	0.0129343
Rhamnose	1,11-Undecanedicarboxylic acid	0.905586	0.0129502
1,11-Undecanedicarboxylic acid	Rhamnose	0.905586	0.0129502
1,11-Undecanedicarboxylic acid	2,2-Dimethylsuccinic acid	0.905586	0.0129502
2,2-Dimethylsuccinic acid	1,11-Undecanedicarboxylic acid	0.905586	0.0129502
Chenodeoxycholic acid	5,8,11,14-Eicosatetraynoic acid	0.905577	0.0129526
5,8,11,14-Eicosatetraynoic acid	Chenodeoxycholic acid	0.905577	0.0129526
Bacteria_Unclassified	Betonicine	0.905568	0.0129551
Betonicine	Bacteria_Unclassified	0.905568	0.0129551
Pivagabine	cis-11-Eicosenoic acid	0.905399	0.0130007
cis-11-Eicosenoic acid	Pivagabine	0.905399	0.0130007
3-Methylglutaric acid	8-(Benzylamino)-1,3-dimethyl-3,7-dihydro-1H-purine-2,6-dione	0.905374	0.0130074
Adipic acid	8-(Benzylamino)-1,3-dimethyl-3,7-dihydro-1H-purine-2,6-dione	0.905374	0.0130074
2-Methylglutaric acid	8-(Benzylamino)-1,3-dimethyl-3,7-dihydro-1H-purine-2,6-dione	0.905374	0.0130074
8-(Benzylamino)-1,3-dimethyl-3,7-dihydro-1H-purine-2,6-dione	3-Methylglutaric acid	0.905374	0.0130074
8-(Benzylamino)-1,3-dimethyl-3,7-dihydro-1H-purine-2,6-dione	Adipic acid	0.905374	0.0130074
8-(Benzylamino)-1,3-dimethyl-3,7-dihydro-1H-purine-2,6-dione	2-Methylglutaric acid	0.905374	0.0130074
Sutterella	(10E,15Z)-9,12,13-Trihydroxyoctadeca-10,15-dienoic acid	0.905125	0.0130749
(10E,15Z)-9,12,13-Trihydroxyoctadeca-10,15-dienoic acid	Sutterella	0.905125	0.0130749
Glu-Lys	8-(Benzylamino)-1,3-dimethyl-3,7-dihydro-1H-purine-2,6-dione	0.905118	0.0130768
8-(Benzylamino)-1,3-dimethyl-3,7-dihydro-1H-purine-2,6-dione	Glu-Lys	0.905118	0.0130768
3,3-Dimethylglutaric acid	4-Amino-2-(methylsulfanyl)-5-pyrimidinecarboxylic acid	0.905079	0.0130875
4-Amino-2-(methylsulfanyl)-5-pyrimidinecarboxylic acid	3,3-Dimethylglutaric acid	0.905079	0.0130875
Desulfovibrio	PC(34:3)	0.905075	0.0130884
PC(34:3)	Desulfovibrio	0.905075	0.0130884
Bacteria_Unclassified	Glu-Lys	0.905026	0.0131017
Glu-Lys	Bacteria_Unclassified	0.905026	0.0131017
Formiminoglutamic acid	Cholic acid/Muricholic acid, alanine-conjugated (1)	0.904963	0.0131188
Cholic acid/Muricholic acid, alanine-conjugated (1)	Formiminoglutamic acid	0.904963	0.0131188
Formiminoglutamic acid	Lithocholic acid 3-sulfate	0.904933	0.0131271
Lithocholic acid 3-sulfate	Formiminoglutamic acid	0.904933	0.0131271
Butyrivibrio	Saccharofermentans	0.904826	0.0131562
Saccharofermentans	Butyrivibrio	0.904826	0.0131562
Flavonifractor	Lithocholic acid 3-sulfate	0.904637	0.0132076
Lithocholic acid 3-sulfate	Flavonifractor	0.904637	0.0132076
5-Hydroxyvalproic acid	4-Amino-5-carboxy-2-ethylmercaptopyrimidine	0.904506	0.0132433
2-Hydroxyoctanoic acid	4-Amino-5-carboxy-2-ethylmercaptopyrimidine	0.904506	0.0132433
4-Amino-5-carboxy-2-ethylmercaptopyrimidine	5-Hydroxyvalproic acid	0.904506	0.0132433
4-Amino-5-carboxy-2-ethylmercaptopyrimidine	2-Hydroxyoctanoic acid	0.904506	0.0132433
Lachnotalea	PC(16:0/P-16:0)	0.904378	0.0132781
PC(16:0/P-16:0)	Lachnotalea	0.904378	0.0132781
Palmitoyl sphingomyelin	LPE(O-18:2)	0.904352	0.0132853
LPE(O-18:2)	Palmitoyl sphingomyelin	0.904352	0.0132853
Paludibacter	Rhodopirellula	0.904326	0.0132924
Rhodopirellula	Paludibacter	0.904326	0.0132924
(10E,15Z)-9,12,13-Trihydroxyoctadeca-10,15-dienoic acid	PE(20:2(11Z,14Z)/14:1(9Z))	0.904295	0.0133009
PE(20:2(11Z,14Z)/14:1(9Z))	(10E,15Z)-9,12,13-Trihydroxyoctadeca-10,15-dienoic acid	0.904295	0.0133009
o-Tyrosine	5-Amino-2-(3-hexyl-4-methyl-2,5-dioxopyrrol-1-yl)-5-oxopentanoic acid	0.904181	0.013332
5-Amino-2-(3-hexyl-4-methyl-2,5-dioxopyrrol-1-yl)-5-oxopentanoic acid	o-Tyrosine	0.904181	0.013332
1H-Indazole-3-carboxamide, N-[1-(aminocarbonyl)-2,2-dimethylpropyl]-1-pentyl-	1,2-Dilinoleoyl-sn-glycero-3-phosphoethanolamine	0.904142	0.0133428
1,2-Dilinoleoyl-sn-glycero-3-phosphoethanolamine	1H-Indazole-3-carboxamide, N-[1-(aminocarbonyl)-2,2-dimethylpropyl]-1-pentyl-	0.904142	0.0133428
Trandolaprilat	Palmitamide	0.904082	0.0133593
Palmitamide	Trandolaprilat	0.904082	0.0133593
Muricomes	Soyacerebroside II	0.90404	0.0133707
Soyacerebroside II	Muricomes	0.90404	0.0133707
[(4,6-Dimethyl-2-pyrimidinyl)amino]acetic acid	R-Palmitoyl-(2-methyl) ethanolamide	0.903917	0.0134043
R-Palmitoyl-(2-methyl) ethanolamide	[(4,6-Dimethyl-2-pyrimidinyl)amino]acetic acid	0.903917	0.0134043
[(4,6-Dimethyl-2-pyrimidinyl)amino]acetic acid	Melezitose	0.903915	0.0134049
Melezitose	[(4,6-Dimethyl-2-pyrimidinyl)amino]acetic acid	0.903915	0.0134049
2-Aminophenol	Threoninyl-Proline	0.903658	0.0134755
Threoninyl-Proline	2-Aminophenol	0.903658	0.0134755
Glyceric acid	cis-7-Hexadecenoic acid	0.903623	0.0134852
cis-7-Hexadecenoic acid	Glyceric acid	0.903623	0.0134852
1-Amino(cyclohexyl)acetic acid ethyl ester	Glutamate	0.903618	0.0134865
N6-Carbamimidoyl-N2-((4E,6E,12E,14E)-3-hydroxy-2-(hydroxymethyl)-8,10,16-trimethyloctadeca-4,6,12,14-tetraenoyl)lysine	Glutamate	0.903618	0.0134865
Glutamate	1-Amino(cyclohexyl)acetic acid ethyl ester	0.903618	0.0134865
Glutamate	N6-Carbamimidoyl-N2-((4E,6E,12E,14E)-3-hydroxy-2-(hydroxymethyl)-8,10,16-trimethyloctadeca-4,6,12,14-tetraenoyl)lysine	0.903618	0.0134865
Glutamate	ACARBOSE	0.903618	0.0134865
Glutamate	Coniferin	0.903618	0.0134865
Glutamate	(9Z,12Z)-15-Hydroxy-16-methoxyoctadeca-9,12-dienoic acid	0.903618	0.0134865
Glutamate	8,11-Tridecadienoic acid, 13-(3-pentyl-2-oxiranyl)-, methyl ester, (8Z,11Z)-	0.903618	0.0134865
Glutamate	1-Monolinoleoyl-rac-glycerol	0.903618	0.0134865
Glutamate	PA(20:3(8Z,11Z,14Z)/20:5(5Z,8Z,11Z,14Z,17Z))	0.903618	0.0134865
Glutamate	PG(16:1(9Z)/16:1(9Z))	0.903618	0.0134865
Glutamate	PE(18:3(9Z,12Z,15Z)/20:4(8Z,11Z,14Z,17Z))	0.903618	0.0134865
ACARBOSE	Glutamate	0.903618	0.0134865
Coniferin	Glutamate	0.903618	0.0134865
(9Z,12Z)-15-Hydroxy-16-methoxyoctadeca-9,12-dienoic acid	Glutamate	0.903618	0.0134865
8,11-Tridecadienoic acid, 13-(3-pentyl-2-oxiranyl)-, methyl ester, (8Z,11Z)-	Glutamate	0.903618	0.0134865
1-Monolinoleoyl-rac-glycerol	Glutamate	0.903618	0.0134865
PA(20:3(8Z,11Z,14Z)/20:5(5Z,8Z,11Z,14Z,17Z))	Glutamate	0.903618	0.0134865
PG(16:1(9Z)/16:1(9Z))	Glutamate	0.903618	0.0134865
PE(18:3(9Z,12Z,15Z)/20:4(8Z,11Z,14Z,17Z))	Glutamate	0.903618	0.0134865
Azelaic acid	N-[3-(1H-Imidazol-1-yl)propyl]-9H-purin-6-amine	0.903483	0.0135238
N-[3-(1H-Imidazol-1-yl)propyl]-9H-purin-6-amine	Azelaic acid	0.903483	0.0135238
Sutterella	PE(18:2(9Z,12Z)/22:0)	0.903252	0.0135875
PE(18:2(9Z,12Z)/22:0)	Sutterella	0.903252	0.0135875
7-Ketodeoxycholic acid	9-(Methoxycarbonyl)dec-9-enoic acid	0.903163	0.0136121
3-Oxocholic acid	9-(Methoxycarbonyl)dec-9-enoic acid	0.903163	0.0136121
9-(Methoxycarbonyl)dec-9-enoic acid	7-Ketodeoxycholic acid	0.903163	0.0136121
9-(Methoxycarbonyl)dec-9-enoic acid	3-Oxocholic acid	0.903163	0.0136121
Laurylsulfuric acid	5-ketocaproate	0.903111	0.0136265
5-ketocaproate	Laurylsulfuric acid	0.903111	0.0136265
D-Tyrosine tert-butyl ester	9H-Purine-2,6-diamine, N6-(1R,2S,4S)-bicyclo[2.2.1]hept-2-yl-N2-phenyl-, rel-	0.902987	0.0136607
9H-Purine-2,6-diamine, N6-(1R,2S,4S)-bicyclo[2.2.1]hept-2-yl-N2-phenyl-, rel-	D-Tyrosine tert-butyl ester	0.902987	0.0136607
Flavonifractor	3-((Ethoxy(hydroxy)phosphoryl)oxy)-2-hydroxypropyl (9Z,12Z)-octadeca-9,12-dienoate	0.902723	0.0137341
3-((Ethoxy(hydroxy)phosphoryl)oxy)-2-hydroxypropyl (9Z,12Z)-octadeca-9,12-dienoate	Flavonifractor	0.902723	0.0137341
PC(14:0/P-18:1(11Z))	DG(20:3(5Z,8Z,11Z)/18:3(6Z,9Z,12Z)/0:0)	0.902716	0.0137359
DG(20:3(5Z,8Z,11Z)/18:3(6Z,9Z,12Z)/0:0)	PC(14:0/P-18:1(11Z))	0.902716	0.0137359
Glu-Lys	Hydroxyprolyl-Hydroxyproline	0.902714	0.0137366
Hydroxyprolyl-Hydroxyproline	Glu-Lys	0.902714	0.0137366
PE(14:0/22:5(7Z,10Z,13Z,16Z,19Z))	PE(20:1(11Z)/14:1(9Z))	0.902612	0.0137648
PE(20:1(11Z)/14:1(9Z))	PE(14:0/22:5(7Z,10Z,13Z,16Z,19Z))	0.902612	0.0137648
N,N-Dimethyl-L-valine	Melezitose	0.902417	0.0138191
Melezitose	N,N-Dimethyl-L-valine	0.902417	0.0138191
(2S)-2-(Methylamino)propanamide	(12Z,15Z)-7,9,10-Trihydroxyoctadeca-12,15-dienoic acid	0.902384	0.0138282
(12Z,15Z)-7,9,10-Trihydroxyoctadeca-12,15-dienoic acid	(2S)-2-(Methylamino)propanamide	0.902384	0.0138282
cis-11-Eicosenoic acid	1,3-Dimethyl-8-(3-pyridinyl)-3,9-dihydro-1H-purine-2,6-dione	0.9023	0.0138516
1,3-Dimethyl-8-(3-pyridinyl)-3,9-dihydro-1H-purine-2,6-dione	cis-11-Eicosenoic acid	0.9023	0.0138516
Microbacter	2-Oxoadipic acid	0.9023	0.0138518
2-Oxoadipic acid	Microbacter	0.9023	0.0138518
Palmitoyl sphingomyelin	Glycerophospho-N-oleoylethanolamine	0.902267	0.0138608
Glycerophospho-N-oleoylethanolamine	Palmitoyl sphingomyelin	0.902267	0.0138608
Alistipes	(2R)-6-Oxo-2-piperidinecarboxylic acid	0.902156	0.013892
(2R)-6-Oxo-2-piperidinecarboxylic acid	Alistipes	0.902156	0.013892
Cohaesibacter	beta-(2-Thienyl)-D-alanine	0.902053	0.0139207
beta-(2-Thienyl)-D-alanine	Cohaesibacter	0.902053	0.0139207
Cholenate	Scopolamine beta-D-glucuronide	0.901932	0.0139543
Dehydrolithocholic acid	Scopolamine beta-D-glucuronide	0.901932	0.0139543
Scopolamine beta-D-glucuronide	Cholenate	0.901932	0.0139543
Scopolamine beta-D-glucuronide	Dehydrolithocholic acid	0.901932	0.0139543
Dehalobacter	PC(34:3)	0.90181	0.0139886
PC(34:3)	Dehalobacter	0.90181	0.0139886
N-Acetylglucosamine 1-phosphate	4-Amino-2,6-diphenyl-5-pyrimidinecarbonitrile	0.901697	0.0140202
4-Amino-2,6-diphenyl-5-pyrimidinecarbonitrile	N-Acetylglucosamine 1-phosphate	0.901697	0.0140202
(1R,4R,6R)-4-Amino-2-oxabicyclo[3.1.0]hexane-4,6-dicarboxylic acid	Thiopental	0.90146	0.0140868
Thiopental	(1R,4R,6R)-4-Amino-2-oxabicyclo[3.1.0]hexane-4,6-dicarboxylic acid	0.90146	0.0140868
4-Guanidinobutyric acid	Cholenate	0.901438	0.0140928
4-Guanidinobutyric acid	Dehydrolithocholic acid	0.901438	0.0140928
Cholenate	4-Guanidinobutyric acid	0.901438	0.0140928
Dehydrolithocholic acid	4-Guanidinobutyric acid	0.901438	0.0140928
4-Guanidinobutyric acid	1,1-Dioxo-1,2-thiazolidine-3-carboxylic acid	0.901347	0.0141185
1,1-Dioxo-1,2-thiazolidine-3-carboxylic acid	4-Guanidinobutyric acid	0.901347	0.0141185
Anaerosporobacter	Imazamox	0.901311	0.0141287
Imazamox	Anaerosporobacter	0.901311	0.0141287
Imazamox	8-(Benzylamino)-1,3-dimethyl-3,7-dihydro-1H-purine-2,6-dione	0.901144	0.0141757
8-(Benzylamino)-1,3-dimethyl-3,7-dihydro-1H-purine-2,6-dione	Imazamox	0.901144	0.0141757
Azelaic acid	3-Methylglutaric acid	0.901112	0.0141847
Azelaic acid	Adipic acid	0.901112	0.0141847
Azelaic acid	2-Methylglutaric acid	0.901112	0.0141847
3-Methylglutaric acid	Azelaic acid	0.901112	0.0141847
Adipic acid	Azelaic acid	0.901112	0.0141847
2-Methylglutaric acid	Azelaic acid	0.901112	0.0141847
(1R,4R,6R)-4-Amino-2-oxabicyclo[3.1.0]hexane-4,6-dicarboxylic acid	N-[3-(1H-Imidazol-1-yl)propyl]-9H-purin-6-amine	0.901059	0.0141997
N-[3-(1H-Imidazol-1-yl)propyl]-9H-purin-6-amine	(1R,4R,6R)-4-Amino-2-oxabicyclo[3.1.0]hexane-4,6-dicarboxylic acid	0.901059	0.0141997
Amino(4-methoxyphenyl)acetic acid	8-(Benzylamino)-1,3-dimethyl-3,7-dihydro-1H-purine-2,6-dione	0.900986	0.0142203
8-(Benzylamino)-1,3-dimethyl-3,7-dihydro-1H-purine-2,6-dione	Amino(4-methoxyphenyl)acetic acid	0.900986	0.0142203
3-(beta-D-Glucopyranosyloxy)-15-hydroxy-2,15-dimethylhexadecanoic acid	LPG(18:1(9Z))	0.900955	0.0142291
LPG(18:1(9Z))	3-(beta-D-Glucopyranosyloxy)-15-hydroxy-2,15-dimethylhexadecanoic acid	0.900955	0.0142291
Dehalobacter	Cholic acid/Muricholic acid, alanine-conjugated (1)	0.900814	0.014269
Cholic acid/Muricholic acid, alanine-conjugated (1)	Dehalobacter	0.900814	0.014269
Lutispora	Desulfovibrio	0.900796	0.0142741
Desulfovibrio	Lutispora	0.900796	0.0142741
Niazirin	Cinereain	0.900645	0.0143168
Cinereain	Niazirin	0.900645	0.0143168
Decanoic acid, 3-amino-	Trp-Gly-Trp	0.900606	0.0143279
Trp-Gly-Trp	Decanoic acid, 3-amino-	0.900606	0.0143279
[truncated: 5,364 more rows]

## Sheet: Table S7
Table S7. The correlation of the significantly changed microbiota and metabolites in the feces of grazing reindeer
Source	Target	Correlation	P-value
Lincomycin	8-(Benzylamino)-1,3-dimethyl-3,7-dihydro-1H-purine-2,6-dione	0.999995	3.94114e-11
8-(Benzylamino)-1,3-dimethyl-3,7-dihydro-1H-purine-2,6-dione	Lincomycin	0.999995	3.94114e-11
(1S,3R)-1-Aminocyclopentane-1,3-dicarboxylic acid	L-Norvaline	0.999962	2.10967e-09
L-Norvaline	(1S,3R)-1-Aminocyclopentane-1,3-dicarboxylic acid	0.999962	2.10967e-09
(Z)-6-Octadecenoic acid	9-Oxo-10(E),12(E)-octadecadienoic acid	0.999182	1.00318e-06
9-Oxo-10(E),12(E)-octadecadienoic acid	(Z)-6-Octadecenoic acid	0.999182	1.00318e-06
Santinamide cation	L-Norvaline	0.999003	1.4918e-06
L-Norvaline	Santinamide cation	0.999003	1.4918e-06
cis-11-Eicosenoic acid	9-Oxo-10(E),12(E)-octadecadienoic acid	0.998757	2.3155e-06
9-Oxo-10(E),12(E)-octadecadienoic acid	cis-11-Eicosenoic acid	0.998757	2.3155e-06
Santinamide cation	(1S,3R)-1-Aminocyclopentane-1,3-dicarboxylic acid	0.998733	2.4081e-06
(1S,3R)-1-Aminocyclopentane-1,3-dicarboxylic acid	Santinamide cation	0.998733	2.4081e-06
(10E,15Z)-9,12,13-Trihydroxyoctadeca-10,15-dienoic acid	(Z)-6-Octadecenoic acid	0.998697	2.54651e-06
(Z)-6-Octadecenoic acid	(10E,15Z)-9,12,13-Trihydroxyoctadeca-10,15-dienoic acid	0.998697	2.54651e-06
N-[3-(1H-Imidazol-1-yl)propyl]-9H-purin-6-amine	Thiopental	0.998588	2.98904e-06
Thiopental	N-[3-(1H-Imidazol-1-yl)propyl]-9H-purin-6-amine	0.998588	2.98904e-06
N6-Carbamimidoyl-N2-((4E,6E,12E,14E)-3-hydroxy-2-(hydroxymethyl)-8,10,16-trimethyloctadeca-4,6,12,14-tetraenoyl)lysine	1H-Indazole-3-carboxamide, N-[1-(aminocarbonyl)-2,2-dimethylpropyl]-1-pentyl-	0.998186	4.93208e-06
1H-Indazole-3-carboxamide, N-[1-(aminocarbonyl)-2,2-dimethylpropyl]-1-pentyl-	N6-Carbamimidoyl-N2-((4E,6E,12E,14E)-3-hydroxy-2-(hydroxymethyl)-8,10,16-trimethyloctadeca-4,6,12,14-tetraenoyl)lysine	0.998186	4.93208e-06
Pro-Leu	Sophoraside A	0.998158	5.08748e-06
Sophoraside A	Pro-Leu	0.998158	5.08748e-06
(10E,15Z)-9,12,13-Trihydroxyoctadeca-10,15-dienoic acid	LPG(18:1(9Z))	0.998157	5.09168e-06
LPG(18:1(9Z))	(10E,15Z)-9,12,13-Trihydroxyoctadeca-10,15-dienoic acid	0.998157	5.09168e-06
N-Oleoyltaurine	Sph(t18:0)	0.998078	5.53653e-06
Sph(t18:0)	N-Oleoyltaurine	0.998078	5.53653e-06
Leucylphenylalanine	LysoPC(24:1(15Z))	0.998054	5.67669e-06
LysoPC(24:1(15Z))	Leucylphenylalanine	0.998054	5.67669e-06
N-3-Hydroxyoctanoyl-L-homoserine lactone	Glyceric acid	0.99789	6.67476e-06
Glyceric acid	N-3-Hydroxyoctanoyl-L-homoserine lactone	0.99789	6.67476e-06
Palmitamide	ISOPALMITIC ACID	0.997829	7.06659e-06
ISOPALMITIC ACID	Palmitamide	0.997829	7.06659e-06
9-(Methoxycarbonyl)dec-9-enoic acid	2-Cyanoamino-4,6-dihydroxypyrimidine	0.997801	7.24891e-06
2-Cyanoamino-4,6-dihydroxypyrimidine	9-(Methoxycarbonyl)dec-9-enoic acid	0.997801	7.24891e-06
(Z)-6-Octadecenoic acid	LPG(18:1(9Z))	0.99777	7.45176e-06
LPG(18:1(9Z))	(Z)-6-Octadecenoic acid	0.99777	7.45176e-06
13(S)-HODE	1-Palmitoyl-2-hydroxy-sn-glycero-3-phospho-(1'-rac-glycerol)	0.997751	7.58413e-06
1-Palmitoyl-2-hydroxy-sn-glycero-3-phospho-(1'-rac-glycerol)	13(S)-HODE	0.997751	7.58413e-06
(10E,15Z)-9,12,13-Trihydroxyoctadeca-10,15-dienoic acid	9-Oxo-10(E),12(E)-octadecadienoic acid	0.997729	7.73044e-06
9-Oxo-10(E),12(E)-octadecadienoic acid	(10E,15Z)-9,12,13-Trihydroxyoctadeca-10,15-dienoic acid	0.997729	7.73044e-06
3-Methyladipic acid	Palmitamide	0.997605	8.59525e-06
Pimelic acid	Palmitamide	0.997605	8.59525e-06
Palmitamide	3-Methyladipic acid	0.997605	8.59525e-06
Palmitamide	Pimelic acid	0.997605	8.59525e-06
(Z)-6-Octadecenoic acid	1-Palmitoyl-2-hydroxy-sn-glycero-3-phospho-(1'-rac-glycerol)	0.997574	8.82124e-06
1-Palmitoyl-2-hydroxy-sn-glycero-3-phospho-(1'-rac-glycerol)	(Z)-6-Octadecenoic acid	0.997574	8.82124e-06
9-Oxo-10(E),12(E)-octadecadienoic acid	1-Palmitoyl-2-hydroxy-sn-glycero-3-phospho-(1'-rac-glycerol)	0.997518	9.23524e-06
1-Palmitoyl-2-hydroxy-sn-glycero-3-phospho-(1'-rac-glycerol)	9-Oxo-10(E),12(E)-octadecadienoic acid	0.997518	9.23524e-06
Val-Val	PC(31:1)	0.997496	9.39781e-06
PC(31:1)	Val-Val	0.997496	9.39781e-06
(12Z,15Z)-7,9,10-Trihydroxyoctadeca-12,15-dienoic acid	1,3-Dimethyl-8-(1-piperidinyl)-3,7-dihydro-1H-purine-2,6-dione	0.997496	9.39782e-06
1,3-Dimethyl-8-(1-piperidinyl)-3,7-dihydro-1H-purine-2,6-dione	(12Z,15Z)-7,9,10-Trihydroxyoctadeca-12,15-dienoic acid	0.997496	9.39782e-06
Sph(t18:0)	3,5,9-Trioxa-4-phosphatetracosan-1-aminium, 7-(acetyloxy)-24-carboxy-4-hydroxy-N,N,N-trimethyl-, inner salt, 4-oxide, (R)-	0.997411	1.0045e-05
3,5,9-Trioxa-4-phosphatetracosan-1-aminium, 7-(acetyloxy)-24-carboxy-4-hydroxy-N,N,N-trimethyl-, inner salt, 4-oxide, (R)-	Sph(t18:0)	0.997411	1.0045e-05
S-Allyl-L-Cysteine	LPE(18:1(9Z)/0:0)	0.997264	1.12188e-05
LPE(18:1(9Z)/0:0)	S-Allyl-L-Cysteine	0.997264	1.12188e-05
Phenylalanyl-Arginine	9H-Purine-2,6-diamine, N6-(1R,2S,4S)-bicyclo[2.2.1]hept-2-yl-N2-phenyl-, rel-	0.99715	1.21749e-05
9H-Purine-2,6-diamine, N6-(1R,2S,4S)-bicyclo[2.2.1]hept-2-yl-N2-phenyl-, rel-	Phenylalanyl-Arginine	0.99715	1.21749e-05
(Z)-6-Octadecenoic acid	cis-11-Eicosenoic acid	0.996999	1.34969e-05
cis-11-Eicosenoic acid	(Z)-6-Octadecenoic acid	0.996999	1.34969e-05
2-Hydroxypalmitic acid	cis-7-Hexadecenoic acid	0.996966	1.37943e-05
16-Hydroxypalmitic acid	cis-7-Hexadecenoic acid	0.996966	1.37943e-05
cis-7-Hexadecenoic acid	2-Hydroxypalmitic acid	0.996966	1.37943e-05
cis-7-Hexadecenoic acid	16-Hydroxypalmitic acid	0.996966	1.37943e-05
CRUSTECDYSONE	LPC(13:0)	0.996886	1.45326e-05
LPC(13:0)	CRUSTECDYSONE	0.996886	1.45326e-05
9-Oxo-10(E),12(E)-octadecadienoic acid	LPG(18:1(9Z))	0.99685	1.48664e-05
LPG(18:1(9Z))	9-Oxo-10(E),12(E)-octadecadienoic acid	0.99685	1.48664e-05
N-(5-Methyl-3-oxohexyl)alanine	9,12-Octadecadiynoic acid	0.996793	1.54127e-05
9,12-Octadecadiynoic acid	N-(5-Methyl-3-oxohexyl)alanine	0.996793	1.54127e-05
9-Oxo-10(E),12(E)-octadecadienoic acid	PC(31:1)	0.996739	1.59318e-05
PC(31:1)	9-Oxo-10(E),12(E)-octadecadienoic acid	0.996739	1.59318e-05
5-PAHSA	8-(Benzylamino)-1,3-dimethyl-3,7-dihydro-1H-purine-2,6-dione	0.996652	1.67989e-05
9-PAHSA	8-(Benzylamino)-1,3-dimethyl-3,7-dihydro-1H-purine-2,6-dione	0.996652	1.67989e-05
8-(Benzylamino)-1,3-dimethyl-3,7-dihydro-1H-purine-2,6-dione	5-PAHSA	0.996652	1.67989e-05
8-(Benzylamino)-1,3-dimethyl-3,7-dihydro-1H-purine-2,6-dione	9-PAHSA	0.996652	1.67989e-05
Lincomycin	5-PAHSA	0.996499	1.83688e-05
Lincomycin	9-PAHSA	0.996499	1.83688e-05
5-PAHSA	Lincomycin	0.996499	1.83688e-05
9-PAHSA	Lincomycin	0.996499	1.83688e-05
cis-7-Hexadecenoic acid	5-PAHSA	0.996461	1.87632e-05
cis-7-Hexadecenoic acid	9-PAHSA	0.996461	1.87632e-05
5-PAHSA	cis-7-Hexadecenoic acid	0.996461	1.87632e-05
9-PAHSA	cis-7-Hexadecenoic acid	0.996461	1.87632e-05
Coprobacillus	(3E)-4-(1-Hydroxy-2,6,6-trimethyl-4-oxocyclohex-2-en-1-yl)but-3-en-2-yl 2-O-hexopyranosylhexopyranoside	0.996351	1.99468e-05
(3E)-4-(1-Hydroxy-2,6,6-trimethyl-4-oxocyclohex-2-en-1-yl)but-3-en-2-yl 2-O-hexopyranosylhexopyranoside	Coprobacillus	0.996351	1.99468e-05
2-Hydroxypalmitic acid	5-PAHSA	0.99625	2.10629e-05
2-Hydroxypalmitic acid	9-PAHSA	0.99625	2.10629e-05
16-Hydroxypalmitic acid	5-PAHSA	0.99625	2.10629e-05
16-Hydroxypalmitic acid	9-PAHSA	0.99625	2.10629e-05
5-PAHSA	2-Hydroxypalmitic acid	0.99625	2.10629e-05
5-PAHSA	16-Hydroxypalmitic acid	0.99625	2.10629e-05
9-PAHSA	2-Hydroxypalmitic acid	0.99625	2.10629e-05
9-PAHSA	16-Hydroxypalmitic acid	0.99625	2.10629e-05
cis-7-Hexadecenoic acid	PC(31:1)	0.996051	2.33596e-05
PC(31:1)	cis-7-Hexadecenoic acid	0.996051	2.33596e-05
(1S,3R)-1-Aminocyclopentane-1,3-dicarboxylic acid	2-Hydroxypalmitic acid	0.996025	2.36707e-05
(1S,3R)-1-Aminocyclopentane-1,3-dicarboxylic acid	16-Hydroxypalmitic acid	0.996025	2.36707e-05
2-Hydroxypalmitic acid	(1S,3R)-1-Aminocyclopentane-1,3-dicarboxylic acid	0.996025	2.36707e-05
16-Hydroxypalmitic acid	(1S,3R)-1-Aminocyclopentane-1,3-dicarboxylic acid	0.996025	2.36707e-05
cis-11-Eicosenoic acid	1-Palmitoyl-2-hydroxy-sn-glycero-3-phospho-(1'-rac-glycerol)	0.995969	2.43369e-05
1-Palmitoyl-2-hydroxy-sn-glycero-3-phospho-(1'-rac-glycerol)	cis-11-Eicosenoic acid	0.995969	2.43369e-05
13(S)-HODE	PC(31:1)	0.995866	2.55936e-05
PC(31:1)	13(S)-HODE	0.995866	2.55936e-05
L-DOPA methyl ester	Suberic acid	0.995841	2.59087e-05
Suberic acid	L-DOPA methyl ester	0.995841	2.59087e-05
Tauro-beta-muricholic acid	DG(15:0/22:6(4Z,7Z,10Z,13Z,16Z,19Z)/0:0)	0.995736	2.72306e-05
Taurocholic acid	DG(15:0/22:6(4Z,7Z,10Z,13Z,16Z,19Z)/0:0)	0.995736	2.72306e-05
Tauro-gamma-muricholic acid	DG(15:0/22:6(4Z,7Z,10Z,13Z,16Z,19Z)/0:0)	0.995736	2.72306e-05
DG(15:0/22:6(4Z,7Z,10Z,13Z,16Z,19Z)/0:0)	Tauro-beta-muricholic acid	0.995736	2.72306e-05
DG(15:0/22:6(4Z,7Z,10Z,13Z,16Z,19Z)/0:0)	Taurocholic acid	0.995736	2.72306e-05
DG(15:0/22:6(4Z,7Z,10Z,13Z,16Z,19Z)/0:0)	Tauro-gamma-muricholic acid	0.995736	2.72306e-05
13(S)-HODE	9-Oxo-10(E),12(E)-octadecadienoic acid	0.995719	2.7454e-05
9-Oxo-10(E),12(E)-octadecadienoic acid	13(S)-HODE	0.995719	2.7454e-05
2-Hydroxypalmitic acid	LysoPC(14:1(9Z))	0.995636	2.85269e-05
16-Hydroxypalmitic acid	LysoPC(14:1(9Z))	0.995636	2.85269e-05
LysoPC(14:1(9Z))	2-Hydroxypalmitic acid	0.995636	2.85269e-05
LysoPC(14:1(9Z))	16-Hydroxypalmitic acid	0.995636	2.85269e-05
cis-11-Eicosenoic acid	13(S)-HODE	0.995607	2.89001e-05
13(S)-HODE	cis-11-Eicosenoic acid	0.995607	2.89001e-05
L-Norvaline	2-Hydroxypalmitic acid	0.995607	2.89025e-05
L-Norvaline	16-Hydroxypalmitic acid	0.995607	2.89025e-05
2-Hydroxypalmitic acid	L-Norvaline	0.995607	2.89025e-05
16-Hydroxypalmitic acid	L-Norvaline	0.995607	2.89025e-05
1-Palmitoyl-2-arachidonoyl-sn-glycero-3-phosphoserine	3,5,9-Trioxa-4-phosphatetracosan-1-aminium, 7-(acetyloxy)-24-carboxy-4-hydroxy-N,N,N-trimethyl-, inner salt, 4-oxide, (R)-	0.995586	2.91822e-05
3,5,9-Trioxa-4-phosphatetracosan-1-aminium, 7-(acetyloxy)-24-carboxy-4-hydroxy-N,N,N-trimethyl-, inner salt, 4-oxide, (R)-	1-Palmitoyl-2-arachidonoyl-sn-glycero-3-phosphoserine	0.995586	2.91822e-05
Isodeoxycholic acid	9,10-Dihydrojasmonic acid	0.995536	2.98421e-05
9,10-Dihydrojasmonic acid	Isodeoxycholic acid	0.995536	2.98421e-05
cis-7-Hexadecenoic acid	1-Palmitoyl-2-hydroxy-sn-glycero-3-phospho-(1'-rac-glycerol)	0.995519	3.00688e-05
1-Palmitoyl-2-hydroxy-sn-glycero-3-phospho-(1'-rac-glycerol)	cis-7-Hexadecenoic acid	0.995519	3.00688e-05
cis-7-Hexadecenoic acid	9-Oxo-10(E),12(E)-octadecadienoic acid	0.995408	3.15854e-05
9-Oxo-10(E),12(E)-octadecadienoic acid	cis-7-Hexadecenoic acid	0.995408	3.15854e-05
(3-(Hexopyranosyloxy)-2-((2Z)-pent-2-en-1-yl)cyclopentyl)acetic acid	1-Palmitoyl-2-arachidonoyl-sn-glycero-3-phosphoserine	0.995394	3.17677e-05
1-Palmitoyl-2-arachidonoyl-sn-glycero-3-phosphoserine	(3-(Hexopyranosyloxy)-2-((2Z)-pent-2-en-1-yl)cyclopentyl)acetic acid	0.995394	3.17677e-05
1-Palmitoyl-2-hydroxy-sn-glycero-3-phospho-(1'-rac-glycerol)	PC(31:1)	0.995329	3.26822e-05
PC(31:1)	1-Palmitoyl-2-hydroxy-sn-glycero-3-phospho-(1'-rac-glycerol)	0.995329	3.26822e-05
PE(14:0/16:0)	PC(14:0/14:0)	0.995246	3.38536e-05
PC(14:0/14:0)	PE(14:0/16:0)	0.995246	3.38536e-05
D-Ribose	2-Cyanoamino-4,6-dihydroxypyrimidine	0.995159	3.50944e-05
2-Cyanoamino-4,6-dihydroxypyrimidine	D-Ribose	0.995159	3.50944e-05
Betonicine	5-ketocaproate	0.995135	3.54377e-05
5-ketocaproate	Betonicine	0.995135	3.54377e-05
cis-11-Eicosenoic acid	LPG(18:1(9Z))	0.995053	3.66529e-05
LPG(18:1(9Z))	cis-11-Eicosenoic acid	0.995053	3.66529e-05
L-Norvaline	PC(31:1)	0.99481	4.03389e-05
PC(31:1)	L-Norvaline	0.99481	4.03389e-05
Undecenedioylcarnitine	Butaprost (free acid)	0.994659	4.27202e-05
Butaprost (free acid)	Undecenedioylcarnitine	0.994659	4.27202e-05
N-Oleoyltaurine	8-(Benzylamino)-1,3-dimethyl-3,7-dihydro-1H-purine-2,6-dione	0.994656	4.27647e-05
8-(Benzylamino)-1,3-dimethyl-3,7-dihydro-1H-purine-2,6-dione	N-Oleoyltaurine	0.994656	4.27647e-05
(10E,15Z)-9,12,13-Trihydroxyoctadeca-10,15-dienoic acid	cis-7-Hexadecenoic acid	0.99464	4.30184e-05
cis-7-Hexadecenoic acid	(10E,15Z)-9,12,13-Trihydroxyoctadeca-10,15-dienoic acid	0.99464	4.30184e-05
(Z)-6-Octadecenoic acid	cis-7-Hexadecenoic acid	0.994587	4.38721e-05
cis-7-Hexadecenoic acid	(Z)-6-Octadecenoic acid	0.994587	4.38721e-05
(10E,15Z)-9,12,13-Trihydroxyoctadeca-10,15-dienoic acid	PC(31:1)	0.994526	4.48612e-05
PC(31:1)	(10E,15Z)-9,12,13-Trihydroxyoctadeca-10,15-dienoic acid	0.994526	4.48612e-05
N-Oleoyltaurine	3,5,9-Trioxa-4-phosphatetracosan-1-aminium, 7-(acetyloxy)-24-carboxy-4-hydroxy-N,N,N-trimethyl-, inner salt, 4-oxide, (R)-	0.994507	4.51704e-05
3,5,9-Trioxa-4-phosphatetracosan-1-aminium, 7-(acetyloxy)-24-carboxy-4-hydroxy-N,N,N-trimethyl-, inner salt, 4-oxide, (R)-	N-Oleoyltaurine	0.994507	4.51704e-05
Lincomycin	N-Oleoyltaurine	0.994467	4.58324e-05
N-Oleoyltaurine	Lincomycin	0.994467	4.58324e-05
Santinamide cation	PC(31:1)	0.994427	4.64985e-05
PC(31:1)	Santinamide cation	0.994427	4.64985e-05
Isoleucyl-Hydroxyproline	N-alpha-(tert-Butoxycarbonyl)-L-proline	0.99439	4.71212e-05
N-alpha-(tert-Butoxycarbonyl)-L-proline	Isoleucyl-Hydroxyproline	0.99439	4.71212e-05
(1S,3R)-1-Aminocyclopentane-1,3-dicarboxylic acid	(12Z,15Z)-7,9,10-Trihydroxyoctadeca-12,15-dienoic acid	0.994388	4.71528e-05
(12Z,15Z)-7,9,10-Trihydroxyoctadeca-12,15-dienoic acid	(1S,3R)-1-Aminocyclopentane-1,3-dicarboxylic acid	0.994388	4.71528e-05
(Z)-6-Octadecenoic acid	PC(31:1)	0.994385	4.72019e-05
PC(31:1)	(Z)-6-Octadecenoic acid	0.994385	4.72019e-05
N-Arachidonoyl-L-serine	5-Amino-2-(3-hexyl-4-methyl-2,5-dioxopyrrol-1-yl)-5-oxopentanoic acid	0.994371	4.74417e-05
5-Amino-2-(3-hexyl-4-methyl-2,5-dioxopyrrol-1-yl)-5-oxopentanoic acid	N-Arachidonoyl-L-serine	0.994371	4.74417e-05
Val-Val	Santinamide cation	0.994294	4.87491e-05
Santinamide cation	Val-Val	0.994294	4.87491e-05
5-PAHSA	1-Palmitoyl-2-hydroxy-sn-glycero-3-phospho-(1'-rac-glycerol)	0.99427	4.91571e-05
9-PAHSA	1-Palmitoyl-2-hydroxy-sn-glycero-3-phospho-(1'-rac-glycerol)	0.99427	4.91571e-05
1-Palmitoyl-2-hydroxy-sn-glycero-3-phospho-(1'-rac-glycerol)	5-PAHSA	0.99427	4.91571e-05
1-Palmitoyl-2-hydroxy-sn-glycero-3-phospho-(1'-rac-glycerol)	9-PAHSA	0.99427	4.91571e-05
(10E,15Z)-9,12,13-Trihydroxyoctadeca-10,15-dienoic acid	1-Palmitoyl-2-hydroxy-sn-glycero-3-phospho-(1'-rac-glycerol)	0.994206	5.02518e-05
1-Palmitoyl-2-hydroxy-sn-glycero-3-phospho-(1'-rac-glycerol)	(10E,15Z)-9,12,13-Trihydroxyoctadeca-10,15-dienoic acid	0.994206	5.02518e-05
L-Norvaline	(12Z,15Z)-7,9,10-Trihydroxyoctadeca-12,15-dienoic acid	0.994179	5.07312e-05
(12Z,15Z)-7,9,10-Trihydroxyoctadeca-12,15-dienoic acid	L-Norvaline	0.994179	5.07312e-05
(1S,3R)-1-Aminocyclopentane-1,3-dicarboxylic acid	PC(31:1)	0.994144	5.13302e-05
PC(31:1)	(1S,3R)-1-Aminocyclopentane-1,3-dicarboxylic acid	0.994144	5.13302e-05
Santinamide cation	cis-7-Hexadecenoic acid	0.994002	5.38479e-05
cis-7-Hexadecenoic acid	Santinamide cation	0.994002	5.38479e-05
L-Norvaline	cis-7-Hexadecenoic acid	0.993968	5.44648e-05
cis-7-Hexadecenoic acid	L-Norvaline	0.993968	5.44648e-05
1,1-Dioxo-1,2-thiazolidine-3-carboxylic acid	(4E,6E)-2-(Hydroxymethyl)-3-(3-methoxy-3-oxopropyl)deca-4,6-dienoic acid	0.993845	5.67162e-05
(4E,6E)-2-(Hydroxymethyl)-3-(3-methoxy-3-oxopropyl)deca-4,6-dienoic acid	1,1-Dioxo-1,2-thiazolidine-3-carboxylic acid	0.993845	5.67162e-05
Methyl morpholine-3-carboxylate	2-Hydroxypalmitic acid	0.993838	5.68395e-05
Methyl morpholine-3-carboxylate	16-Hydroxypalmitic acid	0.993838	5.68395e-05
2-Hydroxypalmitic acid	Methyl morpholine-3-carboxylate	0.993838	5.68395e-05
16-Hydroxypalmitic acid	Methyl morpholine-3-carboxylate	0.993838	5.68395e-05
S-Allyl-L-Cysteine	15(R),19(R)-Hydroxyprostaglandin F1alpha	0.99378	5.79108e-05
15(R),19(R)-Hydroxyprostaglandin F1alpha	S-Allyl-L-Cysteine	0.99378	5.79108e-05
(1S,3R)-1-Aminocyclopentane-1,3-dicarboxylic acid	cis-7-Hexadecenoic acid	0.993774	5.80259e-05
cis-7-Hexadecenoic acid	(1S,3R)-1-Aminocyclopentane-1,3-dicarboxylic acid	0.993774	5.80259e-05
Isodeoxycholic acid	Linoleic acid	0.993773	5.80425e-05
Linoleic acid	Isodeoxycholic acid	0.993773	5.80425e-05
(2R)-6-Oxo-2-piperidinecarboxylic acid	L-DOPA methyl ester	0.993756	5.83688e-05
L-DOPA methyl ester	(2R)-6-Oxo-2-piperidinecarboxylic acid	0.993756	5.83688e-05
L-Norvaline	(10E,15Z)-9,12,13-Trihydroxyoctadeca-10,15-dienoic acid	0.993704	5.93266e-05
(10E,15Z)-9,12,13-Trihydroxyoctadeca-10,15-dienoic acid	L-Norvaline	0.993704	5.93266e-05
(10E,15Z)-9,12,13-Trihydroxyoctadeca-10,15-dienoic acid	cis-11-Eicosenoic acid	0.993703	5.93471e-05
cis-11-Eicosenoic acid	(10E,15Z)-9,12,13-Trihydroxyoctadeca-10,15-dienoic acid	0.993703	5.93471e-05
9-Hydroxynonanoic acid	Hypoxanthine	0.993668	6.00104e-05
Hypoxanthine	9-Hydroxynonanoic acid	0.993668	6.00104e-05
Philanthotoxin 74	LysoPC(14:1(9Z))	0.993652	6.03156e-05
LysoPC(14:1(9Z))	Philanthotoxin 74	0.993652	6.03156e-05
cis-11-Eicosenoic acid	PC(31:1)	0.993604	6.12238e-05
PC(31:1)	cis-11-Eicosenoic acid	0.993604	6.12238e-05
Santinamide cation	2-Hydroxypalmitic acid	0.993505	6.31414e-05
Santinamide cation	16-Hydroxypalmitic acid	0.993505	6.31414e-05
2-Hydroxypalmitic acid	Santinamide cation	0.993505	6.31414e-05
16-Hydroxypalmitic acid	Santinamide cation	0.993505	6.31414e-05
(Z)-6-Octadecenoic acid	13(S)-HODE	0.993414	6.49259e-05
13(S)-HODE	(Z)-6-Octadecenoic acid	0.993414	6.49259e-05
(1S,3R)-1-Aminocyclopentane-1,3-dicarboxylic acid	(10E,15Z)-9,12,13-Trihydroxyoctadeca-10,15-dienoic acid	0.993384	6.55033e-05
(10E,15Z)-9,12,13-Trihydroxyoctadeca-10,15-dienoic acid	(1S,3R)-1-Aminocyclopentane-1,3-dicarboxylic acid	0.993384	6.55033e-05
Santinamide cation	N,N-Dimethyl-L-valine	0.993342	6.63464e-05
N,N-Dimethyl-L-valine	Santinamide cation	0.993342	6.63464e-05
Santinamide cation	(10E,15Z)-9,12,13-Trihydroxyoctadeca-10,15-dienoic acid	0.993266	6.78756e-05
(10E,15Z)-9,12,13-Trihydroxyoctadeca-10,15-dienoic acid	Santinamide cation	0.993266	6.78756e-05
5-PAHSA	PC(31:1)	0.993249	6.8217e-05
9-PAHSA	PC(31:1)	0.993249	6.8217e-05
PC(31:1)	5-PAHSA	0.993249	6.8217e-05
PC(31:1)	9-PAHSA	0.993249	6.8217e-05
Methyl morpholine-3-carboxylate	cis-7-Hexadecenoic acid	0.993173	6.97467e-05
cis-7-Hexadecenoic acid	Methyl morpholine-3-carboxylate	0.993173	6.97467e-05
(10E,15Z)-9,12,13-Trihydroxyoctadeca-10,15-dienoic acid	2-Hydroxypalmitic acid	0.992997	7.33956e-05
(10E,15Z)-9,12,13-Trihydroxyoctadeca-10,15-dienoic acid	16-Hydroxypalmitic acid	0.992997	7.33956e-05
2-Hydroxypalmitic acid	(10E,15Z)-9,12,13-Trihydroxyoctadeca-10,15-dienoic acid	0.992997	7.33956e-05
16-Hydroxypalmitic acid	(10E,15Z)-9,12,13-Trihydroxyoctadeca-10,15-dienoic acid	0.992997	7.33956e-05
Methyl morpholine-3-carboxylate	N,N-Dimethyl-L-valine	0.992926	7.48863e-05
N,N-Dimethyl-L-valine	Methyl morpholine-3-carboxylate	0.992926	7.48863e-05
Sph(t18:0)	1-Palmitoyl-2-arachidonoyl-sn-glycero-3-phosphoserine	0.992917	7.50655e-05
1-Palmitoyl-2-arachidonoyl-sn-glycero-3-phosphoserine	Sph(t18:0)	0.992917	7.50655e-05
Philanthotoxin 74	2-Hydroxypalmitic acid	0.992912	7.51753e-05
Philanthotoxin 74	16-Hydroxypalmitic acid	0.992912	7.51753e-05
2-Hydroxypalmitic acid	Philanthotoxin 74	0.992912	7.51753e-05
16-Hydroxypalmitic acid	Philanthotoxin 74	0.992912	7.51753e-05
Val-Val	L-Norvaline	0.992882	7.58121e-05
L-Norvaline	Val-Val	0.992882	7.58121e-05
Capric acid	9Z,11E,13E-Octadecatrienoic acid ethyl ester	0.992782	7.79524e-05
9Z,11E,13E-Octadecatrienoic acid ethyl ester	Capric acid	0.992782	7.79524e-05
cis-7-Hexadecenoic acid	LPG(18:1(9Z))	0.992742	7.88328e-05
LPG(18:1(9Z))	cis-7-Hexadecenoic acid	0.992742	7.88328e-05
cis-11-Eicosenoic acid	cis-7-Hexadecenoic acid	0.992699	7.97522e-05
cis-7-Hexadecenoic acid	cis-11-Eicosenoic acid	0.992699	7.97522e-05
(1R,4R,6R)-4-Amino-2-oxabicyclo[3.1.0]hexane-4,6-dicarboxylic acid	(1S,3R)-1-Aminocyclopentane-1,3-dicarboxylic acid	0.992532	8.34562e-05
(1S,3R)-1-Aminocyclopentane-1,3-dicarboxylic acid	(1R,4R,6R)-4-Amino-2-oxabicyclo[3.1.0]hexane-4,6-dicarboxylic acid	0.992532	8.34562e-05
Lincomycin	3-Isobutylpentanedioic acid	0.992481	8.45952e-05
3-Isobutylpentanedioic acid	Lincomycin	0.992481	8.45952e-05
3-Isobutylpentanedioic acid	8-(Benzylamino)-1,3-dimethyl-3,7-dihydro-1H-purine-2,6-dione	0.992442	8.54781e-05
8-(Benzylamino)-1,3-dimethyl-3,7-dihydro-1H-purine-2,6-dione	3-Isobutylpentanedioic acid	0.992442	8.54781e-05
(1R,4R,6R)-4-Amino-2-oxabicyclo[3.1.0]hexane-4,6-dicarboxylic acid	2-Hydroxypalmitic acid	0.992405	8.62972e-05
(1R,4R,6R)-4-Amino-2-oxabicyclo[3.1.0]hexane-4,6-dicarboxylic acid	16-Hydroxypalmitic acid	0.992405	8.62972e-05
2-Hydroxypalmitic acid	(1R,4R,6R)-4-Amino-2-oxabicyclo[3.1.0]hexane-4,6-dicarboxylic acid	0.992405	8.62972e-05
16-Hydroxypalmitic acid	(1R,4R,6R)-4-Amino-2-oxabicyclo[3.1.0]hexane-4,6-dicarboxylic acid	0.992405	8.62972e-05
(12Z,15Z)-7,9,10-Trihydroxyoctadeca-12,15-dienoic acid	5-PAHSA	0.99238	8.68705e-05
(12Z,15Z)-7,9,10-Trihydroxyoctadeca-12,15-dienoic acid	9-PAHSA	0.99238	8.68705e-05
5-PAHSA	(12Z,15Z)-7,9,10-Trihydroxyoctadeca-12,15-dienoic acid	0.99238	8.68705e-05
9-PAHSA	(12Z,15Z)-7,9,10-Trihydroxyoctadeca-12,15-dienoic acid	0.99238	8.68705e-05
1,1-Dioxo-1,2-thiazolidine-3-carboxylic acid	3,3-Dimethylglutaric acid	0.992379	8.68933e-05
3,3-Dimethylglutaric acid	1,1-Dioxo-1,2-thiazolidine-3-carboxylic acid	0.992379	8.68933e-05
N-Oleoyltaurine	1-Palmitoyl-2-arachidonoyl-sn-glycero-3-phosphoserine	0.992192	9.12077e-05
1-Palmitoyl-2-arachidonoyl-sn-glycero-3-phosphoserine	N-Oleoyltaurine	0.992192	9.12077e-05
Lincomycin	2-Hydroxypalmitic acid	0.992134	9.25781e-05
Lincomycin	16-Hydroxypalmitic acid	0.992134	9.25781e-05
2-Hydroxypalmitic acid	Lincomycin	0.992134	9.25781e-05
16-Hydroxypalmitic acid	Lincomycin	0.992134	9.25781e-05
2-Hydroxypalmitic acid	8-(Benzylamino)-1,3-dimethyl-3,7-dihydro-1H-purine-2,6-dione	0.992094	9.35034e-05
16-Hydroxypalmitic acid	8-(Benzylamino)-1,3-dimethyl-3,7-dihydro-1H-purine-2,6-dione	0.992094	9.35034e-05
8-(Benzylamino)-1,3-dimethyl-3,7-dihydro-1H-purine-2,6-dione	2-Hydroxypalmitic acid	0.992094	9.35034e-05
8-(Benzylamino)-1,3-dimethyl-3,7-dihydro-1H-purine-2,6-dione	16-Hydroxypalmitic acid	0.992094	9.35034e-05
(1R,4R,6R)-4-Amino-2-oxabicyclo[3.1.0]hexane-4,6-dicarboxylic acid	(12Z,15Z)-7,9,10-Trihydroxyoctadeca-12,15-dienoic acid	0.992053	9.44902e-05
(12Z,15Z)-7,9,10-Trihydroxyoctadeca-12,15-dienoic acid	(1R,4R,6R)-4-Amino-2-oxabicyclo[3.1.0]hexane-4,6-dicarboxylic acid	0.992053	9.44902e-05
Santinamide cation	(12Z,15Z)-7,9,10-Trihydroxyoctadeca-12,15-dienoic acid	0.992042	9.47544e-05
(12Z,15Z)-7,9,10-Trihydroxyoctadeca-12,15-dienoic acid	Santinamide cation	0.992042	9.47544e-05
(1S,3R)-1-Aminocyclopentane-1,3-dicarboxylic acid	5-PAHSA	0.992032	9.49869e-05
(1S,3R)-1-Aminocyclopentane-1,3-dicarboxylic acid	9-PAHSA	0.992032	9.49869e-05
5-PAHSA	(1S,3R)-1-Aminocyclopentane-1,3-dicarboxylic acid	0.992032	9.49869e-05
9-PAHSA	(1S,3R)-1-Aminocyclopentane-1,3-dicarboxylic acid	0.992032	9.49869e-05
Glyceric acid	3,3-Dimethylglutaric acid	0.991916	9.77726e-05
3,3-Dimethylglutaric acid	Glyceric acid	0.991916	9.77726e-05
Val-Val	(1S,3R)-1-Aminocyclopentane-1,3-dicarboxylic acid	0.991901	9.8121e-05
(1S,3R)-1-Aminocyclopentane-1,3-dicarboxylic acid	Val-Val	0.991901	9.8121e-05
5-PAHSA	N-Oleoyltaurine	0.991864	9.9029e-05
9-PAHSA	N-Oleoyltaurine	0.991864	9.9029e-05
N-Oleoyltaurine	5-PAHSA	0.991864	9.9029e-05
N-Oleoyltaurine	9-PAHSA	0.991864	9.9029e-05
L-Norvaline	5-PAHSA	0.991863	9.90379e-05
L-Norvaline	9-PAHSA	0.991863	9.90379e-05
5-PAHSA	L-Norvaline	0.991863	9.90379e-05
9-PAHSA	L-Norvaline	0.991863	9.90379e-05
1-Palmitoyl-2-hydroxy-sn-glycero-3-phospho-(1'-rac-glycerol)	LPG(18:1(9Z))	0.991732	0.000102259
LPG(18:1(9Z))	1-Palmitoyl-2-hydroxy-sn-glycero-3-phospho-(1'-rac-glycerol)	0.991732	0.000102259
13(S)-HODE	cis-7-Hexadecenoic acid	0.991727	0.000102384
cis-7-Hexadecenoic acid	13(S)-HODE	0.991727	0.000102384
(2,5-Dioxo-1-pyrrolidinyl)acetic acid	27-Norcholestanehexol	0.991586	0.000105894
27-Norcholestanehexol	(2,5-Dioxo-1-pyrrolidinyl)acetic acid	0.991586	0.000105894
2-Hydroxypalmitic acid	1-Palmitoyl-2-hydroxy-sn-glycero-3-phospho-(1'-rac-glycerol)	0.991581	0.000106021
16-Hydroxypalmitic acid	1-Palmitoyl-2-hydroxy-sn-glycero-3-phospho-(1'-rac-glycerol)	0.991581	0.000106021
1-Palmitoyl-2-hydroxy-sn-glycero-3-phospho-(1'-rac-glycerol)	2-Hydroxypalmitic acid	0.991581	0.000106021
1-Palmitoyl-2-hydroxy-sn-glycero-3-phospho-(1'-rac-glycerol)	16-Hydroxypalmitic acid	0.991581	0.000106021
15(R),19(R)-Hydroxyprostaglandin F1alpha	LPE(18:1(9Z)/0:0)	0.991506	0.000107914
LPE(18:1(9Z)/0:0)	15(R),19(R)-Hydroxyprostaglandin F1alpha	0.991506	0.000107914
(1R,4R,6R)-4-Amino-2-oxabicyclo[3.1.0]hexane-4,6-dicarboxylic acid	L-Norvaline	0.991486	0.000108423
L-Norvaline	(1R,4R,6R)-4-Amino-2-oxabicyclo[3.1.0]hexane-4,6-dicarboxylic acid	0.991486	0.000108423
3-Methyladipic acid	ISOPALMITIC ACID	0.991447	0.000109424
Pimelic acid	ISOPALMITIC ACID	0.991447	0.000109424
ISOPALMITIC ACID	3-Methyladipic acid	0.991447	0.000109424
ISOPALMITIC ACID	Pimelic acid	0.991447	0.000109424
Methyl morpholine-3-carboxylate	LPG(18:1(9Z))	0.99139	0.00011089
LPG(18:1(9Z))	Methyl morpholine-3-carboxylate	0.99139	0.00011089
rac-N,N-Didesmethyl-O-desmethylvenlafaxine glucuronide	5-Oxooctanoic acid	0.991344	0.000112063
5-Oxooctanoic acid	rac-N,N-Didesmethyl-O-desmethylvenlafaxine glucuronide	0.991344	0.000112063
Chenodeoxycholic acid	9,10-Dihydrojasmonic acid	0.991304	0.0001131
9,10-Dihydrojasmonic acid	Chenodeoxycholic acid	0.991304	0.0001131
LysoPC(14:1(9Z))	1-Palmitoyl-2-arachidonoyl-sn-glycero-3-phosphoserine	0.991271	0.000113953
1-Palmitoyl-2-arachidonoyl-sn-glycero-3-phosphoserine	LysoPC(14:1(9Z))	0.991271	0.000113953
Methyl morpholine-3-carboxylate	Philanthotoxin 74	0.99121	0.000115547
Philanthotoxin 74	Methyl morpholine-3-carboxylate	0.99121	0.000115547
CRUSTECDYSONE	3,3-Dimethylglutaric acid	0.991176	0.000116453
3,3-Dimethylglutaric acid	CRUSTECDYSONE	0.991176	0.000116453
(Z)-6-Octadecenoic acid	2-Hydroxypalmitic acid	0.991154	0.000117042
(Z)-6-Octadecenoic acid	16-Hydroxypalmitic acid	0.991154	0.000117042
2-Hydroxypalmitic acid	(Z)-6-Octadecenoic acid	0.991154	0.000117042
16-Hydroxypalmitic acid	(Z)-6-Octadecenoic acid	0.991154	0.000117042
13(S)-HODE	5-PAHSA	0.991063	0.000119438
13(S)-HODE	9-PAHSA	0.991063	0.000119438
5-PAHSA	13(S)-HODE	0.991063	0.000119438
9-PAHSA	13(S)-HODE	0.991063	0.000119438
L-DOPA methyl ester	9,12-Octadecadiynoic acid	0.991053	0.000119727
9,12-Octadecadiynoic acid	L-DOPA methyl ester	0.991053	0.000119727
2-Hydroxypalmitic acid	PC(31:1)	0.990909	0.000123598
16-Hydroxypalmitic acid	PC(31:1)	0.990909	0.000123598
PC(31:1)	2-Hydroxypalmitic acid	0.990909	0.000123598
PC(31:1)	16-Hydroxypalmitic acid	0.990909	0.000123598
N-(5-Methyl-3-oxohexyl)alanine	Scopolamine beta-D-glucuronide	0.990905	0.000123696
Scopolamine beta-D-glucuronide	N-(5-Methyl-3-oxohexyl)alanine	0.990905	0.000123696
CRUSTECDYSONE	(4E,6E)-2-(Hydroxymethyl)-3-(3-methoxy-3-oxopropyl)deca-4,6-dienoic acid	0.990815	0.000126168
(4E,6E)-2-(Hydroxymethyl)-3-(3-methoxy-3-oxopropyl)deca-4,6-dienoic acid	CRUSTECDYSONE	0.990815	0.000126168
5-ketocaproate	5-Hydroxyhexanoic acid	0.990651	0.000130704
5-Hydroxyhexanoic acid	5-ketocaproate	0.990651	0.000130704
Val-Val	cis-7-Hexadecenoic acid	0.990644	0.000130884
cis-7-Hexadecenoic acid	Val-Val	0.990644	0.000130884
Sph(t18:0)	8-(Benzylamino)-1,3-dimethyl-3,7-dihydro-1H-purine-2,6-dione	0.990575	0.000132832
8-(Benzylamino)-1,3-dimethyl-3,7-dihydro-1H-purine-2,6-dione	Sph(t18:0)	0.990575	0.000132832
5-PAHSA	LysoPC(14:1(9Z))	0.990571	0.000132928
9-PAHSA	LysoPC(14:1(9Z))	0.990571	0.000132928
LysoPC(14:1(9Z))	5-PAHSA	0.990571	0.000132928
LysoPC(14:1(9Z))	9-PAHSA	0.990571	0.000132928
(2R)-3-Hydroxyisovaleroylcarnitine	Cinereain	0.990562	0.000133197
Cinereain	(2R)-3-Hydroxyisovaleroylcarnitine	0.990562	0.000133197
1,1-Dioxo-1,2-thiazolidine-3-carboxylic acid	CRUSTECDYSONE	0.990505	0.000134813
CRUSTECDYSONE	1,1-Dioxo-1,2-thiazolidine-3-carboxylic acid	0.990505	0.000134813
N-(5-Methyl-3-oxohexyl)alanine	L-DOPA methyl ester	0.990475	0.000135651
L-DOPA methyl ester	N-(5-Methyl-3-oxohexyl)alanine	0.990475	0.000135651
Lincomycin	Sph(t18:0)	0.990412	0.000137443
Sph(t18:0)	Lincomycin	0.990412	0.000137443
13(S)-HODE	Linoleic acid	0.990389	0.000138125
Linoleic acid	13(S)-HODE	0.990389	0.000138125
(12Z,15Z)-7,9,10-Trihydroxyoctadeca-12,15-dienoic acid	2-Hydroxypalmitic acid	0.990366	0.000138776
(12Z,15Z)-7,9,10-Trihydroxyoctadeca-12,15-dienoic acid	16-Hydroxypalmitic acid	0.990366	0.000138776
2-Hydroxypalmitic acid	(12Z,15Z)-7,9,10-Trihydroxyoctadeca-12,15-dienoic acid	0.990366	0.000138776
16-Hydroxypalmitic acid	(12Z,15Z)-7,9,10-Trihydroxyoctadeca-12,15-dienoic acid	0.990366	0.000138776
2-Propylglutaric acid	9,12-Octadecadiynoic acid	0.99035	0.00013923
9,12-Octadecadiynoic acid	2-Propylglutaric acid	0.99035	0.00013923
Lincomycin	LysoPC(14:1(9Z))	0.990322	0.000140043
LysoPC(14:1(9Z))	Lincomycin	0.990322	0.000140043
9-(Methoxycarbonyl)dec-9-enoic acid	9,10-Dihydrojasmonic acid	0.99031	0.00014038
9,10-Dihydrojasmonic acid	9-(Methoxycarbonyl)dec-9-enoic acid	0.99031	0.00014038
LysoPC(14:1(9Z))	8-(Benzylamino)-1,3-dimethyl-3,7-dihydro-1H-purine-2,6-dione	0.990225	0.000142853
8-(Benzylamino)-1,3-dimethyl-3,7-dihydro-1H-purine-2,6-dione	LysoPC(14:1(9Z))	0.990225	0.000142853
Val-Val	Soyacerebroside II	0.990221	0.000142978
Soyacerebroside II	Val-Val	0.990221	0.000142978
Philanthotoxin 74	(1R,4R,6R)-4-Amino-2-oxabicyclo[3.1.0]hexane-4,6-dicarboxylic acid	0.990183	0.000144089
(1R,4R,6R)-4-Amino-2-oxabicyclo[3.1.0]hexane-4,6-dicarboxylic acid	Philanthotoxin 74	0.990183	0.000144089
Val-Val	9-Oxo-10(E),12(E)-octadecadienoic acid	0.990162	0.000144717
9-Oxo-10(E),12(E)-octadecadienoic acid	Val-Val	0.990162	0.000144717
3-Isobutylpentanedioic acid	1,3-Dimethyl-8-(1-piperidinyl)-3,7-dihydro-1H-purine-2,6-dione	0.990074	0.000147293
1,3-Dimethyl-8-(1-piperidinyl)-3,7-dihydro-1H-purine-2,6-dione	3-Isobutylpentanedioic acid	0.990074	0.000147293
5-PAHSA	1,3-Dimethyl-8-(1-piperidinyl)-3,7-dihydro-1H-purine-2,6-dione	0.990033	0.000148511
9-PAHSA	1,3-Dimethyl-8-(1-piperidinyl)-3,7-dihydro-1H-purine-2,6-dione	0.990033	0.000148511
1,3-Dimethyl-8-(1-piperidinyl)-3,7-dihydro-1H-purine-2,6-dione	5-PAHSA	0.990033	0.000148511
1,3-Dimethyl-8-(1-piperidinyl)-3,7-dihydro-1H-purine-2,6-dione	9-PAHSA	0.990033	0.000148511
Methyl morpholine-3-carboxylate	rac-N,N-Didesmethyl-O-desmethylvenlafaxine glucuronide	0.989988	0.000149852
rac-N,N-Didesmethyl-O-desmethylvenlafaxine glucuronide	Methyl morpholine-3-carboxylate	0.989988	0.000149852
Methyl morpholine-3-carboxylate	(10E,15Z)-9,12,13-Trihydroxyoctadeca-10,15-dienoic acid	0.98996	0.000150688
(10E,15Z)-9,12,13-Trihydroxyoctadeca-10,15-dienoic acid	Methyl morpholine-3-carboxylate	0.98996	0.000150688
Methyl morpholine-3-carboxylate	Santinamide cation	0.989822	0.00015485
Santinamide cation	Methyl morpholine-3-carboxylate	0.989822	0.00015485
LPG(18:1(9Z))	PC(31:1)	0.989802	0.000155475
PC(31:1)	LPG(18:1(9Z))	0.989802	0.000155475
Glyceric acid	Scopolamine beta-D-glucuronide	0.989739	0.000157402
Scopolamine beta-D-glucuronide	Glyceric acid	0.989739	0.000157402
N-Oleoyltaurine	LysoPC(14:1(9Z))	0.989707	0.000158381
LysoPC(14:1(9Z))	N-Oleoyltaurine	0.989707	0.000158381
Undecenedioylcarnitine	(4E,6E)-2-(Hydroxymethyl)-3-(3-methoxy-3-oxopropyl)deca-4,6-dienoic acid	0.989626	0.000160886
(4E,6E)-2-(Hydroxymethyl)-3-(3-methoxy-3-oxopropyl)deca-4,6-dienoic acid	Undecenedioylcarnitine	0.989626	0.000160886
10-Hydroxydecanoic acid	Azelaic acid	0.989539	0.000163589
Azelaic acid	10-Hydroxydecanoic acid	0.989539	0.000163589
Suberic acid	9,12-Octadecadiynoic acid	0.989524	0.000164033
9,12-Octadecadiynoic acid	Suberic acid	0.989524	0.000164033
8-(Benzylamino)-1,3-dimethyl-3,7-dihydro-1H-purine-2,6-dione	1,3-Dimethyl-8-(1-piperidinyl)-3,7-dihydro-1H-purine-2,6-dione	0.989477	0.000165525
1,3-Dimethyl-8-(1-piperidinyl)-3,7-dihydro-1H-purine-2,6-dione	8-(Benzylamino)-1,3-dimethyl-3,7-dihydro-1H-purine-2,6-dione	0.989477	0.000165525
L-Norvaline	9-Oxo-10(E),12(E)-octadecadienoic acid	0.989452	0.000166298
9-Oxo-10(E),12(E)-octadecadienoic acid	L-Norvaline	0.989452	0.000166298
2-Hydroxypalmitic acid	9-Oxo-10(E),12(E)-octadecadienoic acid	0.989445	0.000166538
16-Hydroxypalmitic acid	9-Oxo-10(E),12(E)-octadecadienoic acid	0.989445	0.000166538
9-Oxo-10(E),12(E)-octadecadienoic acid	2-Hydroxypalmitic acid	0.989445	0.000166538
9-Oxo-10(E),12(E)-octadecadienoic acid	16-Hydroxypalmitic acid	0.989445	0.000166538
Lincomycin	1,3-Dimethyl-8-(1-piperidinyl)-3,7-dihydro-1H-purine-2,6-dione	0.989431	0.000166956
1,3-Dimethyl-8-(1-piperidinyl)-3,7-dihydro-1H-purine-2,6-dione	Lincomycin	0.989431	0.000166956
Val-Val	13(S)-HODE	0.989423	0.00016721
13(S)-HODE	Val-Val	0.989423	0.00016721
Santinamide cation	9-Oxo-10(E),12(E)-octadecadienoic acid	0.989398	0.000168018
9-Oxo-10(E),12(E)-octadecadienoic acid	Santinamide cation	0.989398	0.000168018
beta-D-Glucopyranoside, phenylmethyl O-D-apio-beta-D-furanosyl-(1->2)-O-[beta-D-glucopyranosyl-(1->6)]-	1,2-Dipalmitoleoyl-sn-glycero-3-phosphocholine	0.989341	0.000169804
1,2-Dipalmitoleoyl-sn-glycero-3-phosphocholine	beta-D-Glucopyranoside, phenylmethyl O-D-apio-beta-D-furanosyl-(1->2)-O-[beta-D-glucopyranosyl-(1->6)]-	0.989341	0.000169804
L-Norvaline	(Z)-6-Octadecenoic acid	0.989305	0.000170971
(Z)-6-Octadecenoic acid	L-Norvaline	0.989305	0.000170971
(1R,4R,6R)-4-Amino-2-oxabicyclo[3.1.0]hexane-4,6-dicarboxylic acid	LysoPC(14:1(9Z))	0.989205	0.000174162
LysoPC(14:1(9Z))	(1R,4R,6R)-4-Amino-2-oxabicyclo[3.1.0]hexane-4,6-dicarboxylic acid	0.989205	0.000174162
3,3-Dimethylglutaric acid	(4E,6E)-2-(Hydroxymethyl)-3-(3-methoxy-3-oxopropyl)deca-4,6-dienoic acid	0.989185	0.000174804
(4E,6E)-2-(Hydroxymethyl)-3-(3-methoxy-3-oxopropyl)deca-4,6-dienoic acid	3,3-Dimethylglutaric acid	0.989185	0.000174804
5,5,5-Trifluoroleucine	3-(2-Oxocyclohexyl)propanoic acid	0.98915	0.000175939
3-(2-Oxocyclohexyl)propanoic acid	5,5,5-Trifluoroleucine	0.98915	0.000175939
LPG(18:1(9Z))	Sph(d18:0)	0.988958	0.000182228
Sph(d18:0)	LPG(18:1(9Z))	0.988958	0.000182228
(10E,15Z)-9,12,13-Trihydroxyoctadeca-10,15-dienoic acid	13(S)-HODE	0.988952	0.000182405
13(S)-HODE	(10E,15Z)-9,12,13-Trihydroxyoctadeca-10,15-dienoic acid	0.988952	0.000182405
cis-7-Hexadecenoic acid	8-(Benzylamino)-1,3-dimethyl-3,7-dihydro-1H-purine-2,6-dione	0.988947	0.000182586
8-(Benzylamino)-1,3-dimethyl-3,7-dihydro-1H-purine-2,6-dione	cis-7-Hexadecenoic acid	0.988947	0.000182586
LysoPC(14:1(9Z))	1-Palmitoyl-2-hydroxy-sn-glycero-3-phospho-(1'-rac-glycerol)	0.988942	0.000182739
1-Palmitoyl-2-hydroxy-sn-glycero-3-phospho-(1'-rac-glycerol)	LysoPC(14:1(9Z))	0.988942	0.000182739
PE(14:0/16:0)	PE(20:1(11Z)/14:1(9Z))	0.988934	0.000183014
PE(20:1(11Z)/14:1(9Z))	PE(14:0/16:0)	0.988934	0.000183014
(1R,4R,6R)-4-Amino-2-oxabicyclo[3.1.0]hexane-4,6-dicarboxylic acid	1,3-Dimethyl-8-(1-piperidinyl)-3,7-dihydro-1H-purine-2,6-dione	0.988927	0.000183237
1,3-Dimethyl-8-(1-piperidinyl)-3,7-dihydro-1H-purine-2,6-dione	(1R,4R,6R)-4-Amino-2-oxabicyclo[3.1.0]hexane-4,6-dicarboxylic acid	0.988927	0.000183237
(1S,3R)-1-Aminocyclopentane-1,3-dicarboxylic acid	(Z)-6-Octadecenoic acid	0.988905	0.000183968
(Z)-6-Octadecenoic acid	(1S,3R)-1-Aminocyclopentane-1,3-dicarboxylic acid	0.988905	0.000183968
Scopolamine beta-D-glucuronide	9,12-Octadecadiynoic acid	0.988869	0.000185157
9,12-Octadecadiynoic acid	Scopolamine beta-D-glucuronide	0.988869	0.000185157
5-PAHSA	9-Oxo-10(E),12(E)-octadecadienoic acid	0.988866	0.000185271
9-PAHSA	9-Oxo-10(E),12(E)-octadecadienoic acid	0.988866	0.000185271
9-Oxo-10(E),12(E)-octadecadienoic acid	5-PAHSA	0.988866	0.000185271
9-Oxo-10(E),12(E)-octadecadienoic acid	9-PAHSA	0.988866	0.000185271
Santinamide cation	5-PAHSA	0.988837	0.000186235
Santinamide cation	9-PAHSA	0.988837	0.000186235
5-PAHSA	Santinamide cation	0.988837	0.000186235
9-PAHSA	Santinamide cation	0.988837	0.000186235
Lincomycin	cis-7-Hexadecenoic acid	0.988832	0.000186405
cis-7-Hexadecenoic acid	Lincomycin	0.988832	0.000186405
cis-7-Hexadecenoic acid	LysoPC(14:1(9Z))	0.988828	0.000186527
LysoPC(14:1(9Z))	cis-7-Hexadecenoic acid	0.988828	0.000186527
2-Hydroxypalmitic acid	LPG(18:1(9Z))	0.988818	0.000186862
16-Hydroxypalmitic acid	LPG(18:1(9Z))	0.988818	0.000186862
LPG(18:1(9Z))	2-Hydroxypalmitic acid	0.988818	0.000186862
LPG(18:1(9Z))	16-Hydroxypalmitic acid	0.988818	0.000186862
DL-2,3-Diaminopropionic acid	PE(20:1(11Z)/14:1(9Z))	0.988784	0.000187999
PE(20:1(11Z)/14:1(9Z))	DL-2,3-Diaminopropionic acid	0.988784	0.000187999
(1S,3R)-1-Aminocyclopentane-1,3-dicarboxylic acid	9-Oxo-10(E),12(E)-octadecadienoic acid	0.988775	0.000188299
9-Oxo-10(E),12(E)-octadecadienoic acid	(1S,3R)-1-Aminocyclopentane-1,3-dicarboxylic acid	0.988775	0.000188299
Avibactam	9-Methylxanthine	0.988672	0.00019175
9-Methylxanthine	Avibactam	0.988672	0.00019175
Tauro-beta-muricholic acid	DG(20:3(5Z,8Z,11Z)/18:3(6Z,9Z,12Z)/0:0)	0.98865	0.000192506
Taurocholic acid	DG(20:3(5Z,8Z,11Z)/18:3(6Z,9Z,12Z)/0:0)	0.98865	0.000192506
Tauro-gamma-muricholic acid	DG(20:3(5Z,8Z,11Z)/18:3(6Z,9Z,12Z)/0:0)	0.98865	0.000192506
DG(20:3(5Z,8Z,11Z)/18:3(6Z,9Z,12Z)/0:0)	Tauro-beta-muricholic acid	0.98865	0.000192506
DG(20:3(5Z,8Z,11Z)/18:3(6Z,9Z,12Z)/0:0)	Taurocholic acid	0.98865	0.000192506
DG(20:3(5Z,8Z,11Z)/18:3(6Z,9Z,12Z)/0:0)	Tauro-gamma-muricholic acid	0.98865	0.000192506
(Z)-6-Octadecenoic acid	5-PAHSA	0.988547	0.000195991
(Z)-6-Octadecenoic acid	9-PAHSA	0.988547	0.000195991
5-PAHSA	(Z)-6-Octadecenoic acid	0.988547	0.000195991
9-PAHSA	(Z)-6-Octadecenoic acid	0.988547	0.000195991
Val-Val	(12Z,15Z)-7,9,10-Trihydroxyoctadeca-12,15-dienoic acid	0.988501	0.000197565
(12Z,15Z)-7,9,10-Trihydroxyoctadeca-12,15-dienoic acid	Val-Val	0.988501	0.000197565
N-Oleoyltaurine	1-Palmitoyl-2-hydroxy-sn-glycero-3-phospho-(1'-rac-glycerol)	0.988498	0.000197667
1-Palmitoyl-2-hydroxy-sn-glycero-3-phospho-(1'-rac-glycerol)	N-Oleoyltaurine	0.988498	0.000197667
Apocholic acid	(4E,6E)-2-(Hydroxymethyl)-3-(3-methoxy-3-oxopropyl)deca-4,6-dienoic acid	0.988468	0.000198712
(4E,6E)-2-(Hydroxymethyl)-3-(3-methoxy-3-oxopropyl)deca-4,6-dienoic acid	Apocholic acid	0.988468	0.000198712
N,N-Dimethyl-L-valine	rac-N,N-Didesmethyl-O-desmethylvenlafaxine glucuronide	0.988458	0.000199052
rac-N,N-Didesmethyl-O-desmethylvenlafaxine glucuronide	N,N-Dimethyl-L-valine	0.988458	0.000199052
N,N-Dimethyl-L-valine	LPG(18:1(9Z))	0.988436	0.000199822
LPG(18:1(9Z))	N,N-Dimethyl-L-valine	0.988436	0.000199822
Apocholic acid	Undecenedioylcarnitine	0.988428	0.000200078
Undecenedioylcarnitine	Apocholic acid	0.988428	0.000200078
D-Ribose	9-(Methoxycarbonyl)dec-9-enoic acid	0.988374	0.000201977
9-(Methoxycarbonyl)dec-9-enoic acid	D-Ribose	0.988374	0.000201977
Scopolamine beta-D-glucuronide	3,3-Dimethylglutaric acid	0.988342	0.000203057
3,3-Dimethylglutaric acid	Scopolamine beta-D-glucuronide	0.988342	0.000203057
1-Amino(cyclohexyl)acetic acid ethyl ester	Zaleplon	0.988288	0.000204951
Zaleplon	1-Amino(cyclohexyl)acetic acid ethyl ester	0.988288	0.000204951
rac-N,N-Didesmethyl-O-desmethylvenlafaxine glucuronide	Sph(d18:0)	0.988259	0.000205955
Sph(d18:0)	rac-N,N-Didesmethyl-O-desmethylvenlafaxine glucuronide	0.988259	0.000205955
N-Tigloylglycine	2-(3,4'-Dihydroxy-4,4,7,8a-tetramethyl-6'-oxospiro[2,3,4a,5,6,7-hexahydro-1H-naphthalene-8,2'-3,8-dihydrofuro[2,3-e]isoindole]-7'-yl)propanoic acid	0.988243	0.000206518
2-(3,4'-Dihydroxy-4,4,7,8a-tetramethyl-6'-oxospiro[2,3,4a,5,6,7-hexahydro-1H-naphthalene-8,2'-3,8-dihydrofuro[2,3-e]isoindole]-7'-yl)propanoic acid	N-Tigloylglycine	0.988243	0.000206518
Betonicine	5-Hydroxyhexanoic acid	0.988239	0.000206652
5-Hydroxyhexanoic acid	Betonicine	0.988239	0.000206652
(4E,6E)-2-(Hydroxymethyl)-3-(3-methoxy-3-oxopropyl)deca-4,6-dienoic acid	Butaprost (free acid)	0.988214	0.000207549
Butaprost (free acid)	(4E,6E)-2-(Hydroxymethyl)-3-(3-methoxy-3-oxopropyl)deca-4,6-dienoic acid	0.988214	0.000207549
(25S)-7-Dafachronic acid	Glyco-gamma-muricholic acid	0.9882	0.000208041
Glyco-gamma-muricholic acid	(25S)-7-Dafachronic acid	0.9882	0.000208041
Santinamide cation	(Z)-6-Octadecenoic acid	0.988177	0.000208851
(Z)-6-Octadecenoic acid	Santinamide cation	0.988177	0.000208851
(Z)-6-Octadecenoic acid	LysoPC(14:1(9Z))	0.988167	0.00020919
LysoPC(14:1(9Z))	(Z)-6-Octadecenoic acid	0.988167	0.00020919
4-Oxododecanedioic acid	Hypoxanthine	0.98816	0.000209458
Hypoxanthine	4-Oxododecanedioic acid	0.98816	0.000209458
N,N-Dimethyl-L-valine	L-Norvaline	0.988142	0.000210085
L-Norvaline	N,N-Dimethyl-L-valine	0.988142	0.000210085
PC(14:0/14:0)	PE(20:1(11Z)/14:1(9Z))	0.988138	0.000210218
PE(20:1(11Z)/14:1(9Z))	PC(14:0/14:0)	0.988138	0.000210218
cis-11-Eicosenoic acid	Linoleic acid	0.988128	0.000210585
Linoleic acid	cis-11-Eicosenoic acid	0.988128	0.000210585
Methyl morpholine-3-carboxylate	(1S,3R)-1-Aminocyclopentane-1,3-dicarboxylic acid	0.988071	0.000212618
(1S,3R)-1-Aminocyclopentane-1,3-dicarboxylic acid	Methyl morpholine-3-carboxylate	0.988071	0.000212618
Isodeoxycholic acid	Chenodeoxycholic acid	0.988057	0.000213116
Chenodeoxycholic acid	Isodeoxycholic acid	0.988057	0.000213116
Santinamide cation	LPG(18:1(9Z))	0.988031	0.000214037
LPG(18:1(9Z))	Santinamide cation	0.988031	0.000214037
(10E,15Z)-9,12,13-Trihydroxyoctadeca-10,15-dienoic acid	LysoPC(14:1(9Z))	0.98799	0.000215498
LysoPC(14:1(9Z))	(10E,15Z)-9,12,13-Trihydroxyoctadeca-10,15-dienoic acid	0.98799	0.000215498
(3E)-4-(1-Hydroxy-2,6,6-trimethyl-4-oxocyclohex-2-en-1-yl)but-3-en-2-yl 2-O-hexopyranosylhexopyranoside	13(S)-HODE	0.987951	0.000216897
13(S)-HODE	(3E)-4-(1-Hydroxy-2,6,6-trimethyl-4-oxocyclohex-2-en-1-yl)but-3-en-2-yl 2-O-hexopyranosylhexopyranoside	0.987951	0.000216897
(12Z,15Z)-7,9,10-Trihydroxyoctadeca-12,15-dienoic acid	PC(31:1)	0.98791	0.000218371
PC(31:1)	(12Z,15Z)-7,9,10-Trihydroxyoctadeca-12,15-dienoic acid	0.98791	0.000218371
N,N-Dimethyl-L-valine	(10E,15Z)-9,12,13-Trihydroxyoctadeca-10,15-dienoic acid	0.987866	0.000219953
(10E,15Z)-9,12,13-Trihydroxyoctadeca-10,15-dienoic acid	N,N-Dimethyl-L-valine	0.987866	0.000219953
Methyl morpholine-3-carboxylate	L-Norvaline	0.987837	0.000220995
L-Norvaline	Methyl morpholine-3-carboxylate	0.987837	0.000220995
Val-Val	(10E,15Z)-9,12,13-Trihydroxyoctadeca-10,15-dienoic acid	0.987773	0.000223322
(10E,15Z)-9,12,13-Trihydroxyoctadeca-10,15-dienoic acid	Val-Val	0.987773	0.000223322
9-(Methoxycarbonyl)dec-9-enoic acid	Linoleic acid	0.987746	0.000224332
Linoleic acid	9-(Methoxycarbonyl)dec-9-enoic acid	0.987746	0.000224332
L-Norvaline	1-Palmitoyl-2-hydroxy-sn-glycero-3-phospho-(1'-rac-glycerol)	0.987694	0.000226239
1-Palmitoyl-2-hydroxy-sn-glycero-3-phospho-(1'-rac-glycerol)	L-Norvaline	0.987694	0.000226239
(12Z,15Z)-7,9,10-Trihydroxyoctadeca-12,15-dienoic acid	cis-7-Hexadecenoic acid	0.987671	0.000227056
cis-7-Hexadecenoic acid	(12Z,15Z)-7,9,10-Trihydroxyoctadeca-12,15-dienoic acid	0.987671	0.000227056
Pivagabine	Niazirin	0.987653	0.000227719
Niazirin	Pivagabine	0.987653	0.000227719
N,N-Dimethyl-L-valine	(1S,3R)-1-Aminocyclopentane-1,3-dicarboxylic acid	0.987653	0.000227745
(1S,3R)-1-Aminocyclopentane-1,3-dicarboxylic acid	N,N-Dimethyl-L-valine	0.987653	0.000227745
(9Z,12Z)-15-Hydroxy-16-methoxyoctadeca-9,12-dienoic acid	PC(16:0/P-16:0)	0.987652	0.000227761
PC(16:0/P-16:0)	(9Z,12Z)-15-Hydroxy-16-methoxyoctadeca-9,12-dienoic acid	0.987652	0.000227761
rac-N,N-Didesmethyl-O-desmethylvenlafaxine glucuronide	LPG(18:1(9Z))	0.987491	0.000233747
LPG(18:1(9Z))	rac-N,N-Didesmethyl-O-desmethylvenlafaxine glucuronide	0.987491	0.000233747
(10E,15Z)-9,12,13-Trihydroxyoctadeca-10,15-dienoic acid	5-PAHSA	0.987469	0.000234563
(10E,15Z)-9,12,13-Trihydroxyoctadeca-10,15-dienoic acid	9-PAHSA	0.987469	0.000234563
5-PAHSA	(10E,15Z)-9,12,13-Trihydroxyoctadeca-10,15-dienoic acid	0.987469	0.000234563
9-PAHSA	(10E,15Z)-9,12,13-Trihydroxyoctadeca-10,15-dienoic acid	0.987469	0.000234563
1-Stearoyl-2-arachidonyl-sn-glycero-3-phosphocholine	PC(18:4(6Z,9Z,12Z,15Z)/18:0)	0.987454	0.000235124
PC(18:4(6Z,9Z,12Z,15Z)/18:0)	1-Stearoyl-2-arachidonyl-sn-glycero-3-phosphocholine	0.987454	0.000235124
(1S,3R)-1-Aminocyclopentane-1,3-dicarboxylic acid	1-Palmitoyl-2-hydroxy-sn-glycero-3-phospho-(1'-rac-glycerol)	0.987379	0.000237927
1-Palmitoyl-2-hydroxy-sn-glycero-3-phospho-(1'-rac-glycerol)	(1S,3R)-1-Aminocyclopentane-1,3-dicarboxylic acid	0.987379	0.000237927
N-(5-Methyl-3-oxohexyl)alanine	Suberic acid	0.987336	0.000239567
Suberic acid	N-(5-Methyl-3-oxohexyl)alanine	0.987336	0.000239567
(1R,4R,6R)-4-Amino-2-oxabicyclo[3.1.0]hexane-4,6-dicarboxylic acid	5-PAHSA	0.987321	0.0002401
(1R,4R,6R)-4-Amino-2-oxabicyclo[3.1.0]hexane-4,6-dicarboxylic acid	9-PAHSA	0.987321	0.0002401
5-PAHSA	(1R,4R,6R)-4-Amino-2-oxabicyclo[3.1.0]hexane-4,6-dicarboxylic acid	0.987321	0.0002401
9-PAHSA	(1R,4R,6R)-4-Amino-2-oxabicyclo[3.1.0]hexane-4,6-dicarboxylic acid	0.987321	0.0002401
N-(5-Methyl-3-oxohexyl)alanine	2-Propylglutaric acid	0.987316	0.000240307
2-Propylglutaric acid	N-(5-Methyl-3-oxohexyl)alanine	0.987316	0.000240307
(3-(Hexopyranosyloxy)-2-((2Z)-pent-2-en-1-yl)cyclopentyl)acetic acid	LysoPC(14:1(9Z))	0.987292	0.000241206
LysoPC(14:1(9Z))	(3-(Hexopyranosyloxy)-2-((2Z)-pent-2-en-1-yl)cyclopentyl)acetic acid	0.987292	0.000241206
DL-2,3-Diaminopropionic acid	PE(14:0/16:0)	0.987146	0.000246762
PE(14:0/16:0)	DL-2,3-Diaminopropionic acid	0.987146	0.000246762
Philanthotoxin 74	Butaprost (free acid)	0.987132	0.000247331
Butaprost (free acid)	Philanthotoxin 74	0.987132	0.000247331
N5-(1-Iminoethyl)-L-ornithine	Soyacerebroside II	0.98694	0.000254737
Soyacerebroside II	N5-(1-Iminoethyl)-L-ornithine	0.98694	0.000254737
(2R)-6-Oxo-2-piperidinecarboxylic acid	Suberic acid	0.986913	0.00025577
Suberic acid	(2R)-6-Oxo-2-piperidinecarboxylic acid	0.986913	0.00025577
Decanoic acid, 3-amino-	Cholic acid/Muricholic acid, alanine-conjugated (1)	0.986888	0.000256765
Cholic acid/Muricholic acid, alanine-conjugated (1)	Decanoic acid, 3-amino-	0.986888	0.000256765
Philanthotoxin 74	(4E,6E)-2-(Hydroxymethyl)-3-(3-methoxy-3-oxopropyl)deca-4,6-dienoic acid	0.986844	0.000258499
(4E,6E)-2-(Hydroxymethyl)-3-(3-methoxy-3-oxopropyl)deca-4,6-dienoic acid	Philanthotoxin 74	0.986844	0.000258499
Val-Val	5-PAHSA	0.986843	0.00025854
Val-Val	9-PAHSA	0.986843	0.00025854
5-PAHSA	Val-Val	0.986843	0.00025854
9-PAHSA	Val-Val	0.986843	0.00025854
L-Norvaline	LPG(18:1(9Z))	0.986836	0.000258798
LPG(18:1(9Z))	L-Norvaline	0.986836	0.000258798
N,N-Dimethyl-L-valine	cis-7-Hexadecenoic acid	0.986808	0.000259908
cis-7-Hexadecenoic acid	N,N-Dimethyl-L-valine	0.986808	0.000259908
Chenodeoxycholic acid	Linoleic acid	0.986791	0.000260576
Linoleic acid	Chenodeoxycholic acid	0.986791	0.000260576
(12Z,15Z)-7,9,10-Trihydroxyoctadeca-12,15-dienoic acid	8-(Benzylamino)-1,3-dimethyl-3,7-dihydro-1H-purine-2,6-dione	0.986775	0.000261179
8-(Benzylamino)-1,3-dimethyl-3,7-dihydro-1H-purine-2,6-dione	(12Z,15Z)-7,9,10-Trihydroxyoctadeca-12,15-dienoic acid	0.986775	0.000261179
(2R)-6-Oxo-2-piperidinecarboxylic acid	PS(16:0/16:0)	0.986753	0.000262047
PS(16:0/16:0)	(2R)-6-Oxo-2-piperidinecarboxylic acid	0.986753	0.000262047
(3E)-4-(1-Hydroxy-2,6,6-trimethyl-4-oxocyclohex-2-en-1-yl)but-3-en-2-yl 2-O-hexopyranosylhexopyranoside	N-Oleoyltaurine	0.986726	0.000263133
N-Oleoyltaurine	(3E)-4-(1-Hydroxy-2,6,6-trimethyl-4-oxocyclohex-2-en-1-yl)but-3-en-2-yl 2-O-hexopyranosylhexopyranoside	0.986726	0.000263133
Lincomycin	(12Z,15Z)-7,9,10-Trihydroxyoctadeca-12,15-dienoic acid	0.986672	0.00026528
(12Z,15Z)-7,9,10-Trihydroxyoctadeca-12,15-dienoic acid	Lincomycin	0.986672	0.00026528
Methyl morpholine-3-carboxylate	LysoPC(14:1(9Z))	0.98664	0.000266538
LysoPC(14:1(9Z))	Methyl morpholine-3-carboxylate	0.98664	0.000266538
DG(15:0/22:6(4Z,7Z,10Z,13Z,16Z,19Z)/0:0)	DG(20:3(5Z,8Z,11Z)/18:3(6Z,9Z,12Z)/0:0)	0.98664	0.000266545
DG(20:3(5Z,8Z,11Z)/18:3(6Z,9Z,12Z)/0:0)	DG(15:0/22:6(4Z,7Z,10Z,13Z,16Z,19Z)/0:0)	0.98664	0.000266545
(1S,3R)-1-Aminocyclopentane-1,3-dicarboxylic acid	LysoPC(14:1(9Z))	0.986633	0.000266811
LysoPC(14:1(9Z))	(1S,3R)-1-Aminocyclopentane-1,3-dicarboxylic acid	0.986633	0.000266811
Methyl morpholine-3-carboxylate	(Z)-6-Octadecenoic acid	0.986554	0.000269986
(Z)-6-Octadecenoic acid	Methyl morpholine-3-carboxylate	0.986554	0.000269986
Val-Val	cis-11-Eicosenoic acid	0.986533	0.00027081
cis-11-Eicosenoic acid	Val-Val	0.986533	0.00027081
Betonicine	4-Amino-2,6-diphenyl-5-pyrimidinecarbonitrile	0.986515	0.00027156
4-Amino-2,6-diphenyl-5-pyrimidinecarbonitrile	Betonicine	0.986515	0.00027156
LPG(18:1(9Z))	Hypoxanthine	0.986453	0.000274035
Hypoxanthine	LPG(18:1(9Z))	0.986453	0.000274035
(1S,3R)-1-Aminocyclopentane-1,3-dicarboxylic acid	LPG(18:1(9Z))	0.986379	0.000277047
LPG(18:1(9Z))	(1S,3R)-1-Aminocyclopentane-1,3-dicarboxylic acid	0.986379	0.000277047
Trp-Gly-Trp	5,8,11,14-Eicosatetraynoic acid	0.986338	0.000278702
5,8,11,14-Eicosatetraynoic acid	Trp-Gly-Trp	0.986338	0.000278702
5-Hydroxyhexanoic acid	Palmitamide	0.986302	0.000280176
Palmitamide	5-Hydroxyhexanoic acid	0.986302	0.000280176
(Z)-6-Octadecenoic acid	Hypoxanthine	0.986299	0.000280272
Hypoxanthine	(Z)-6-Octadecenoic acid	0.986299	0.000280272
Santinamide cation	(1R,4R,6R)-4-Amino-2-oxabicyclo[3.1.0]hexane-4,6-dicarboxylic acid	0.986271	0.000281449
(1R,4R,6R)-4-Amino-2-oxabicyclo[3.1.0]hexane-4,6-dicarboxylic acid	Santinamide cation	0.986271	0.000281449
(25S)-7-Dafachronic acid	Sophoraside A	0.986193	0.000284632
Sophoraside A	(25S)-7-Dafachronic acid	0.986193	0.000284632
Val-Val	1-Palmitoyl-2-hydroxy-sn-glycero-3-phospho-(1'-rac-glycerol)	0.986185	0.000284976
1-Palmitoyl-2-hydroxy-sn-glycero-3-phospho-(1'-rac-glycerol)	Val-Val	0.986185	0.000284976
Leucyl-Glycine	PS(16:0/16:0)	0.986184	0.000284995
PS(16:0/16:0)	Leucyl-Glycine	0.986184	0.000284995
DL-2,3-Diaminopropionic acid	PC(14:0/14:0)	0.986122	0.000287577
PC(14:0/14:0)	DL-2,3-Diaminopropionic acid	0.986122	0.000287577
(3-(Hexopyranosyloxy)-2-((2Z)-pent-2-en-1-yl)cyclopentyl)acetic acid	Butaprost (free acid)	0.986052	0.000290467
Butaprost (free acid)	(3-(Hexopyranosyloxy)-2-((2Z)-pent-2-en-1-yl)cyclopentyl)acetic acid	0.986052	0.000290467
(10E,15Z)-9,12,13-Trihydroxyoctadeca-10,15-dienoic acid	Hypoxanthine	0.986043	0.000290836
Hypoxanthine	(10E,15Z)-9,12,13-Trihydroxyoctadeca-10,15-dienoic acid	0.986043	0.000290836
2-(3,4'-Dihydroxy-4,4,7,8a-tetramethyl-6'-oxospiro[2,3,4a,5,6,7-hexahydro-1H-naphthalene-8,2'-3,8-dihydrofuro[2,3-e]isoindole]-7'-yl)propanoic acid	Glycerophospho-N-oleoylethanolamine	0.986023	0.000291666
Glycerophospho-N-oleoylethanolamine	2-(3,4'-Dihydroxy-4,4,7,8a-tetramethyl-6'-oxospiro[2,3,4a,5,6,7-hexahydro-1H-naphthalene-8,2'-3,8-dihydrofuro[2,3-e]isoindole]-7'-yl)propanoic acid	0.986023	0.000291666
LPC(13:0)	Hypoxanthine	0.985967	0.000293994
Hypoxanthine	LPC(13:0)	0.985967	0.000293994
1-Palmitoyl-2-hydroxy-sn-glycero-3-phospho-(1'-rac-glycerol)	8-(Benzylamino)-1,3-dimethyl-3,7-dihydro-1H-purine-2,6-dione	0.985962	0.000294228
8-(Benzylamino)-1,3-dimethyl-3,7-dihydro-1H-purine-2,6-dione	1-Palmitoyl-2-hydroxy-sn-glycero-3-phospho-(1'-rac-glycerol)	0.985962	0.000294228
Linoleic acid	9,10-Dihydrojasmonic acid	0.985903	0.000296687
9,10-Dihydrojasmonic acid	Linoleic acid	0.985903	0.000296687
Lincomycin	(1R,4R,6R)-4-Amino-2-oxabicyclo[3.1.0]hexane-4,6-dicarboxylic acid	0.985844	0.000299151
(1R,4R,6R)-4-Amino-2-oxabicyclo[3.1.0]hexane-4,6-dicarboxylic acid	Lincomycin	0.985844	0.000299151
Betonicine	3-Methyladipic acid	0.985807	0.000300716
Betonicine	Pimelic acid	0.985807	0.000300716
3-Methyladipic acid	Betonicine	0.985807	0.000300716
Pimelic acid	Betonicine	0.985807	0.000300716
L-Norvaline	LysoPC(14:1(9Z))	0.985725	0.000304192
LysoPC(14:1(9Z))	L-Norvaline	0.985725	0.000304192
N-3-Hydroxyoctanoyl-L-homoserine lactone	Scopolamine beta-D-glucuronide	0.985722	0.000304341
Scopolamine beta-D-glucuronide	N-3-Hydroxyoctanoyl-L-homoserine lactone	0.985722	0.000304341
(1R,4R,6R)-4-Amino-2-oxabicyclo[3.1.0]hexane-4,6-dicarboxylic acid	8-(Benzylamino)-1,3-dimethyl-3,7-dihydro-1H-purine-2,6-dione	0.98572	0.000304436
8-(Benzylamino)-1,3-dimethyl-3,7-dihydro-1H-purine-2,6-dione	(1R,4R,6R)-4-Amino-2-oxabicyclo[3.1.0]hexane-4,6-dicarboxylic acid	0.98572	0.000304436
Lincomycin	1-Palmitoyl-2-hydroxy-sn-glycero-3-phospho-(1'-rac-glycerol)	0.985651	0.000307374
1-Palmitoyl-2-hydroxy-sn-glycero-3-phospho-(1'-rac-glycerol)	Lincomycin	0.985651	0.000307374
(1S,3R)-1-Aminocyclopentane-1,3-dicarboxylic acid	1,3-Dimethyl-8-(1-piperidinyl)-3,7-dihydro-1H-purine-2,6-dione	0.985647	0.000307536
1,3-Dimethyl-8-(1-piperidinyl)-3,7-dihydro-1H-purine-2,6-dione	(1S,3R)-1-Aminocyclopentane-1,3-dicarboxylic acid	0.985647	0.000307536
13(S)-HODE	LPG(18:1(9Z))	0.985646	0.000307556
LPG(18:1(9Z))	13(S)-HODE	0.985646	0.000307556
Val-Val	(Z)-6-Octadecenoic acid	0.98561	0.000309106
(Z)-6-Octadecenoic acid	Val-Val	0.98561	0.000309106
Leucylphenylalanine	(+)-Fluprostenol methylamide	0.985444	0.000316264
(+)-Fluprostenol methylamide	Leucylphenylalanine	0.985444	0.000316264
Coprobacillus	N-Oleoyltaurine	0.985367	0.000319626
N-Oleoyltaurine	Coprobacillus	0.985367	0.000319626
Butaprost (free acid)	LPC(13:0)	0.985202	0.000326837
LPC(13:0)	Butaprost (free acid)	0.985202	0.000326837
Santinamide cation	1-Palmitoyl-2-hydroxy-sn-glycero-3-phospho-(1'-rac-glycerol)	0.985149	0.000329198
1-Palmitoyl-2-hydroxy-sn-glycero-3-phospho-(1'-rac-glycerol)	Santinamide cation	0.985149	0.000329198
LysoPE(16:1(9Z)/0:0)	SM(d18:1/14:0)	0.985117	0.000330612
SM(d18:1/14:0)	LysoPE(16:1(9Z)/0:0)	0.985117	0.000330612
L-Norvaline	1,3-Dimethyl-8-(1-piperidinyl)-3,7-dihydro-1H-purine-2,6-dione	0.985106	0.000331095
1,3-Dimethyl-8-(1-piperidinyl)-3,7-dihydro-1H-purine-2,6-dione	L-Norvaline	0.985106	0.000331095
Methyl morpholine-3-carboxylate	9-Oxo-10(E),12(E)-octadecadienoic acid	0.985105	0.000331148
9-Oxo-10(E),12(E)-octadecadienoic acid	Methyl morpholine-3-carboxylate	0.985105	0.000331148
8,11-Tridecadienoic acid, 13-(3-pentyl-2-oxiranyl)-, methyl ester, (8Z,11Z)-	1-Monolinoleoyl-rac-glycerol	0.985017	0.000335057
1-Monolinoleoyl-rac-glycerol	8,11-Tridecadienoic acid, 13-(3-pentyl-2-oxiranyl)-, methyl ester, (8Z,11Z)-	0.985017	0.000335057
(9Z,12Z)-15-Hydroxy-16-methoxyoctadeca-9,12-dienoic acid	1,2-Distearoyl-sn-glycero-3-phospho-L-serine	0.984954	0.000337865
1,2-Distearoyl-sn-glycero-3-phospho-L-serine	(9Z,12Z)-15-Hydroxy-16-methoxyoctadeca-9,12-dienoic acid	0.984954	0.000337865
2-Hydroxypalmitic acid	1,3-Dimethyl-8-(1-piperidinyl)-3,7-dihydro-1H-purine-2,6-dione	0.984945	0.000338269
16-Hydroxypalmitic acid	1,3-Dimethyl-8-(1-piperidinyl)-3,7-dihydro-1H-purine-2,6-dione	0.984945	0.000338269
1,3-Dimethyl-8-(1-piperidinyl)-3,7-dihydro-1H-purine-2,6-dione	2-Hydroxypalmitic acid	0.984945	0.000338269
1,3-Dimethyl-8-(1-piperidinyl)-3,7-dihydro-1H-purine-2,6-dione	16-Hydroxypalmitic acid	0.984945	0.000338269
Linoleic acid	9-Oxo-10(E),12(E)-octadecadienoic acid	0.984943	0.000338342
9-Oxo-10(E),12(E)-octadecadienoic acid	Linoleic acid	0.984943	0.000338342
Isodeoxycholic acid	9-(Methoxycarbonyl)dec-9-enoic acid	0.984859	0.000342137
9-(Methoxycarbonyl)dec-9-enoic acid	Isodeoxycholic acid	0.984859	0.000342137
2-Hydroxypalmitic acid	N-Oleoyltaurine	0.98479	0.00034525
16-Hydroxypalmitic acid	N-Oleoyltaurine	0.98479	0.00034525
N-Oleoyltaurine	2-Hydroxypalmitic acid	0.98479	0.00034525
N-Oleoyltaurine	16-Hydroxypalmitic acid	0.98479	0.00034525
5-PAHSA	Sph(t18:0)	0.984664	0.000350974
9-PAHSA	Sph(t18:0)	0.984664	0.000350974
Sph(t18:0)	5-PAHSA	0.984664	0.000350974
Sph(t18:0)	9-PAHSA	0.984664	0.000350974
cis-11-Eicosenoic acid	5-PAHSA	0.984635	0.000352316
cis-11-Eicosenoic acid	9-PAHSA	0.984635	0.000352316
5-PAHSA	cis-11-Eicosenoic acid	0.984635	0.000352316
9-PAHSA	cis-11-Eicosenoic acid	0.984635	0.000352316
3-Isobutylpentanedioic acid	5-PAHSA	0.984562	0.00035566
3-Isobutylpentanedioic acid	9-PAHSA	0.984562	0.00035566
5-PAHSA	3-Isobutylpentanedioic acid	0.984562	0.00035566
9-PAHSA	3-Isobutylpentanedioic acid	0.984562	0.00035566
Paraprevotella	7-Ketodeoxycholic acid	0.984434	0.000361561
Paraprevotella	3-Oxocholic acid	0.984434	0.000361561
7-Ketodeoxycholic acid	Paraprevotella	0.984434	0.000361561
3-Oxocholic acid	Paraprevotella	0.984434	0.000361561
9-Hydroxynonanoic acid	LPC(13:0)	0.984354	0.000365282
LPC(13:0)	9-Hydroxynonanoic acid	0.984354	0.000365282
LysoPC(14:1(9Z))	Sph(t18:0)	0.984321	0.000366836
Sph(t18:0)	LysoPC(14:1(9Z))	0.984321	0.000366836
N-(5-Methyl-3-oxohexyl)alanine	Apocholic acid	0.984273	0.000369062
Apocholic acid	N-(5-Methyl-3-oxohexyl)alanine	0.984273	0.000369062
4-Oxododecanedioic acid	1,11-Undecanedicarboxylic acid	0.984249	0.000370209
1,11-Undecanedicarboxylic acid	4-Oxododecanedioic acid	0.984249	0.000370209
Philanthotoxin 74	1,1-Dioxo-1,2-thiazolidine-3-carboxylic acid	0.984223	0.000371387
1,1-Dioxo-1,2-thiazolidine-3-carboxylic acid	Philanthotoxin 74	0.984223	0.000371387
Methyl morpholine-3-carboxylate	5-PAHSA	0.984211	0.000371989
Methyl morpholine-3-carboxylate	9-PAHSA	0.984211	0.000371989
5-PAHSA	Methyl morpholine-3-carboxylate	0.984211	0.000371989
9-PAHSA	Methyl morpholine-3-carboxylate	0.984211	0.000371989
N-3-Hydroxyoctanoyl-L-homoserine lactone	N,N-Dimethyl-L-valine	0.984209	0.000372083
N,N-Dimethyl-L-valine	N-3-Hydroxyoctanoyl-L-homoserine lactone	0.984209	0.000372083
Philanthotoxin 74	(1S,3R)-1-Aminocyclopentane-1,3-dicarboxylic acid	0.984154	0.000374672
(1S,3R)-1-Aminocyclopentane-1,3-dicarboxylic acid	Philanthotoxin 74	0.984154	0.000374672
CRUSTECDYSONE	Butaprost (free acid)	0.984094	0.000377508
Butaprost (free acid)	CRUSTECDYSONE	0.984094	0.000377508
LysoPC(14:1(9Z))	LPG(18:1(9Z))	0.984061	0.000379055
LPG(18:1(9Z))	LysoPC(14:1(9Z))	0.984061	0.000379055
N,N-Dimethyl-L-valine	Glyceric acid	0.984027	0.000380687
Glyceric acid	N,N-Dimethyl-L-valine	0.984027	0.000380687
Mannose 1-phosphate	Adipoyl-L-carnitine	0.983947	0.000384497
Fructose 1-phosphate	Adipoyl-L-carnitine	0.983947	0.000384497
Fructose 6-phosphate	Adipoyl-L-carnitine	0.983947	0.000384497
Glucose 6-phosphate	Adipoyl-L-carnitine	0.983947	0.000384497
Mannose 6-phosphate	Adipoyl-L-carnitine	0.983947	0.000384497
Adipoyl-L-carnitine	Mannose 1-phosphate	0.983947	0.000384497
Adipoyl-L-carnitine	Fructose 1-phosphate	0.983947	0.000384497
Adipoyl-L-carnitine	Fructose 6-phosphate	0.983947	0.000384497
Adipoyl-L-carnitine	Glucose 6-phosphate	0.983947	0.000384497
Adipoyl-L-carnitine	Mannose 6-phosphate	0.983947	0.000384497
4-Oxododecanedioic acid	Sph(d18:2)	0.983945	0.000384564
Sph(d18:2)	4-Oxododecanedioic acid	0.983945	0.000384564
5-Oxooctanoic acid	Sph(d18:0)	0.983945	0.000384595
Sph(d18:0)	5-Oxooctanoic acid	0.983945	0.000384595
PC(31:1)	Soyacerebroside II	0.983916	0.000385985
Soyacerebroside II	PC(31:1)	0.983916	0.000385985
Betonicine	Palmitamide	0.983866	0.000388359
Palmitamide	Betonicine	0.983866	0.000388359
2-Hydroxypalmitic acid	13(S)-HODE	0.983862	0.000388547
16-Hydroxypalmitic acid	13(S)-HODE	0.983862	0.000388547
13(S)-HODE	2-Hydroxypalmitic acid	0.983862	0.000388547
13(S)-HODE	16-Hydroxypalmitic acid	0.983862	0.000388547
N,N-Dimethyl-L-valine	2-Hydroxypalmitic acid	0.98385	0.000389104
N,N-Dimethyl-L-valine	16-Hydroxypalmitic acid	0.98385	0.000389104
2-Hydroxypalmitic acid	N,N-Dimethyl-L-valine	0.98385	0.000389104
16-Hydroxypalmitic acid	N,N-Dimethyl-L-valine	0.98385	0.000389104
Chenodeoxycholic acid	9-(Methoxycarbonyl)dec-9-enoic acid	0.983844	0.000389425
9-(Methoxycarbonyl)dec-9-enoic acid	Chenodeoxycholic acid	0.983844	0.000389425
Val-Val	2-Hydroxypalmitic acid	0.983704	0.000396161
Val-Val	16-Hydroxypalmitic acid	0.983704	0.000396161
2-Hydroxypalmitic acid	Val-Val	0.983704	0.000396161
16-Hydroxypalmitic acid	Val-Val	0.983704	0.000396161
Niazirin	N-[3-(1H-Imidazol-1-yl)propyl]-9H-purin-6-amine	0.983701	0.000396312
N-[3-(1H-Imidazol-1-yl)propyl]-9H-purin-6-amine	Niazirin	0.983701	0.000396312
Apocholic acid	9,12-Octadecadiynoic acid	0.983696	0.000396575
9,12-Octadecadiynoic acid	Apocholic acid	0.983696	0.000396575
Lincomycin	1-Palmitoyl-2-arachidonoyl-sn-glycero-3-phosphoserine	0.983682	0.000397226
1-Palmitoyl-2-arachidonoyl-sn-glycero-3-phosphoserine	Lincomycin	0.983682	0.000397226
MG(22:2(13Z,16Z)/0:0/0:0)	PC(15:0/14:1(9Z))	0.983682	0.000397255
PC(15:0/14:1(9Z))	MG(22:2(13Z,16Z)/0:0/0:0)	0.983682	0.000397255
1-Palmitoyl-2-arachidonoyl-sn-glycero-3-phosphoserine	8-(Benzylamino)-1,3-dimethyl-3,7-dihydro-1H-purine-2,6-dione	0.983612	0.000400646
8-(Benzylamino)-1,3-dimethyl-3,7-dihydro-1H-purine-2,6-dione	1-Palmitoyl-2-arachidonoyl-sn-glycero-3-phosphoserine	0.983612	0.000400646
Apocholic acid	Scopolamine beta-D-glucuronide	0.983611	0.000400715
Scopolamine beta-D-glucuronide	Apocholic acid	0.983611	0.000400715
Scopolamine beta-D-glucuronide	(4E,6E)-2-(Hydroxymethyl)-3-(3-methoxy-3-oxopropyl)deca-4,6-dienoic acid	0.983551	0.000403637
(4E,6E)-2-(Hydroxymethyl)-3-(3-methoxy-3-oxopropyl)deca-4,6-dienoic acid	Scopolamine beta-D-glucuronide	0.983551	0.000403637
Lincomycin	Philanthotoxin 74	0.983496	0.000406313
Philanthotoxin 74	Lincomycin	0.983496	0.000406313
(3E)-4-(1-Hydroxy-2,6,6-trimethyl-4-oxocyclohex-2-en-1-yl)but-3-en-2-yl 2-O-hexopyranosylhexopyranoside	9-[2-(4-Morpholinyl)ethyl]-9H-purin-6-ylamine	0.983454	0.000408393
9-[2-(4-Morpholinyl)ethyl]-9H-purin-6-ylamine	(3E)-4-(1-Hydroxy-2,6,6-trimethyl-4-oxocyclohex-2-en-1-yl)but-3-en-2-yl 2-O-hexopyranosylhexopyranoside	0.983454	0.000408393
(3E)-4-(1-Hydroxy-2,6,6-trimethyl-4-oxocyclohex-2-en-1-yl)but-3-en-2-yl 2-O-hexopyranosylhexopyranoside	Sph(t18:0)	0.983437	0.000409231
Sph(t18:0)	(3E)-4-(1-Hydroxy-2,6,6-trimethyl-4-oxocyclohex-2-en-1-yl)but-3-en-2-yl 2-O-hexopyranosylhexopyranoside	0.983437	0.000409231
cis-11-Eicosenoic acid	2-Hydroxypalmitic acid	0.983406	0.000410737
cis-11-Eicosenoic acid	16-Hydroxypalmitic acid	0.983406	0.000410737
2-Hydroxypalmitic acid	cis-11-Eicosenoic acid	0.983406	0.000410737
16-Hydroxypalmitic acid	cis-11-Eicosenoic acid	0.983406	0.000410737
[truncated: 14,492 more rows]
